# Supplementary material for: Genomic characterization of Francisella tularensis and other diverse Francisella species from complex samples
Source: PLoS One. 2022 Oct 12;17(10):e0273273. doi: 10.1371/journal.pone.0273273 (PMC9555625; doi:10.1371/journal.pone.0273273)
Supplement: S1 Table — Accession and other information for all genomes utilized in this study. (XLSX) [file pone.0273273.s004.xlsx]

## Sheet: S1_Table
Species	Isolate/Sample ID	Alternative ID	Isolation/Collection year	Geographic location	Sample source	Source	Accession	Used for bait design?	In MAG dendrogram?	In F. tularensis ML phylogeny?	In sdhA ML phylogeny?	In F. opportunistica ML phylogeny?	In F. novicida ML phylogeny?	In F. philomiragia ML phylogeny?	In Francisella-like endosymbiont ML phylogeny?
Allofrancisella frigidaquae	FSC1088							Yes	No	No	No	No	No	No	No
Allofrancisella frigidaquae	FSC1303					NCBI	SRR11853073	Yes	No	No	No	No	No	No	No
Allofrancisella frigidaquae	SYSU 10HL1970	FSCYes303, DSM Yes0Yes835, SYSU Yes0HLYes970	2010	China, Guangdong, Guangzhou	Water from cooling tower	NCBI	GCA_012222825.1	No	Yes	No	No	No	No	No	No
Allofrancisella frigidaquae	W12-1067	WYes2-Yes067	2012	Germany	Water form cooling tower of a hospital	NCBI	GCA_000710735.1	No	Yes	No	No	No	No	No	No
Allofrancisella guangzhouensis	08HL01032	NCTC 13503, FSC996	2008	China, Guangdong, Guangzhou	Water from air conditioning system	NCBI	GCA_000815225.1	No	Yes	No	No	No	No	No	No
Allofrancisella guangzhouensis	FSC1084							Yes	No	No	No	No	No	No	No
Allofrancisella guangzhouensis	FSC1085	09HG994, 1330	-	China, Guangdong, Guangzhou	Cooling tower of a hospital	NCBI	GCA_016605405.1	No	Yes	No	No	No	No	No	No
Allofrancisella guangzhouensis	FSC1086	10HP82-6, 1331	-	China, Guangdong, Guangzhou	Air conditioning system	NCBI	GCA_016600335.1	Yes	Yes	No	No	No	No	No	No
Allofrancisella guangzhouensis	FSC1089	10HL01960, 1334	-	China, Guangdong, Guangzhou	Air conditioning system	NCBI	GCA_016605335.1	Yes	Yes	No	No	No	No	No	No
Allofrancisella inopinata	FSC1302					NCBI	SRR11853071	Yes	No	No	No	No	No	No	No
Allofrancisella inopinata	SYSU YG23	FSC1302, DSM 101834	2010	China, Guangdong, Guangzhou	Water from cooling tower	NCBI	GCA_012222965.1	No	Yes	No	No	No	No	No	No
Fangia hongkongensis	FSC776	UST040201-002, DSM 21703, JCM 14605	before 2008-04-08	China, Hong Kong, Port Shelter	Sea-water at outlet of sandfilter	NCBI	GCA_016604485.1	Yes	Yes	No	No	No	No	No	No
Francisella adeliensis	FDC440			Adeli Cove, Antarctica		NCBI	GCA_003290445.1	Yes	Yes	No	No	No	No	No	No
Francisella adeliensis	FSC1325	pyramiden	-	-	Marine ciliate	NCBI	GCA_016604755.1	Yes	Yes	No	No	No	No	No	No
Francisella adeliensis	FSC1326	barrow	-	-	Marine ciliate	NCBI	GCA_016604725.1	Yes	Yes	No	No	No	No	No	No
Francisella adeliensis	FSC1327					NCBI	GCA_003290445.1	Yes	No	No	No	No	No	No	No
Francisella endociliophora	FSC1006		2011	Italy	Nile tilapia (Oreochromis niloticus)	NCBI	GCA_000764555.1	Yes	Yes	No	No	No	No	No	No
Francisella frigidturris	CA97-1460		1997	California, USA	Water from air conditioning system	NCBI	GCA_001880225.1	Yes	Yes	No	No	No	No	No	No
Francisella halioticida	DSM 23729		2005	Japan	Abalone	NCBI	GCA_002211785.1	Yes	Yes	No	No	No	No	No	No
Francisella halioticida	FSC1005							Yes	No	No	No	No	No	No	No
Francisella hispaniensis	3523			Australia	Human	NCBI	GCA_000195555.1	Yes	Yes	No	No	No	No	No	No
Francisella hispaniensis	CCUG 58020		2003	Spain	Human urine and blood	NCBI	GCA_001608445.1	Yes	Yes	No	No	No	No	No	No
Francisella hispaniensis	F1109	FRAN137	2007	Bankok	Human	NCBI	GCA_016604405.1	Yes	Yes	No	Yes	No	No	No	No
Francisella hispaniensis	FSC454					NCBI	GCA_001885235.1	Yes	No	No	No	No	No	No	No
Francisella hispaniensis	FSC454					NCBI	GCA_001885235.1	Yes	No	No	No	No	No	No	No
Francisella noatunensis	FDC178	NVI 7601, F/134/09A	2009	Ireland, Waterford	Atlantic cod (Gadus morhua)	NCBI	SRR496814	No	Yes	No	Yes	No	No	No	No
Francisella noatunensis	FDC189	NVI 6086	2008	Norway, Sogn og Fjordane	Atlantic cod (Gadus morhua)	NCBI	GCA_016605745.1	Yes	Yes	No	Yes	No	No	No	No
Francisella noatunensis	FSC1139	2005/50/F292-6C, DSM 23596, NCIMB 14265, LMG 23800, FSC769, NVI 5330	2010	Norway, Hordaland	Atlantic cod (Gadus morhua)	NCBI	GCA_016600315.1	Yes	Yes	No	Yes	No	No	No	No
Francisella noatunensis	FSC1140	NVI 5393		Norway	Atlantic cod (Gadus morhua)	NCBI	GCA_016605325.1	Yes	Yes	No	Yes	No	No	No	No
Francisella noatunensis	FSC1141					NCBI	SRR12579673	Yes	No	No	No	No	No	No	No
Francisella noatunensis	FSC1141	NVI 5396	2006	Norway, Rogaland County	Atlantic cod (Gadus morhua)	NCBI	GCA_016605355.1	Yes	Yes	No	Yes	No	No	No	No
Francisella noatunensis	FSC1142	NVI 5590		Norway	Atlantic cod (Gadus morhua)	NCBI	GCA_016605345.1	Yes	Yes	No	Yes	No	No	No	No
Francisella noatunensis	FSC1143	NVI 5949		Norway	Atlantic cod (Gadus morhua)	NCBI	GCA_016605305.1	Yes	Yes	No	Yes	No	No	No	No
Francisella noatunensis	FSC1144	NVI 5954		Norway	Atlantic cod (Gadus morhua)	NCBI	GCA_016605255.1	Yes	Yes	No	Yes	No	No	No	No
Francisella noatunensis	FSC1145	NVI 6063		Norway	Atlantic cod (Gadus morhua)	NCBI	GCA_016605205.1	Yes	Yes	No	Yes	No	No	No	No
Francisella noatunensis	FSC1146	NVI 6065		Norway	Atlantic cod (Gadus morhua)	NCBI	GCA_016605245.1	Yes	Yes	No	Yes	No	No	No	No
Francisella noatunensis	FSC1147	NVI 6086	2008	Norway, Sogn og Fjordane	Atlantic cod (Gadus morhua)	NCBI	GCA_016605225.1	Yes	Yes	No	Yes	No	No	No	No
Francisella noatunensis	FSC1148	NVI 6087		Norway	Atlantic cod (Gadus morhua)	NCBI	GCA_016605235.1	Yes	Yes	No	Yes	No	No	No	No
Francisella noatunensis	FSC1149	NVI 6214	2008	Norway, Møre og Romsdal	Atlantic cod (Gadus morhua)	NCBI	GCA_016605185.1	Yes	Yes	No	Yes	No	No	No	No
Francisella noatunensis	FSC1150	NVI 6422	2008	Norway, Møre og Romsdal	Atlantic cod (Gadus morhua)	NCBI	GCA_016605155.1	Yes	Yes	No	Yes	No	No	No	No
Francisella noatunensis	FSC1151	NVI 6472		Norway	Atlantic cod (Gadus morhua)	NCBI	GCA_016605115.1	Yes	Yes	No	Yes	No	No	No	No
Francisella noatunensis	FSC1152	NVI 6476		Norway	Atlantic cod (Gadus morhua)	NCBI	GCA_016605125.1	Yes	Yes	No	Yes	No	No	No	No
Francisella noatunensis	FSC1153	NVI 6572	2008	Norway, Sogn og Fjordane	Atlantic cod (Gadus morhua)	NCBI	GCA_016605105.1	Yes	Yes	No	Yes	No	No	No	No
Francisella noatunensis	FSC1155	NVI 6683		Norway	Atlantic cod (Gadus morhua)	NCBI	GCA_016605085.1	Yes	Yes	No	Yes	No	No	No	No
Francisella noatunensis	FSC1156	NVI 6684	2009	Norway, Nordland County	Atlantic cod (Gadus morhua)	NCBI	GCA_016605035.1	Yes	Yes	No	Yes	No	No	No	No
Francisella noatunensis	FSC1157	NVI 7123		Norway	Atlantic cod (Gadus morhua)	NCBI	GCA_016605025.1	Yes	Yes	No	Yes	No	No	No	No
Francisella noatunensis	FSC1158	NVI 7129		Norway	Atlantic cod (Gadus morhua)	NCBI	GCA_016605045.1	Yes	Yes	No	Yes	No	No	No	No
Francisella noatunensis	FSC772					NCBI	GCA_002214225.1	Yes	No	No	No	No	No	No	No
Francisella noatunensis	FSC772					NCBI	GCA_002214225.1	Yes	No	No	No	No	No	No	No
Francisella noatunensis	FSC774	GM2212			Atlantic cod (Gadus morhua)	NCBI	GCA_014844275.1	Yes	Yes	No	Yes	No	No	No	No
Francisella noatunensis	FSC846	SVA 74/04, NVI 5518	2004	Sweden, southern Skagerrak	Atlantic cod (Gadus morhua)	NCBI	GCA_016604455.1	Yes	Yes	No	Yes	No	No	No	No
Francisella novicida	Air01.2		2018	Texas, USA	Air filter	This study	SRR20648763	No	Yes	No	Yes	No	Yes	No	No
Francisella novicida	AL97-2214		1997	USA, Alabama	Human	NCBI	GCA_001880205.1	Yes	Yes	No	Yes	No	Yes	No	No
Francisella novicida	AZ06-7470		2006	USA, Arizona	Human	NCBI	GCA_001880245.1	Yes	Yes	No	Yes	No	Yes	No	No
Francisella novicida	D9876	GA99-3548, F0581	1977	USA, Louisiana	Human, lymph node	NCBI	GCA_000833355.1	Yes	Yes	No	Yes	No	Yes	No	No
Francisella novicida	DPG 3A-IS		2007	USA, Utah	Water	NCBI	GCA_000834965.1	Yes	Yes	No	Yes	No	Yes	No	No
Francisella novicida	F0825	BT06_2480000131	2006			NCBI	GCA_016604395.1	No	Yes	No	Yes	No	Yes	No	No
Francisella novicida	F1074	FRAN091	2006	USA, Utah	Water	NCBI	GCA_016604385.1	Yes	Yes	No	Yes	No	Yes	No	No
Francisella novicida	F1106	FRAN123	2007	USA, Utah	Sediment	NCBI	GCA_016604335.1	Yes	Yes	No	Yes	No	Yes	No	No
Francisella novicida	F1107	FRAN125	2007	USA, Utah	Sediment	NCBI	GCA_016604315.1	Yes	Yes	No	Yes	No	Yes	No	No
Francisella novicida	F1108	FRAN126				NCBI	GCA_016604325.1	Yes	Yes	No	Yes	No	Yes	No	No
Francisella novicida	F1110	FRAN235	2006	USA, Utah	Water	NCBI	GCA_016604305.1	Yes	Yes	No	Yes	No	Yes	No	No
Francisella novicida	F1112	FRAN237	2006	USA, Utah	Water	NCBI	GCA_016604225.1	Yes	Yes	No	Yes	No	Yes	No	No
Francisella novicida	F1123							Yes	No	No	No	No	No	No	No
Francisella novicida	F1124	KM14S , NR-573	1950	USA, Utah Odgen Bay Bird Refuge	water	NCBI	GCA_016604165.1	Yes	Yes	No	Yes	No	Yes	No	No
Francisella novicida	F1125	JMB1 , NR-574	1950	USA, Utah Odgen Bay Bird Refuge	water	NCBI	GCA_016604125.1	Yes	Yes	No	Yes	No	Yes	No	No
Francisella novicida	F1126	GB2 , NR-575	1950	USA, Utah Odgen Bay Bird Refuge	water	NCBI	GCA_016604115.1	Yes	Yes	No	Yes	No	Yes	No	No
Francisella novicida	F1127	SC4 , NR-576	1950	USA, Utah Odgen Bay Bird Refuge	water	NCBI	GCA_016603995.1	Yes	Yes	No	Yes	No	Yes	No	No
Francisella novicida	F1128	SC66 , NR-577	1950	USA, Utah Odgen Bay Bird Refuge	water	NCBI	GCA_016604105.1	Yes	Yes	No	Yes	No	Yes	No	No
Francisella novicida	F1129	SC92 , NR-578	1950	USA, Utah Odgen Bay Bird Refuge	water	NCBI	GCA_016603965.1	Yes	Yes	No	Yes	No	Yes	No	No
Francisella novicida	F1130	CG21 , NR-579	1950	USA, Utah Odgen Bay Bird Refuge	water	NCBI	GCA_016603915.1	Yes	Yes	No	Yes	No	Yes	No	No
Francisella novicida	F1131	CG62 , NR-580	1950	USA, Utah Odgen Bay Bird Refuge	water	NCBI	GCA_016603895.1	Yes	Yes	No	Yes	No	Yes	No	No
Francisella novicida	F1132	CG69 , NR-581	1950	USA, Utah Odgen Bay Bird Refuge	water	NCBI	GCA_016603905.1	Yes	Yes	No	Yes	No	Yes	No	No
Francisella novicida	F1133	CG116 , NR-582	1950	USA, Utah Odgen Bay Bird Refuge	water	NCBI	GCA_016603885.1	Yes	Yes	No	Yes	No	Yes	No	No
Francisella novicida	F1134	JL12 , NR-583	1950	USA, Utah Odgen Bay Bird Refuge	water	NCBI	GCA_016603865.1	Yes	Yes	No	Yes	No	Yes	No	No
Francisella novicida	F1135	NZ304_2 , NR-584	1950	USA, Utah Odgen Bay Bird Refuge	water	NCBI	GCA_016603775.1	Yes	Yes	No	Yes	No	Yes	No	No
Francisella novicida	F1136							Yes	No	No	No	No	No	No	No
Francisella novicida	F1137							Yes	No	No	No	No	No	No	No
Francisella novicida	F1138	ΔIglC, NR-9711	1950	USA, Utah Odgen Bay Bird Refuge	water	NCBI	GCA_016603795.1	Yes	Yes	No	Yes	No	Yes	No	No
Francisella novicida	F1139							Yes	No	No	No	No	No	No	No
Francisella novicida	F1140	ΔPdpA, NR-9715	1950	USA, Utah Odgen Bay Bird Refuge	water	NCBI	GCA_016603825.1	Yes	Yes	No	Yes	No	Yes	No	No
Francisella novicida	F1141							Yes	No	No	No	No	No	No	No
Francisella novicida	F1142							Yes	No	No	No	No	No	No	No
Francisella novicida	F1143							Yes	No	No	No	No	No	No	No
Francisella novicida	F6168	GA99-3549, F0582		USA, California	Human, Blood	NCBI	GCA_000833165.1	Yes	Yes	No	Yes	No	Yes	No	No
Francisella novicida	FAI		2007	USA, Utah	Water	NCBI	GCA_000742085.1	Yes	Yes	No	Yes	No	Yes	No	No
Francisella novicida	FSC040	AL 1105, F0050	1950	USA, Utah	Water	NCBI	GCA_016600325.1	Yes	Yes	No	Yes	No	Yes	No	No
Francisella novicida	FSC595	F58				NCBI	GCA_016604535.1	Yes	Yes	No	Yes	No	Yes	No	No
Francisella novicida	FSC607	Utah, 1304	1950	USA	Water	NCBI	GCA_016604525.1	Yes	Yes	No	Yes	No	Yes	No	No
Francisella novicida	FTE					NCBI	GCA_000155755.1	Yes	Yes	No	Yes	No	Yes	No	No
Francisella novicida	FTG			USA, Utah	Water from hot spring	NCBI	GCA_000156415.1	Yes	Yes	No	Yes	No	Yes	No	No
Francisella novicida	Fx1	Houston, 2766, FSC156, F0051	1991	USA, Texas	Human	NCBI	GCA_000195535.1	Yes	Yes	No	Yes	No	Yes	No	No
Francisella novicida	Fx2	FSC159, F0052; 110	1995	USA, Texas	Human blood	NCBI	GCA_016604595.1	Yes	Yes	No	Yes	No	Yes	No	No
Francisella novicida	GA99_3548					NCBI	GCA_000154265.1	Yes	No	No	No	No	No	No	No
Francisella novicida	GA99_3549					NCBI	GCA_000154185.1	Yes	No	No	No	No	No	No	No
Francisella novicida	PA10-7858			USA, Pennsylvania	blood	NCBI	GCA_001865695.1	Yes	Yes	No	Yes	No	Yes	No	No
Francisella novicida	TCH2015		2015	USA, Texas	Human	NCBI	GCA_002952075.1	Yes	Yes	No	Yes	No	Yes	No	No
Francisella novicida	TX07-6608		2007	USA, Texas	Seawater	NCBI	GCA_001870885.1	Yes	Yes	No	Yes	No	Yes	No	No
Francisella novicida	U112		1950	USA, Utah	turbid saltwater	NCBI	GCA_000014645.1	Yes	Yes	No	Yes	No	Yes	No	No
Francisella opportunistica	14-2155		2014	USA, Arizona	Human	NCBI	GCA_003347095.1	Yes	Yes	No	Yes	Yes	No	No	No
Francisella opportunistica	Air19		2018	Texas, USA	Air filter	This study	SRR20648732	No	Yes	No	Yes	Yes	No	No	No
Francisella opportunistica	Air20		2018	Texas, USA	Air filter	This study	SRR20648733	No	Yes	No	Yes	Yes	No	No	No
Francisella opportunistica	Air21		2018	Texas, USA	Air filter	This study	SRR20648734	No	Yes	No	Yes	Yes	No	No	No
Francisella opportunistica	Air22		2018	Texas, USA	Air filter	This study	SRR20648735	No	Yes	No	Yes	Yes	No	No	No
Francisella opportunistica	Air23		2018	Texas, USA	Air filter	This study	SRR20648736	No	Yes	No	Yes	Yes	No	No	No
Francisella opportunistica	Air25		2018	Texas, USA	Air filter	This study	SRR20648738	No	Yes	No	Yes	Yes	No	No	No
Francisella opportunistica	Air28		2018	Texas, USA	Air filter	This study	SRR20648741	No	Yes	No	Yes	Yes	No	No	No
Francisella opportunistica	Air29		2018	Texas, USA	Air filter	This study	SRR20648743	No	Yes	No	Yes	Yes	No	No	No
Francisella opportunistica	Air30		2018	Texas, USA	Air filter	This study	SRR20648744	No	Yes	No	Yes	Yes	No	No	No
Francisella opportunistica	Air31		2018	Texas, USA	Air filter	This study	SRR20648730	No	Yes	No	Yes	Yes	No	No	No
Francisella opportunistica	Air32		2018	Texas, USA	Air filter	This study	SRR20648729	No	Yes	No	Yes	Yes	No	No	No
Francisella opportunistica	Air33		2018	Texas, USA	Air filter	This study	SRR20648728	No	Yes	No	Yes	Yes	No	No	No
Francisella opportunistica	Air34		2018	Texas, USA	Air filter	This study	SRR20648727	No	Yes	No	Yes	Yes	No	No	No
Francisella opportunistica	Air37		2018	Texas, USA	Air filter	This study	SRR20648724	No	Yes	No	Yes	Yes	No	No	No
Francisella opportunistica	MA06-7296		2006	USA, Massachusetts	Human	NCBI	GCA_003347115.1	Yes	Yes	No	Yes	Yes	No	No	No
Francisella opportunistica	PA05-1188	VA14-2155	2005	USA, Pennsylvania	Human	NCBI	GCA_003347135.1	Yes	Yes	No	Yes	Yes	No	No	No
Francisella orientalis	F1		2015	Brazil	Fish kidney	NCBI	GCA_001885275.1	Yes	Yes	No	Yes	No	No	No	No
Francisella orientalis	FDC190	Cefas, NVI 8373		England	Nile tilapia (Oreochromis niloticus)	NCBI	GCA_016600795.1	Yes	Yes	No	Yes	No	No	No	No
Francisella orientalis	FDC191	F. victoria		Latin America	Nile tilapia (Oreochromis niloticus)	NCBI	GCA_016600805.1	Yes	Yes	No	Yes	No	No	No	No
Francisella orientalis	FDC192	RUSVM- LA1, F.latin America	2012	Latin America	Nile tilapia (Oreochromis niloticus)	NCBI	GCA_016600735.1	Yes	Yes	No	Yes	No	No	No	No
Francisella orientalis	FDC193	F.CAL 2		USA, California	Hybrid Striped bass (Morone chrysops x M. saxatilis)	NCBI	GCA_016600715.1	Yes	Yes	No	Yes	No	No	No	No
Francisella orientalis	FDC194	F.CAL1		USA, California	Hybrid Striped bass (Morone chrysops x M. saxatilis)	NCBI	GCA_016600705.1	Yes	Yes	No	Yes	No	No	No	No
Francisella orientalis	FDC195							Yes	No	No	No	No	No	No	No
Francisella orientalis	FDC196	LADL-11-060, F.Texas		USA, Texas	Tilapia (Oreochromis sp.)	NCBI	GCA_016600725.1	Yes	Yes	No	Yes	No	No	No	No
Francisella orientalis	FDC197	LADL-01-100, F.01100	2010	USA, Midwest	Nile tilapia (Oreochromis niloticus)	NCBI	GCA_016605755.1	Yes	Yes	No	Yes	No	No	No	No
Francisella orientalis	FDC198	LADL 10-075 #5, F.Minnisota	2010	USA, Midwest	Nile tilapia (Oreochromis niloticus)	NCBI	GCA_016600695.1	Yes	Yes	No	Yes	No	No	No	No
Francisella orientalis	FNO01		2012	Brazil	Fish kidney	NCBI	GCA_001190905.2	Yes	Yes	No	Yes	No	No	No	No
Francisella orientalis	FNO12		2012	Brazil	Fish kidney	NCBI	GCA_001042525.2	Yes	Yes	No	Yes	No	No	No	No
Francisella orientalis	FNO190		2013	Brazil	Fish spleen	NCBI	GCA_001042565.2	Yes	Yes	No	Yes	No	No	No	No
Francisella orientalis	FNO24		2012	Brazil	Fish spleen	NCBI	GCA_001042545.2	Yes	Yes	No	Yes	No	No	No	No
Francisella orientalis	FSC1304	AVU1(f5)	before 20120721	England	Nile tilapia (Oreochromis niloticus)	NCBI	GCA_016604995.1	Yes	Yes	No	Yes	No	No	No	No
Francisella orientalis	FSC1305	AVU3(f9)	before 20120721	England	Nile tilapia (Oreochromis niloticus)	NCBI	GCA_016604915.1	Yes	Yes	No	Yes	No	No	No	No
Francisella orientalis	FSC1306	STIR-GUS-F2-f7 (FDC410)	before 20120721	England	Red nile tilapia (Oreochromis niloticus)	NCBI	GCA_016604935.1	Yes	Yes	No	Yes	No	No	No	No
Francisella orientalis	FSC1307	STIR-MATT-F1-f6	before 20120721	England	Red nile tilapia (Oreochromis niloticus)	NCBI	GCA_016604885.1	Yes	Yes	No	Yes	No	No	No	No
Francisella orientalis	FSC1308	Franc-COS1	before 20131201	Mexico	Blue tilapia (Oreochromisaureus)	NCBI	GCA_016604895.1	Yes	Yes	No	Yes	No	No	No	No
Francisella orientalis	FSC1309	Austria, NVI 9449	2013	Austria, Vienna	Malawi cichlid (Auloncara maleri)	NCBI	GCA_016604905.1	Yes	Yes	No	Yes	No	No	No	No
Francisella orientalis	FSC1310	STIR-GUS-HON1	before 20161221	Honduras	Red tilapia hybrid	NCBI	GCA_016604865.1	Yes	Yes	No	Yes	No	No	No	No
Francisella orientalis	FSC1311	STIR-GUS-HON2	before 20161221	Honduras	Red tilapia hybrid	NCBI	GCA_016604845.1	Yes	Yes	No	Yes	No	No	No	No
Francisella orientalis	FSC1312	STIR-GUS-HON4	before 20161221	Honduras	Red tilapia hybrid	NCBI	GCA_016604805.1	Yes	Yes	No	Yes	No	No	No	No
Francisella orientalis	FSC1313	STIR-GUS-HON5	before 20161221	Honduras	Red tilapia hybrid	NCBI	GCA_016604785.1	Yes	Yes	No	Yes	No	No	No	No
Francisella orientalis	FSC1314	STIR-GUS-HON6	before 20161221	Honduras	Red tilapia hybrid	NCBI	GCA_016604795.1	Yes	Yes	No	Yes	No	No	No	No
Francisella orientalis	FSC770	NVI 5409, PQ1104	2006	Costa Rica	Tilapia (Oreochromis sp.)	NCBI	SRR496848	Yes	Yes	No	Yes	No	No	No	No
Francisella orientalis	FSC771	Ehime-1, NVI 5887, DSM 21254, LMG 24544	-	Japan, Ehime prefecture, Uwajima	Three-lined grunt (marine Fish)	NCBI	GCA_016604505.1	Yes	Yes	No	Yes	No	No	No	No
Francisella orientalis	LADL-07-285A			Costa Rica	Tilapia (Oreochromis sp.)	NCBI	GCA_000505725.1	Yes	Yes	No	Yes	No	No	No	No
Francisella orientalis	small colony							Yes	No	No	No	No	No	No	No
Francisella orientalis	STIR_GUS_F2f7		2012	United Kingdom	Fish	NCBI	GCA_001648045.1	Yes	Yes	No	Yes	No	No	No	No
Francisella orientalis	Toba 04		2004	Indonesia	Tilapia (Oreochromis sp.)	NCBI	GCA_000262205.1	Yes	Yes	No	Yes	No	No	No	No
Francisella philomiragia	Air01.1		2018	Texas, USA	Air filter	This study	SRR20648763	No	Yes	No	Yes	No	No	Yes	No
Francisella philomiragia	Air02		2018	Texas, USA	Air filter	This study	SRR20648762	No	Yes	No	Yes	No	No	Yes	No
Francisella philomiragia	Air12		2018	Texas, USA	Air filter	This study	SRR20648749	No	Yes	No	Yes	No	No	Yes	No
Francisella philomiragia	ATCC 25015					NCBI	GCA_000156715.1	Yes	No	No	No	No	No	No	No
Francisella philomiragia	ATCC 25017			USA, Utah	Water	NCBI	GCA_000019285.1	Yes	Yes	No	Yes	No	No	Yes	No
Francisella philomiragia	F1073							Yes	No	No	No	No	No	No	No
Francisella philomiragia	F1075	FRAN087	2006	USA, Utah	Sediment	NCBI	GCA_016603815.1	Yes	Yes	No	Yes	No	No	Yes	No
Francisella philomiragia	F1076	FRAN088	2006	USA, Utah	Water	NCBI	SAMN15869736	Yes	Yes	No	Yes	No	No	Yes	No
Francisella philomiragia	F1077	FRAN089	2006	USA, Utah	Water	NCBI	GCA_016603745.1	Yes	Yes	No	Yes	No	No	Yes	No
Francisella philomiragia	F1078	FRAN090	2006	USA, Utah	Water	NCBI	GCA_016603695.1	Yes	Yes	No	Yes	No	No	Yes	No
Francisella philomiragia	F1079	FRAN093	2006	USA, Utah	Water	NCBI	GCA_016603705.1	Yes	Yes	No	Yes	No	No	Yes	No
Francisella philomiragia	F1080	FRAN094	2006	USA, Utah	Water	NCBI	GCA_016603675.1	Yes	Yes	No	Yes	No	No	Yes	No
Francisella philomiragia	F1081	FRAN095	2006	USA, Utah	Water	NCBI	GCA_016603665.1	Yes	Yes	No	Yes	No	No	Yes	No
Francisella philomiragia	F1082	FRAN096	2006	USA, Utah	Sediment	NCBI	GCA_016603645.1	Yes	Yes	No	Yes	No	No	Yes	No
Francisella philomiragia	F1083	FRAN097	2006	USA, Utah	Water	NCBI	GCA_016603595.1	Yes	Yes	No	Yes	No	No	Yes	No
Francisella philomiragia	F1084	FRAN098	2006	USA, Utah	Water	NCBI	GCA_016603605.1	Yes	Yes	No	Yes	No	No	Yes	No
Francisella philomiragia	F1085	FRAN099	2006	USA, Utah	Sediment	NCBI	GCA_016603565.1	Yes	Yes	No	Yes	No	No	Yes	No
Francisella philomiragia	F1086	FRAN100	2006	USA, Utah	Water	NCBI	GCA_016603585.1	Yes	Yes	No	Yes	No	No	Yes	No
Francisella philomiragia	F1087	FRAN101	2006	USA, Utah	Water	NCBI	GCA_016603485.1	Yes	Yes	No	Yes	No	No	Yes	No
Francisella philomiragia	F1088	FRAN102	2006	USA, Utah	Water	NCBI	GCA_016603495.1	Yes	Yes	No	Yes	No	No	Yes	No
Francisella philomiragia	F1089	FRAN103	2006	USA, Utah	Sediment	NCBI	GCA_016603465.1	Yes	Yes	No	Yes	No	No	Yes	No
Francisella philomiragia	F1090	FRAN104	2007	USA, Utah	Water	NCBI	GCA_016603505.1	Yes	Yes	No	Yes	No	No	Yes	No
Francisella philomiragia	F1091	FRAN105	2007	USA, Utah	Water	NCBI	GCA_016603475.1	Yes	Yes	No	Yes	No	No	Yes	No
Francisella philomiragia	F1092	FRAN106	2007	USA, Utah	Water	NCBI	GCA_016603445.1	Yes	Yes	No	Yes	No	No	Yes	No
Francisella philomiragia	F1093	FRAN107	2007	USA, Utah	Water	NCBI	GCA_016603385.1	Yes	Yes	No	Yes	No	No	Yes	No
Francisella philomiragia	F1094	FRAN108	2007	USA, Utah	Water	NCBI	GCA_016603375.1	Yes	Yes	No	Yes	No	No	Yes	No
Francisella philomiragia	F1095	FRAN109	2007	USA, Utah	Sediment	NCBI	GCA_016603395.1	Yes	Yes	No	Yes	No	No	Yes	No
Francisella philomiragia	F1096	FRAN110	2007	USA, Utah	Sediment	NCBI	GCA_016603355.1	Yes	Yes	No	Yes	No	No	Yes	No
Francisella philomiragia	F1097	FRAN111	2007	USA, Utah	Water	NCBI	GCA_016603345.1	Yes	Yes	No	Yes	No	No	Yes	No
Francisella philomiragia	F1098	FRAN112	2007	USA, Utah	Water	NCBI	GCA_016603305.1	Yes	Yes	No	Yes	No	No	Yes	No
Francisella philomiragia	F1099	FRAN113	2007	USA, Utah	Sediment	NCBI	GCA_016603275.1	Yes	Yes	No	Yes	No	No	Yes	No
Francisella philomiragia	F1100	FRAN115	2007	USA, Utah	Water	NCBI	GCA_016603265.1	Yes	Yes	No	Yes	No	No	Yes	No
Francisella philomiragia	F1101	FRAN117	2007	USA, Utah	Water	NCBI	GCA_016603195.1	Yes	Yes	No	Yes	No	No	Yes	No
Francisella philomiragia	F1102	FRAN118	2007	USA, Utah	Water	NCBI	GCA_016603255.1	Yes	Yes	No	Yes	No	No	Yes	No
Francisella philomiragia	F1103	FRAN138	2006	USA, Utah	Water	NCBI	GCA_016603245.1	Yes	Yes	No	Yes	No	No	Yes	No
Francisella philomiragia	F1104	FRAN139	2006	USA, Utah	Sediment	NCBI	GCA_016603185.1	Yes	Yes	No	Yes	No	No	Yes	No
Francisella philomiragia	F1105	FRAN140	2006	USA, Utah	Water	NCBI	GCA_016603225.1	Yes	Yes	No	Yes	No	No	Yes	No
Francisella philomiragia	F1111							Yes	No	No	No	No	No	No	No
Francisella philomiragia	F1144	25015, O#319L	1959	USA, Utah, Bear River Migratory Bird Refuge	Ondatra zibethica	NCBI	GCA_016603105.1	Yes	Yes	No	Yes	No	No	Yes	No
Francisella philomiragia	F1145	25016, O#319_029	1959	USA, Utah, Bear River Migratory Bird Refuge	Water	NCBI	GCA_016603125.1	Yes	Yes	No	Yes	No	No	Yes	No
Francisella philomiragia	F1146	25017, O#319_036_FSC 153	1959	USA, Utah, Bear River Migratory Bird Refuge	Water	NCBI	GCA_016603085.1	Yes	Yes	No	Yes	No	No	Yes	No
Francisella philomiragia	FAJ		2007	USA, Utah	Water	NCBI	GCA_000741925.1	Yes	Yes	No	Yes	No	No	Yes	No
Francisella philomiragia	FSC037	O#319-029, ATCC 25016, F0047	1960	USA, Utah, Bear River Refuge	Water	NCBI	GCA_016600535.1	Yes	Yes	No	Yes	No	No	Yes	No
Francisella philomiragia	FSC039	O#319-067, ATCC25018, F0049, F1147	1960	USA, Utah, Odgen Bay Refuge	Water	NCBI	GCA_016605685.1	Yes	Yes	No	Yes	No	No	Yes	No
Francisella philomiragia	FSC1090	10HL1958, 1335		China, Guangdong, Guangzhou	Water from cooling tower	NCBI	GCA_016600355.1	Yes	Yes	No	Yes	No	No	Yes	No
Francisella philomiragia	FSC145	CCUG 12603, F0046, NVI5596	1982	Sweden, Gothenburg	Human	NCBI	GCA_016604695.1	Yes	Yes	No	Yes	No	No	Yes	No
Francisella philomiragia	FSC153		1960	USA, Utah, Bear River Refuge	Water	NCBI	GCA_016604645.1	Yes	Yes	No	Yes	No	No	Yes	No
Francisella philomiragia	FSC154	Swiss, NVI 5597	1979	Switzerland, Zürich	Human	NCBI	GCA_016604625.1	Yes	Yes	No	Yes	No	No	Yes	No
Francisella philomiragia	GA01-2801		1981	USA, New York	Human blood	NCBI	GCA_000833315.1	Yes	Yes	No	Yes	No	No	Yes	No
Francisella philomiragia	O#319-029		1959	USA, Utah	Water	NCBI	GCA_000833195.1	Yes	Yes	No	Yes	No	No	Yes	No
Francisella philomiragia	O#319-036	FSC 153	1959	USA, Utah	Water	NCBI	GCA_000833295.1	Yes	Yes	No	Yes	No	No	Yes	No
Francisella philomiragia	O#319-067		1969	USA, Utah	Water	NCBI	GCA_000833215.1	Yes	Yes	No	Yes	No	No	Yes	No
Francisella philomiragia	O#319L	ATCC_25015, FSC144	1959	USA, Utah	Moribund muskrat	NCBI	GCA_000833455.1	Yes	Yes	No	Yes	No	No	Yes	No
Francisella salimarina	E103-15		2015-2016	Pacific coast of Central America	Spotted rose snapper, (Lutjanus guttatus)	NCBI	GCF_008369765.1	No	Yes	No	No	No	No	No	No
Francisella salimarina	E95-16		2015-2016	Pacific coast of Central America	Spotted rose snapper, (Lutjanus guttatus)	NCBI	GCF_008369785.1	No	Yes	No	No	No	No	No	No
Francisella salimarina	SYSU SYW-1		2015	China, Huizhou	Seawater	NCBI	GCF_007923265.1	No	Yes	No	No	No	No	No	No
Francisella salimarina	SYW-2		2015	China	Seawater	NCBI	GCA_008711475.1	No	Yes	No	No	No	No	No	No
Francisella salimarina	SYW-3		2015	China, Huizhou	Seawater	NCBI	GCF_008711555.1	No	Yes	No	No	No	No	No	No
Francisella salimarina	TX07-7308			USA	seaWater	NCBI	GCA_000219045.1	Yes	Yes	No	No	No	No	No	No
Francisella salimarina	XLW-1		2015	China	Seawater	NCBI	GCF_008711455.1	No	Yes	No	No	No	No	No	No
Francisella sp. LA11-2445	LA11-2445	FDC406	2011	Louisiana	Human	NCBI	GCA_012224145.1	Yes	Yes	No	Yes	No	No	No	No
Francisella sp. SYW-9	SYW-9		2015	China, Huizhou	Seawater	NCBI	GCA_008711465.1	No	Yes	No	Yes	No	No	No	No
Francisella sp.GA01-2794	GA01-2794		1976	USA, Colorado	Human pleural fluid	NCBI	GCA_000833255.1	Yes	Yes	No	Yes	No	No	No	No
Francisella sp.	MA067296					NCBI	GCA_001879645.1	Yes	No	No	No	No	No	No	No
Francisella sp.	MA067296					NCBI	GCA_001879645.1	Yes	No	No	No	No	No	No	No
Francisella sp.	S2				97	NCBI	GCA_003248485.1	Yes	No	No	No	No	No	No	No
Francisella sp.	S2_018_000_R1_97					NCBI	GCA_003248485.1	Yes	No	No	No	No	No	No	No
Francisella sp.	UBA6186					NCBI	GCA_002422785.1	Yes	No	No	No	No	No	No	No
Francisella sp.	UBA6186					NCBI	GCA_002422785.1	Yes	No	No	No	No	No	No	No
Francisella sp.	UBA7831					NCBI	GCA_002500985.1	Yes	No	No	No	No	No	No	No
Francisella sp.	UBA7831					NCBI	GCA_002500985.1	Yes	No	No	No	No	No	No	No
Francisella tularensis	503					NCBI	SRR292173	Yes	No	No	No	No	No	No	No
Francisella tularensis	503					NCBI	GCA_001696925.1	Yes	No	No	No	No	No	No	No
Francisella tularensis	FSC043							Yes	No	No	No	No	No	No	No
Francisella tularensis	OR96_0246					NCBI	GCA_001044315.2	Yes	No	No	No	No	No	No	No
Francisella tularensis	SCHU_S4_FSC237					NCBI	GCA_000628945.1	Yes	No	No	No	No	No	No	No
Francisella tularensis	SCHU_S4_FTS_634_635					NCBI	GCA_000628905.1	Yes	No	No	No	No	No	No	No
Francisella tularensis	SCHU_S4_NR_10492					NCBI	GCA_000629005.1	Yes	No	No	No	No	No	No	No
Francisella tularensis	SCHU_S4_NR_28534					NCBI	GCA_000628925.1	Yes	No	No	No	No	No	No	No
Francisella tularensis	SCHU_S4_NR_28534					NCBI	GCA_000978785.2	Yes	No	No	No	No	No	No	No
Francisella tularensis	SCHU_S4_NR_643					NCBI	GCA_000628985.1	Yes	No	No	No	No	No	No	No
Francisella tularensis	SCHU_S4_SL					NCBI	GCA_000628965.1	Yes	No	No	No	No	No	No	No
Francisella tularensis	Schu4_F_tul_Mut_127					NCBI	GCA_001936015.1	Yes	No	No	No	No	No	No	No
Francisella tularensis subsp. holarctica	257	FSC257, 503/840	1949	Russia	Meadow Tick (Dermacentor pictus)	NCBI	GCA_000153845.1	Yes	Yes	Yes	No	No	No	No	No
Francisella tularensis subsp. holarctica	425			USA, Montana	Water	NCBI	GCA_000833515.1	Yes	Yes	Yes	No	No	No	No	No
Francisella tularensis subsp. holarctica	15012907		2015	Netherlands	Human	NCBI	GCA_900491795.1	Yes	Yes	Yes	No	No	No	No	No
Francisella tularensis subsp. holarctica	16007282		2016	Netherlands	Human	NCBI	GCA_900491815.1	Yes	Yes	Yes	No	No	No	No	No
Francisella tularensis subsp. holarctica	16011034		2016	Netherlands	Human	NCBI	GCA_900491775.1	Yes	Yes	Yes	No	No	No	No	No
Francisella tularensis subsp. holarctica	08T0073		2007	Germany	Hare	NCBI	GCA_001953575.1	Yes	Yes	Yes	No	No	No	No	No
Francisella tularensis subsp. holarctica	11_789_5S		2011	France	Tick	NCBI	GCA_900016295.2	Yes	Yes	Yes	No	No	No	No	No
Francisella tularensis subsp. holarctica	11_930_9S		2011	France	Brown Hare	NCBI	GCA_900016285.2	Yes	Yes	Yes	No	No	No	No	No
Francisella tularensis subsp. holarctica	11_935_13S		2011	France	Brown Hare	NCBI	GCA_900015305.2	Yes	Yes	Yes	No	No	No	No	No
Francisella tularensis subsp. holarctica	12T0050_FLI		2012	Germany	Hare	NCBI	GCA_002886065.1	Yes	Yes	Yes	No	No	No	No	No
Francisella tularensis subsp. holarctica	14T0103		2014	Germany	Edible dormouse (Glis glis)	NCBI	GCA_003122155.1	Yes	Yes	Yes	No	No	No	No	No
Francisella tularensis subsp. holarctica	15NIIEG		1973	Russia		NCBI	GCA_001611815.2	Yes	Yes	Yes	No	No	No	No	No
Francisella tularensis subsp. holarctica	99A_2628		1999	USA, California	Human	NCBI	GCA_000478845.1	Yes	Yes	Yes	No	No	No	No	No
Francisella tularensis subsp. holarctica	BD11_00177		2011	Netherlands	Human abscess	NCBI	GCA_000681495.1	Yes	Yes	Yes	No	No	No	No	No
Francisella tularensis subsp. holarctica	F0073	14, NE00_2850mp	2000	USA	Human	NCBI	GCA_016603095.1	No	Yes	Yes	No	No	No	No	No
Francisella tularensis subsp. holarctica	F0283	4A, UT01_1901	2001	USA	Human	NCBI	GCA_016603115.1	No	Yes	Yes	No	No	No	No	No
Francisella tularensis subsp. holarctica	F0289	KY01_4993	2000	USA	Human	NCBI	GCA_016603015.1	No	Yes	Yes	No	No	No	No	No
Francisella tularensis subsp. holarctica	F0295	FSC025, Chateauroux, 061-1, Key A00121, IMB 050245	1952	France	Hare	NCBI	GCA_002100175.1	Yes	Yes	Yes	No	No	No	No	No
Francisella tularensis subsp. holarctica	F0340	KYO1_4048	2001	USA	Human	NCBI	GCA_016602985.1	No	Yes	Yes	No	No	No	No	No
Francisella tularensis subsp. holarctica	F0353	WI97_1858	1997	USA	Human	NCBI	GCA_016602965.1	No	Yes	Yes	No	No	No	No	No
Francisella tularensis subsp. holarctica	F0377	TX02_1935	2002	USA	Prairie dog	NCBI	GCA_016602955.1	No	Yes	Yes	No	No	No	No	No
Francisella tularensis subsp. holarctica	F0453	AFSSA/5719, Fr034	1999	France	Hare	NCBI	GCA_016602915.1	No	Yes	Yes	No	No	No	No	No
Francisella tularensis subsp. holarctica	F049	F049		Turkey	Throat swab	NCBI	ERX503611	No	Yes	Yes	No	No	No	No	No
Francisella tularensis subsp. holarctica	F0594	DF88, D-37130, Key A00099, 7037M, isolate Callithrix jacchus Sennickerode, 7037M, F0594	2004	Germany	Common marmoset (Callithrix jacchus)	NCBI	GCA_016602785.1	No	Yes	Yes	No	No	No	No	No
Francisella tularensis subsp. holarctica	F0600	Key A00113, IMB 041498, 3552, CHF102	2002	Switzerland	Golden-headed lion tamarin (Leontopithecus chrysomelas)	NCBI	GCA_016602795.1	No	Yes	Yes	No	No	No	No	No
Francisella tularensis subsp. holarctica	F0608	DF110, D-64665	2006	Germany	Hare	NCBI	GCA_002100165.1	Yes	Yes	Yes	No	No	No	No	No
Francisella tularensis subsp. holarctica	F0624	DF166, D-71032, Key A00177, IMB 071196, 20081013746	2007	Germany	Hare	NCBI	GCA_002100195.1	Yes	Yes	Yes	No	No	No	No	No
Francisella tularensis subsp. holarctica	F0635	D-85235, Key A00210, IMB 071614, DF199	2008	Germany	Hare (Lepus europaeus)	NCBI	GCA_016602765.1	No	Yes	Yes	No	No	No	No	No
Francisella tularensis subsp. holarctica	F0673	F0673		Georgia		NCBI	SRX025885	No	Yes	Yes	No	No	No	No	No
Francisella tularensis subsp. holarctica	F0732	42055/2008,	2008	Italy	Natural spring Water	NCBI	GCA_002100365.1	Yes	Yes	Yes	No	No	No	No	No
Francisella tularensis subsp. holarctica	F0737		2011	Turkey	Human	This study	SRR20648731	No	Yes	Yes	No	No	No	No	No
Francisella tularensis subsp. holarctica	F0738		2011	Turkey	Human	This study	SRR20648742	No	Yes	Yes	No	No	No	No	No
Francisella tularensis subsp. holarctica	F0739		2011	Turkey	Human	This study	SRR20648712	No	Yes	Yes	No	No	No	No	No
Francisella tularensis subsp. holarctica	F0741		2011	Turkey	Human	This study	SRR20648717	No	Yes	Yes	No	No	No	No	No
Francisella tularensis subsp. holarctica	F0742		2011	Turkey	Human	This study	SRR20648716	No	Yes	Yes	No	No	No	No	No
Francisella tularensis subsp. holarctica	F0744		2011	Turkey	Human	This study	SRR20648715	No	Yes	Yes	No	No	No	No	No
Francisella tularensis subsp. holarctica	F0745		2011	Turkey	Human	This study	SRR20648714	No	Yes	Yes	No	No	No	No	No
Francisella tularensis subsp. holarctica	F0749		2011	Turkey	Human	This study	SRR20648765	No	Yes	Yes	No	No	No	No	No
Francisella tularensis subsp. holarctica	F0775	D-37073, Key A00111, IMB 041392, G.-6288 DPZ 2002 6288-Lykn10	2002	Germany	Macaque	NCBI	GCA_002100375.1	Yes	Yes	Yes	No	No	No	No	No
Francisella tularensis subsp. holarctica	F0777	D-37130, Key A00123, IMB 070483-1, 7480 DPZ deceased 16.10.2006	2006 (NAU database 2007)	Germany	Marmoset (Callithrix jacchus)	NCBI	GCA_002100335.1	Yes	Yes	Yes	No	No	No	No	No
Francisella tularensis subsp. holarctica	F0781	F172,	2008	Germnay	Hare	NCBI	GCA_002100185.1	Yes	Yes	Yes	No	No	No	No	No
Francisella tularensis subsp. holarctica	F0783	F190, Key A00201, FT9	1997	Spain	Bacterial culture	NCBI	GCA_002101185.1	Yes	Yes	Yes	No	No	No	No	No
Francisella tularensis subsp. holarctica	F0784	F191, D-88213, F191, D-88213, Key A00202, IMB 071393, W345-08??	2008	Germany	Hare	NCBI	GCA_002101165.1	Yes	Yes	Yes	No	No	No	No	No
Francisella tularensis subsp. holarctica	F0795	DH 100373, F234		Germany		NCBI	GCA_016602755.1	No	Yes	Yes	No	No	No	No	No
Francisella tularensis subsp. holarctica	F0799	DH 100333, F233	2010	Germany	Human	NCBI	ERX503610	No	Yes	Yes	No	No	No	No	No
Francisella tularensis subsp. holarctica	F0812	Animal 00023834				NCBI	GCA_016602745.1	No	Yes	Yes	No	No	No	No	No
Francisella tularensis subsp. holarctica	F0820	BT06_2050000074	2006			NCBI	GCA_016602605.1	No	Yes	Yes	No	No	No	No	No
Francisella tularensis subsp. holarctica	F0835	CA97_0657	1997	USA	Human	NCBI	GCA_016602595.1	No	Yes	Yes	No	No	No	No	No
Francisella tularensis subsp. holarctica	F0836	KY01_4049	2001	USA	Human	NCBI	GCA_016602575.1	No	Yes	Yes	No	No	No	No	No
Francisella tularensis subsp. holarctica	F0837	IN99_1009	1999	USA	Human	NCBI	GCA_016602565.1	No	Yes	Yes	No	No	No	No	No
Francisella tularensis subsp. holarctica	F0838	CO96-1243, F0349,	1996	USA	Prairie vole	NCBI	GCA_016602545.1	No	Yes	Yes	No	No	No	No	No
Francisella tularensis subsp. holarctica	F0839	VA97_3236	1997	USA	Human	NCBI	GCA_016602525.1	No	Yes	Yes	No	No	No	No	No
Francisella tularensis subsp. holarctica	F0840	F0285, ND00-1305, 6A,	2000	USA	Human	NCBI	GCA_016602485.1	No	Yes	Yes	No	No	No	No	No
Francisella tularensis subsp. holarctica	F0841	BC97_3043	1997	Canada	Human	NCBI	GCA_016602475.1	No	Yes	Yes	No	No	No	No	No
Francisella tularensis subsp. holarctica	F0842	F0373, TX03-3834mp,	2003	USA	Human	NCBI	GCA_016602455.1	No	Yes	Yes	No	No	No	No	No
Francisella tularensis subsp. holarctica	F0843	SEI (Y-78), SEI_Y_78		Finland	Human	NCBI	GCA_016602445.1	No	Yes	Yes	No	No	No	No	No
Francisella tularensis subsp. holarctica	F0844	T-84		Finland	Human	NCBI	GCA_016602395.1	No	Yes	Yes	No	No	No	No	No
Francisella tularensis subsp. holarctica	F0845	T-18		Finland	Human	NCBI	GCA_016602415.1	No	Yes	Yes	No	No	No	No	No
Francisella tularensis subsp. holarctica	F0846	T-88		Finland	Human	NCBI	GCA_016602385.1	No	Yes	Yes	No	No	No	No	No
Francisella tularensis subsp. holarctica	F0847	5		Finland	Hare	NCBI	GCA_016602345.1	No	Yes	Yes	No	No	No	No	No
Francisella tularensis subsp. holarctica	F0848	6		Finland	Hare	NCBI	GCA_016602355.1	No	Yes	Yes	No	No	No	No	No
Francisella tularensis subsp. holarctica	F0849	7		Finland	Hare	NCBI	GCA_016602305.1	No	Yes	Yes	No	No	No	No	No
Francisella tularensis subsp. holarctica	F0850	9		Finland	Hare	NCBI	GCA_016602315.1	No	Yes	Yes	No	No	No	No	No
Francisella tularensis subsp. holarctica	F0851	10		Finland	Hare (Lepus europaeus)	NCBI	GCA_016602275.1	No	Yes	Yes	No	No	No	No	No
Francisella tularensis subsp. holarctica	F0852	13		Finland	Hare	NCBI	GCA_016602245.1	No	Yes	Yes	No	No	No	No	No
Francisella tularensis subsp. holarctica	F0853	15		Finland	Hare	NCBI	GCA_016602255.1	No	Yes	Yes	No	No	No	No	No
Francisella tularensis subsp. holarctica	F0854	18		Finland	Hare	NCBI	GCA_016602185.1	No	Yes	Yes	No	No	No	No	No
Francisella tularensis subsp. holarctica	F0855	20		Finland	Hare (Lepus europaeus)	NCBI	GCA_016602175.1	No	Yes	Yes	No	No	No	No	No
Francisella tularensis subsp. holarctica	F0856	21		Finland	Hare	NCBI	GCA_016602145.1	No	Yes	Yes	No	No	No	No	No
Francisella tularensis subsp. holarctica	F0857	24		Finland	Hare	NCBI	GCA_016602155.1	No	Yes	Yes	No	No	No	No	No
Francisella tularensis subsp. holarctica	F0858	26		Finland	Hare	NCBI	GCA_016602195.1	No	Yes	Yes	No	No	No	No	No
Francisella tularensis subsp. holarctica	F0859	27		Finland	Hare (Lepus europaeus)	NCBI	GCA_016602065.1	No	Yes	Yes	No	No	No	No	No
Francisella tularensis subsp. holarctica	F0860	30		Finland	Hare	NCBI	GCA_016602075.1	No	Yes	Yes	No	No	No	No	No
Francisella tularensis subsp. holarctica	F0861	34		Finland	Hare	NCBI	GCA_016602085.1	No	Yes	Yes	No	No	No	No	No
Francisella tularensis subsp. holarctica	F0862	37		Finland	Hare	NCBI	GCA_016602045.1	No	Yes	Yes	No	No	No	No	No
Francisella tularensis subsp. holarctica	F0863	40		Finland	Hare	NCBI	GCA_016602055.1	No	Yes	Yes	No	No	No	No	No
Francisella tularensis subsp. holarctica	F0864	42		Finland	Hare	NCBI	GCA_016602005.1	No	Yes	Yes	No	No	No	No	No
Francisella tularensis subsp. holarctica	F0865	43		Finland	Hare	NCBI	GCA_016601995.1	No	Yes	Yes	No	No	No	No	No
Francisella tularensis subsp. holarctica	F0866	45		Finland	Hare (Lepus europaeus)	NCBI	GCA_016601955.1	No	Yes	Yes	No	No	No	No	No
Francisella tularensis subsp. holarctica	F0868	48		Finland	Hare	NCBI	GCA_016601975.1	No	Yes	Yes	No	No	No	No	No
Francisella tularensis subsp. holarctica	F0869	53		Finland	Hare	NCBI	GCA_016601945.1	No	Yes	Yes	No	No	No	No	No
Francisella tularensis subsp. holarctica	F0871	3597B	2004	Spain	Hare	NCBI	GCA_016601895.1	No	Yes	Yes	No	No	No	No	No
Francisella tularensis subsp. holarctica	F0872	FT7	1998	Spain	Human	NCBI	GCA_016601885.1	No	Yes	Yes	No	No	No	No	No
Francisella tularensis subsp. holarctica	F0873	FT11	1998	Spain	Human	NCBI	GCA_016601875.1	No	Yes	Yes	No	No	No	No	No
Francisella tularensis subsp. holarctica	F0874	FT33	1998	Spain	Vole	NCBI	GCA_016601865.1	No	Yes	Yes	No	No	No	No	No
Francisella tularensis subsp. holarctica	F0875	FT17	1998	Spain	Hare	NCBI	GCA_016601845.1	No	Yes	Yes	No	No	No	No	No
Francisella tularensis subsp. holarctica	F0876	FT18	1998	Spain	Hare	NCBI	GCA_016601825.1	No	Yes	Yes	No	No	No	No	No
Francisella tularensis subsp. holarctica	F0877	BZO26	2007	Spain	Human	NCBI	GCA_016601785.1	No	Yes	Yes	No	No	No	No	No
Francisella tularensis subsp. holarctica	F0878	BZO18	2007	Spain	Human	NCBI	GCA_016601795.1	No	Yes	Yes	No	No	No	No	No
Francisella tularensis subsp. holarctica	F0884	F015	2010	Turkey	Human - Throat swab	NCBI	GCA_016601765.1	No	Yes	Yes	No	No	No	No	No
Francisella tularensis subsp. holarctica	F0886	F027	2010	Turkey	Human - Throat swab	NCBI	GCA_016601745.1	No	Yes	Yes	No	No	No	No	No
Francisella tularensis subsp. holarctica	F0889	F039	2010	Turkey	Human - Lymph Node	NCBI	GCA_016601725.1	No	Yes	Yes	No	No	No	No	No
Francisella tularensis subsp. holarctica	F0909	F237		Turkey	Human - Lymph Node	NCBI	GCA_016601695.1	No	Yes	Yes	No	No	No	No	No
Francisella tularensis subsp. holarctica	F091	F0903		Turkey	Lymph Node	NCBI	ERX503607	No	Yes	Yes	No	No	No	No	No
Francisella tularensis subsp. holarctica	F0910	F244	2011	Turkey	Rodent	NCBI	GCA_016601655.1	No	Yes	Yes	No	No	No	No	No
Francisella tularensis subsp. holarctica	F0911	F252		Turkey	Human - Throat swab	NCBI	GCA_016601675.1	No	Yes	Yes	No	No	No	No	No
Francisella tularensis subsp. holarctica	F0913	F278		Turkey	Water	NCBI	GCA_016601645.1	No	Yes	Yes	No	No	No	No	No
Francisella tularensis subsp. holarctica	F0917	F293		Turkey	Human - Throat swab	NCBI	GCA_016601615.1	No	Yes	Yes	No	No	No	No	No
Francisella tularensis subsp. holarctica	F0918	F294		Turkey	Human - Throat swab	NCBI	GCA_016601545.1	No	Yes	Yes	No	No	No	No	No
Francisella tularensis subsp. holarctica	F0919	F295		Turkey	Human - Throat swab	NCBI	GCA_016601595.1	No	Yes	Yes	No	No	No	No	No
Francisella tularensis subsp. holarctica	F0920	F297		Turkey	Human - Throat swab	NCBI	GCA_016601575.1	No	Yes	Yes	No	No	No	No	No
Francisella tularensis subsp. holarctica	F0921	tube was labeled F282, F292		Turkey	Human - Throat swab	NCBI	GCA_016601485.1	No	Yes	Yes	No	No	No	No	No
Francisella tularensis subsp. holarctica	F0922	tube was labeled F286, F296		Turkey	Water	NCBI	GCA_016601415.1	No	Yes	Yes	No	No	No	No	No
Francisella tularensis subsp. holarctica	F0923	s291, F303	2013	Turkey	Water	NCBI	GCA_016601365.1	No	Yes	Yes	No	No	No	No	No
Francisella tularensis subsp. holarctica	F0961	R32_04	2004	Sweden		NCBI	GCA_016601385.1	No	Yes	Yes	No	No	No	No	No
Francisella tularensis subsp. holarctica	F92		2004	Germany	Marmoset	NCBI	GCA_000313385.1	Yes	Yes	Yes	No	No	No	No	No
Francisella tularensis subsp. holarctica	FDC095	CEB 02/0252, Ft "O3"	1989	France	Human	NCBI	GCA_002100325.1	Yes	Yes	Yes	No	No	No	No	No
Francisella tularensis subsp. holarctica	FDC099	CEB 02/0412, Delorme	1989	France	Human	NCBI	GCA_002101125.1	Yes	Yes	Yes	No	No	No	No	No
Francisella tularensis subsp. holarctica	FDC113	CEB 02/0443, GagnepA.In		France	Human	NCBI	GCA_002100445.1	Yes	Yes	Yes	No	No	No	No	No
Francisella tularensis subsp. holarctica	FDC200	Sivas Su	2009	Turkey	Water	NCBI	GCA_001574855.1	Yes	Yes	Yes	No	No	No	No	No
Francisella tularensis subsp. holarctica	FDC201		2009	Turkey	Throat culture	NCBI	GCA_001574865.1	Yes	Yes	Yes	No	No	No	No	No
Francisella tularensis subsp. holarctica	FDC202		2008	Turkey	Water	NCBI	GCA_001574945.1	Yes	Yes	Yes	No	No	No	No	No
Francisella tularensis subsp. holarctica	FDC203	Rukiye	2008	Turkey	Throat culture	NCBI	GCA_001574885.1	Yes	Yes	Yes	No	No	No	No	No
Francisella tularensis subsp. holarctica	FDC204		2012	Turkey	Throat culture	NCBI	GCA_001574905.1	Yes	Yes	Yes	No	No	No	No	No
Francisella tularensis subsp. holarctica	FDC205		2012	Turkey	Water	NCBI	GCA_001574935.1	Yes	Yes	Yes	No	No	No	No	No
Francisella tularensis subsp. holarctica	FDC300	FLI09T0179	2009	Germany	Hare	NCBI	GCA_002101105.1	Yes	Yes	Yes	No	No	No	No	No
Francisella tularensis subsp. holarctica	FDC304	FLIJF4128	2008	Switzerland	Human	NCBI	GCA_002101095.1	Yes	Yes	Yes	No	No	No	No	No
Francisella tularensis subsp. holarctica	FDC305	FLIJF4212	2008	Switzerland	Human	NCBI	GCA_002101085.1	Yes	Yes	Yes	No	No	No	No	No
Francisella tularensis subsp. holarctica	FDC306	FLIJF4242	2008	Switzerland	Hare	NCBI	GCA_002101045.1	Yes	Yes	Yes	No	No	No	No	No
Francisella tularensis subsp. holarctica	FDC310	FLIJF4429	2008	Switzerland	Human	NCBI	GCA_002100405.1	Yes	Yes	Yes	No	No	No	No	No
Francisella tularensis subsp. holarctica	FDC338		2010	Germany	Hare	NCBI	GCA_002100415.1	Yes	Yes	Yes	No	No	No	No	No
Francisella tularensis subsp. holarctica	FDC407	A63/63	2008	Germany	Red fox, liver	NCBI	GCA_002102515.1	Yes	Yes	Yes	No	No	No	No	No
Francisella tularensis subsp. holarctica	FDC408	A271_1	2012	Germany	Eurasian beaver, lymph node	NCBI	GCA_002102455.1	Yes	Yes	Yes	No	No	No	No	No
Francisella tularensis subsp. holarctica	FDC409	A317	2012	Germany	Raccoon dog, lymph node	NCBI	GCA_002102465.1	Yes	Yes	Yes	No	No	No	No	No
Francisella tularensis subsp. holarctica	FDC411	TU4	1998	Spain	Hare	NCBI	GCA_002101035.1	Yes	Yes	Yes	No	No	No	No	No
Francisella tularensis subsp. holarctica	FDC412	TU21	1998	Spain	Hare	NCBI	GCA_002100455.1	Yes	Yes	Yes	No	No	No	No	No
Francisella tularensis subsp. holarctica	FDC413	TU39	1999	Spain	Hare	NCBI	GCA_002101015.1	Yes	Yes	Yes	No	No	No	No	No
Francisella tularensis subsp. holarctica	FDC415	TU8	1998	Spain	Hare	NCBI	GCA_002101005.1	Yes	Yes	Yes	No	No	No	No	No
Francisella tularensis subsp. holarctica	FDC416	TU17	1998	Spain	Hare	NCBI	GCA_002100955.1	Yes	Yes	Yes	No	No	No	No	No
Francisella tularensis subsp. holarctica	FDC417	TU18	1998	Spain	Hare	NCBI	GCA_002100935.1	Yes	Yes	Yes	No	No	No	No	No
Francisella tularensis subsp. holarctica	FDC418	TU16	1998	Spain	Hare	NCBI	GCA_002100485.1	Yes	Yes	Yes	No	No	No	No	No
Francisella tularensis subsp. holarctica	FDC419	TU38	1998	Spain	Hare	NCBI	GCA_002100945.1	Yes	Yes	Yes	No	No	No	No	No
Francisella tularensis subsp. holarctica	FDC420	TU23	1998	Spain	Vole	NCBI	GCA_002100505.1	Yes	Yes	Yes	No	No	No	No	No
Francisella tularensis subsp. holarctica	FDC421	TU22	1998	Spain	Hare	NCBI	GCA_002100925.1	Yes	Yes	Yes	No	No	No	No	No
Francisella tularensis subsp. holarctica	FDC422	TU31	1998	Spain	Human	NCBI	GCA_002100875.1	Yes	Yes	Yes	No	No	No	No	No
Francisella tularensis subsp. holarctica	FDC423	TU13	1998	Spain	Hare	NCBI	GCA_002100845.1	Yes	Yes	Yes	No	No	No	No	No
Francisella tularensis subsp. holarctica	FDC424	TU25	1998	Spain	Human	NCBI	GCA_002100855.1	Yes	Yes	Yes	No	No	No	No	No
Francisella tularensis subsp. holarctica	FDC425	VA-23287	2007	Spain	Human	NCBI	GCA_002100865.1	Yes	Yes	Yes	No	No	No	No	No
Francisella tularensis subsp. holarctica	FDC426	ZA-07/2645	2008	Spain	Human	NCBI	GCA_002100765.1	Yes	Yes	Yes	No	No	No	No	No
Francisella tularensis subsp. holarctica	FDC427	7072002	2007	Spain	Human	NCBI	GCA_002100525.1	Yes	Yes	Yes	No	No	No	No	No
Francisella tularensis subsp. holarctica	FDC428	6434	2007	Spain	Vole	NCBI	GCA_002100535.1	Yes	Yes	Yes	No	No	No	No	No
Francisella tularensis subsp. holarctica	FDC429	3640	2008	Spain	Hare	NCBI	GCA_002100795.1	Yes	Yes	Yes	No	No	No	No	No
Francisella tularensis subsp. holarctica	FDC430	ZA-26454	2007	Spain	Human	NCBI	GCA_002100605.1	Yes	Yes	Yes	No	No	No	No	No
Francisella tularensis subsp. holarctica	FDC431	PA-21739	2007	Spain	Human	NCBI	GCA_002100775.1	Yes	Yes	Yes	No	No	No	No	No
Francisella tularensis subsp. holarctica	FDC432	ZA-20206	2007	Spain	Human	NCBI	GCA_002100565.1	Yes	Yes	Yes	No	No	No	No	No
Francisella tularensis subsp. holarctica	FDC433	7074825	2007	Spain	Human	NCBI	GCA_002100785.1	Yes	Yes	Yes	No	No	No	No	No
Francisella tularensis subsp. holarctica	FDC434	PA-22442	2007	Spain	Human	NCBI	GCA_002100625.1	Yes	Yes	Yes	No	No	No	No	No
Francisella tularensis subsp. holarctica	FSC026	062-1, Charney		France		NCBI	GCA_002100715.1	Yes	Yes	Yes	No	No	No	No	No
Francisella tularensis subsp. holarctica	FSC027	063-1, Charantes		France		NCBI	GCA_002100705.1	Yes	Yes	Yes	No	No	No	No	No
Francisella tularensis subsp. holarctica	FSC028	064-1, Lat-et-Garonne		France	bacterial culture	NCBI	GCA_002100245.1	Yes	Yes	Yes	No	No	No	No	No
Francisella tularensis subsp. holarctica	FSC029	065-1, St. GermA.Ine		France	bacterial culture	NCBI	GCA_002100265.1	Yes	Yes	Yes	No	No	No	No	No
Francisella tularensis subsp. holarctica	FSC031	067-1, O-407	1964	Italy	Rabbit	NCBI	GCA_002100585.1	Yes	Yes	Yes	No	No	No	No	No
Francisella tularensis subsp. holarctica	FSC078	SVA T11, F0161, FSC 078	1984	Sweden	Hare	NCBI	GCA_016601335.1	No	Yes	Yes	No	No	No	No	No
Francisella tularensis subsp. holarctica	FSC162	21 KÅ, NUS 21KÅ	1995	Sweden	Human	NCBI	SRX153143	No	Yes	Yes	No	No	No	No	No
Francisella tularensis subsp. holarctica	FSC200	F0134, 3001MA, F0573	1998	Sweden	Human	NCBI	GCA_000168775.2	Yes	Yes	Yes	No	No	No	No	No
Francisella tularensis subsp. holarctica	FSC208	3049UBG	1998	Sweden	Human	NCBI	SRX147939	No	Yes	Yes	No	No	No	No	No
Francisella tularensis subsp. holarctica	FSC247	SVA T 20	1993	France	Human	NCBI	GCA_002100255.1	Yes	Yes	Yes	No	No	No	No	No
Francisella tularensis subsp. holarctica	FSC250	1532, 96P1019	1996	Finland	Human, blood	NCBI	ERX324005	No	Yes	Yes	No	No	No	No	No
Francisella tularensis subsp. holarctica	FSC279	R82/00, SBL R82/00	2000	Sweden	Human	NCBI	ERX324006	No	Yes	Yes	No	No	No	No	No
Francisella tularensis subsp. holarctica	FSC280	R86/00, SBL R86/00	2000	Sweden	Human	NCBI	ERX324007	No	Yes	Yes	No	No	No	No	No
Francisella tularensis subsp. holarctica	FSC285	AO7346/00	2000	Sweden	Human	NCBI	ERX324008	No	Yes	Yes	No	No	No	No	No
Francisella tularensis subsp. holarctica	FSC455	FTPMaj-1		Spain	Hare	NCBI	GCA_002100645.1	Yes	Yes	Yes	No	No	No	No	No
Francisella tularensis subsp. holarctica	FSC456	FTPMaj-7		Spain	Human	NCBI	GCA_002100275.1	Yes	Yes	Yes	No	No	No	No	No
Francisella tularensis subsp. holarctica	FSC555	BIM F1, BGA	2004	Austria	bacterial culture	NCBI	GCA_002100665.1	Yes	Yes	Yes	No	No	No	No	No
Francisella tularensis subsp. holarctica	FSC599		1965	Japan	bacterial culture	NCBI	GCA_002100685.1	Yes	Yes	Yes	No	No	No	No	No
Francisella tularensis subsp. holarctica	FT-32		2012	Switzerland	Human blood	NCBI	GCA_002027725.1	Yes	Yes	Yes	No	No	No	No	No
Francisella tularensis subsp. holarctica	FT05	F._tularensis_holarctica_B_90	2008	Switzerland	Human	NCBI	GCA_002858505.1	Yes	Yes	Yes	No	No	No	No	No
Francisella tularensis subsp. holarctica	FT07	F._tularensis_holarctica_B_88	2008	Switzerland	Human	NCBI	GCA_002858465.1	Yes	Yes	Yes	No	No	No	No	No
Francisella tularensis subsp. holarctica	FT08	F._tularensis_holarctica_B_85	2003	Switzerland	Human	NCBI	GCA_002858435.1	Yes	Yes	Yes	No	No	No	No	No
Francisella tularensis subsp. holarctica	FT10	JF3820a, F._tularensis_holarctica_B_85	1998	Switzerland	Hare	NCBI	GCA_002858485.1	Yes	Yes	Yes	No	No	No	No	No
Francisella tularensis subsp. holarctica	FT11	JF3821, F._tularensis_holarctica_B_49	1997	Switzerland	Hare	NCBI	GCA_002858425.1	Yes	Yes	Yes	No	No	No	No	No
Francisella tularensis subsp. holarctica	FT13	JF3826a, F._tularensis_holarctica_B_85	1996	Switzerland	Marmoset	NCBI	GCA_002858405.1	Yes	Yes	Yes	No	No	No	No	No
Francisella tularensis subsp. holarctica	FT14	JF3829, F._tularensis_holarctica_B_46	2004	Switzerland	Golden lion tamarin	NCBI	GCA_002858345.1	Yes	Yes	Yes	No	No	No	No	No
Francisella tularensis subsp. holarctica	FT16	JF4092, F._tularensis_holarctica_B_49		Switzerland	Hare	NCBI	GCA_002858385.1	Yes	Yes	Yes	No	No	No	No	No
Francisella tularensis subsp. holarctica	FT16C_B1		2012	Switzerland	nymph	NCBI	GCA_002027785.1	Yes	Yes	Yes	No	No	No	No	No
Francisella tularensis subsp. holarctica	FT17	JF4128/FDC304b, F._tularensis_holarctica_B_46	2008	Switzerland	Human	NCBI	GCA_002858365.1	Yes	Yes	Yes	No	No	No	No	No
Francisella tularensis subsp. holarctica	FT18	F._tularensis_holarctica_B_85	2008	Switzerland	Human	NCBI	GCA_002858285.1	Yes	Yes	Yes	No	No	No	No	No
Francisella tularensis subsp. holarctica	FT19	F._tularensis_holarctica_B_89		Switzerland	Hare	NCBI	GCA_002858305.1	Yes	Yes	Yes	No	No	No	No	No
Francisella tularensis subsp. holarctica	FT20	F._tularensis_holarctica_B_53	2008	Switzerland	Human	NCBI	GCA_002858315.1	Yes	Yes	Yes	No	No	No	No	No
Francisella tularensis subsp. holarctica	FT22	JF4456a, F._tularensis_holarctica_B_45	2008	Switzerland	Human	NCBI	GCA_002858265.1	Yes	Yes	Yes	No	No	No	No	No
Francisella tularensis subsp. holarctica	FT24	JF5002, F._tularensis_holarctica_B_87	2011	Switzerland	Human	NCBI	GCA_002858245.1	Yes	Yes	Yes	No	No	No	No	No
Francisella tularensis subsp. holarctica	FT25	JF5048, F._tularensis_holarctica_B_88	2011	Switzerland	Human	NCBI	GCA_002858185.1	Yes	Yes	Yes	No	No	No	No	No
Francisella tularensis subsp. holarctica	FT26	JF5142, F._tularensis_holarctica_B_61	2011	Switzerland	Human	NCBI	GCA_002858215.1	Yes	Yes	Yes	No	No	No	No	No
Francisella tularensis subsp. holarctica	FT27	JF5141, F._tularensis_holarctica_B_46	2011	Switzerland	Human	NCBI	GCA_002858205.1	Yes	Yes	Yes	No	No	No	No	No
Francisella tularensis subsp. holarctica	FT28	JF5338, F._tularensis_holarctica_B_46	2012	Switzerland	Human	NCBI	GCA_002858145.1	Yes	Yes	Yes	No	No	No	No	No
Francisella tularensis subsp. holarctica	FT29	JF5340a, F._tularensis_holarctica_B_33	2012	Switzerland	Human	NCBI	GCA_002858165.1	Yes	Yes	Yes	No	No	No	No	No
Francisella tularensis subsp. holarctica	FT30	JF53461, F._tularensis_holarctica_B_88	2012	Switzerland	Human	NCBI	GCA_002858115.1	Yes	Yes	Yes	No	No	No	No	No
Francisella tularensis subsp. holarctica	FT31	JF5370a, F._tularensis_holarctica_B_33	2012	Switzerland	Human	NCBI	GCA_002858105.1	Yes	Yes	Yes	No	No	No	No	No
Francisella tularensis subsp. holarctica	FT33	F._tularensis_holarctica_B_89	2013	Switzerland	Human	NCBI	GCA_002858075.1	Yes	Yes	Yes	No	No	No	No	No
Francisella tularensis subsp. holarctica	FT36	F._tularensis_holarctica_B_53	2014	Switzerland	Human	NCBI	GCA_002858065.1	Yes	Yes	Yes	No	No	No	No	No
Francisella tularensis subsp. holarctica	FT37	FT14_F1, F._tularensis_holarctica_B_62	2012	Switzerland	Tick	NCBI	GCA_002858045.1	Yes	Yes	Yes	No	No	No	No	No
Francisella tularensis subsp. holarctica	FT39	FT14_C4, F._tularensis_holarctica_B_62	2012	Switzerland	Tick	NCBI	GCA_002858005.1	Yes	Yes	Yes	No	No	No	No	No
Francisella tularensis subsp. holarctica	FT40	FT17_C9, F._tularensis_holarctica_B_62	2012	Switzerland	Tick	NCBI	GCA_002857985.1	Yes	Yes	Yes	No	No	No	No	No
Francisella tularensis subsp. holarctica	FT41	FT6_D12, F._tularensis_holarctica_B_45	2012	Switzerland	Tick	NCBI	GCA_002858015.1	Yes	Yes	Yes	No	No	No	No	No
Francisella tularensis subsp. holarctica	FT42	FT11_B4, F._tularensis_holarctica_B_59	2012	Switzerland	Tick	NCBI	GCA_002857955.1	Yes	Yes	Yes	No	No	No	No	No
Francisella tularensis subsp. holarctica	FT44	FT16_E6, F._tularensis_holarctica_B_62	2012	Switzerland	Tick	NCBI	GCA_002857945.1	Yes	Yes	Yes	No	No	No	No	No
Francisella tularensis subsp. holarctica	FT46	FT8_B3, F._tularensis_holarctica_B_59	2012	Switzerland	Tick	NCBI	GCA_002857915.1	Yes	Yes	Yes	No	No	No	No	No
Francisella tularensis subsp. holarctica	FT47	FT16_G8b, F._tularensis_holarctica_B_62	2012	Switzerland	Tick	NCBI	GCA_002857905.1	Yes	Yes	Yes	No	No	No	No	No
Francisella tularensis subsp. holarctica	FT48	F._tularensis_holarctica_B_53	2014	Switzerland	Human	NCBI	GCA_002857875.1	Yes	Yes	Yes	No	No	No	No	No
Francisella tularensis subsp. holarctica	FT49	F._tularensis_holarctica_B_91	2014	Switzerland	Human	NCBI	GCA_002857865.1	Yes	Yes	Yes	No	No	No	No	No
Francisella tularensis subsp. holarctica	FT50	F._tularensis_holarctica_B_49	2014	Switzerland	Human	NCBI	GCA_002857845.1	Yes	Yes	Yes	No	No	No	No	No
Francisella tularensis subsp. holarctica	FT51	F._tularensis_holarctica_B_87	2014	Switzerland	Human	NCBI	GCA_002857815.1	Yes	Yes	Yes	No	No	No	No	No
Francisella tularensis subsp. holarctica	FT52	FT21_C4, F._tularensis_holarctica_B_61	2013	Switzerland	Tick	NCBI	GCA_002857805.1	Yes	Yes	Yes	No	No	No	No	No
Francisella tularensis subsp. holarctica	FT53	FT22_F9, F._tularensis_holarctica_B_61	2013	Switzerland	Tick	NCBI	GCA_002857785.1	Yes	Yes	Yes	No	No	No	No	No
Francisella tularensis subsp. holarctica	FT54	FT22_H4, F._tularensis_holarctica_B_61	2013	Switzerland	Tick	NCBI	GCA_002857765.1	Yes	Yes	Yes	No	No	No	No	No
Francisella tularensis subsp. holarctica	FT55	JF5345, F._tularensis_holarctica_B_87	2012	Switzerland	Mouse	NCBI	GCA_002857745.1	Yes	Yes	Yes	No	No	No	No	No
Francisella tularensis subsp. holarctica	FT56	JF5353a, F._tularensis_holarctica_B_45	2012	Switzerland	Marten	NCBI	GCA_002857685.1	Yes	Yes	Yes	No	No	No	No	No
Francisella tularensis subsp. holarctica	FT57	JF5369a, F._tularensis_holarctica_B_53	2012	Switzerland	Hare	NCBI	GCA_002857715.1	Yes	Yes	Yes	No	No	No	No	No
Francisella tularensis subsp. holarctica	FT58	JF5374a, F._tularensis_holarctica_B_90	2014	Switzerland	Hare	NCBI	GCA_002857705.1	Yes	Yes	Yes	No	No	No	No	No
Francisella tularensis subsp. holarctica	FT59	JF5375a, F._tularensis_holarctica_B_61	2012	Switzerland	Hare	NCBI	GCA_002857665.1	Yes	Yes	Yes	No	No	No	No	No
Francisella tularensis subsp. holarctica	FT60	JF5380a, F._tularensis_holarctica_B_85	2012	Switzerland	Hare	NCBI	GCA_002857635.1	Yes	Yes	Yes	No	No	No	No	No
Francisella tularensis subsp. holarctica	FT63	JF5393a, F._tularensis_holarctica_B_90	2012	Switzerland	Hare	NCBI	GCA_002857625.1	Yes	Yes	Yes	No	No	No	No	No
Francisella tularensis subsp. holarctica	FT64	JF5410a, F._tularensis_holarctica_B_87	2012	Switzerland	Mouse	NCBI	GCA_002857605.1	Yes	Yes	Yes	No	No	No	No	No
Francisella tularensis subsp. holarctica	FT65	JF5405a, F._tularensis_holarctica_B_33	2012	Switzerland	Hare	NCBI	GCA_002857585.1	Yes	Yes	Yes	No	No	No	No	No
Francisella tularensis subsp. holarctica	FT66	JF5468a, F._tularensis_holarctica_B_33	2013	Switzerland	Hare	NCBI	GCA_002857565.1	Yes	Yes	Yes	No	No	No	No	No
Francisella tularensis subsp. holarctica	FT67	JF5487, F._tularensis_holarctica_B_45	2013	Switzerland	Hare	NCBI	GCA_002857545.1	Yes	Yes	Yes	No	No	No	No	No
Francisella tularensis subsp. holarctica	FT68	JF5525, F._tularensis_holarctica_B_85	2014	Switzerland	Hare	NCBI	GCA_002857515.1	Yes	Yes	Yes	No	No	No	No	No
Francisella tularensis subsp. holarctica	FT69	JF5597, F._tularensis_holarctica_B_91	2014	Switzerland	Human	NCBI	GCA_002857505.1	Yes	Yes	Yes	No	No	No	No	No
Francisella tularensis subsp. holarctica	FT70	JF5609, F._tularensis_holarctica_B_33	2014	Switzerland	Monkey	NCBI	GCA_002857465.1	Yes	Yes	Yes	No	No	No	No	No
Francisella tularensis subsp. holarctica	FT71	JF5611, F._tularensis_holarctica_B_45	2014	Belgium	Hare	NCBI	GCA_002857445.1	Yes	Yes	Yes	No	No	No	No	No
Francisella tularensis subsp. holarctica	FT73	F._tularensis_holarctica_B_89	2015	Switzerland	Human	NCBI	GCA_002857425.1	Yes	Yes	Yes	No	No	No	No	No
Francisella tularensis subsp. holarctica	FT75	F._tularensis_holarctica_B_62	2015	Switzerland	Human	NCBI	GCA_002857475.1	Yes	Yes	Yes	No	No	No	No	No
Francisella tularensis subsp. holarctica	FT8C_4F		2012	Switzerland	nymph	NCBI	GCA_002027765.1	Yes	Yes	Yes	No	No	No	No	No
Francisella tularensis subsp. holarctica	FT9C_G7		2012	Switzerland	nymph	NCBI	GCA_002027745.1	Yes	Yes	Yes	No	No	No	No	No
Francisella tularensis subsp. holarctica	FTNF002_00	FTA		France	Human	NCBI	GCA_000017785.1	Yes	Yes	Yes	No	No	No	No	No
Francisella tularensis subsp. holarctica	FTT_1			USA		NCBI	GCA_000833235.1	Yes	Yes	Yes	No	No	No	No	No
Francisella tularensis subsp. holarctica	LVS	FSC155, ATCC 29684	2004	Russia	Vaccine strain, LVS	NCBI	GCA_000009245.1	Yes	Yes	Yes	Yes	No	No	No	No
Francisella tularensis subsp. holarctica	MAX		1928	Russia		NCBI	GCA_001696955.1	Yes	Yes	Yes	No	No	No	No	No
Francisella tularensis subsp. holarctica	NO_1_2011		2011	Norway	Human blood	NCBI	GCA_001574485.1	Yes	Yes	Yes	No	No	No	No	No
Francisella tularensis subsp. holarctica	NO_10_2011		2011	Norway	biopsy	NCBI	GCA_001574755.1	Yes	Yes	Yes	No	No	No	No	No
Francisella tularensis subsp. holarctica	NO_11_2011		2011	Norway	biopsy	NCBI	GCA_001574585.1	Yes	Yes	Yes	No	No	No	No	No
Francisella tularensis subsp. holarctica	NO_12_2011		2011	Norway	exudate from ulcer	NCBI	GCA_001574785.1	Yes	Yes	Yes	No	No	No	No	No
Francisella tularensis subsp. holarctica	NO_13_2011		2011	Norway	aspirate	NCBI	GCA_001574795.1	Yes	Yes	Yes	No	No	No	No	No
Francisella tularensis subsp. holarctica	NO_14_2011		2011	Norway	Human blood	NCBI	GCA_001574605.1	Yes	Yes	Yes	No	No	No	No	No
Francisella tularensis subsp. holarctica	NO_15_2011		2011	Norway	Human blood	NCBI	GCA_001574635.1	Yes	Yes	Yes	No	No	No	No	No
Francisella tularensis subsp. holarctica	NO_16_2011		2011	Norway	exudate from ulcer	NCBI	GCA_001574835.1	Yes	Yes	Yes	No	No	No	No	No
Francisella tularensis subsp. holarctica	NO_17_2011		2011	Norway	exudate from ulcer	NCBI	GCA_001574655.1	Yes	Yes	Yes	No	No	No	No	No
Francisella tularensis subsp. holarctica	NO_18_2011		2011	Norway	Human blood	NCBI	GCA_001574675.1	Yes	Yes	Yes	No	No	No	No	No
Francisella tularensis subsp. holarctica	NO_2_2011		2011	Norway	Human blood	NCBI	GCA_001574775.1	Yes	Yes	Yes	No	No	No	No	No
Francisella tularensis subsp. holarctica	NO_3_2011		2011	Norway	Human blood	NCBI	GCA_001574475.1	Yes	Yes	Yes	No	No	No	No	No
Francisella tularensis subsp. holarctica	NO_4_2011		2011	Norway	Human blood	NCBI	GCA_001574495.1	Yes	Yes	Yes	No	No	No	No	No
Francisella tularensis subsp. holarctica	NO_5_2011		2011	Norway	aspirate	NCBI	GCA_001574695.1	Yes	Yes	Yes	No	No	No	No	No
Francisella tularensis subsp. holarctica	NO_6_2011		2011	Norway	exudate from ulcer	NCBI	GCA_001574705.1	Yes	Yes	Yes	No	No	No	No	No
Francisella tularensis subsp. holarctica	NO_7_2011		2011	Norway	exudate from ulcer	NCBI	GCA_001574735.1	Yes	Yes	Yes	No	No	No	No	No
Francisella tularensis subsp. holarctica	NO_8_2011		2011	Norway	exudate from ulcer	NCBI	GCA_001574555.1	Yes	Yes	Yes	No	No	No	No	No
Francisella tularensis subsp. holarctica	NO_9_2011		2011	Norway	exudate from ulcer	NCBI	GCA_001574565.1	Yes	Yes	Yes	No	No	No	No	No
Francisella tularensis subsp. Holarctica	OR96_0246					NCBI	SRR000345	Yes	No	No	No	No	No	No	No
Francisella tularensis subsp. holarctica	OSU18	F0575, BSA, rj1	1978	USA	Beaver (Castor sp.)	NCBI	GCA_000011405.1	Yes	Yes	Yes	No	No	No	No	No
Francisella tularensis subsp. holarctica	OSU18						GCA_000014605.1	Yes	No	No	No	No	No	No	No
Francisella tularensis subsp. holarctica	R13_38		2013	Sweden	Water supply	NCBI	GCA_000807905.1	Yes	Yes	Yes	No	No	No	No	No
Francisella tularensis subsp. holarctica	RUSS		1928	Russia	lymph node	NCBI	GCA_001696935.1	Yes	Yes	Yes	No	No	No	No	No
Francisella tularensis subsp. holarctica	T7		2007	Hungary	Hunted animal	NCBI	SRR063416	No	Yes	Yes	No	No	No	No	No
Francisella tularensis subsp. holarctica	URFT1		1997	France	Human	NCBI	GCA_000170295.1	Yes	Yes	Yes	No	No	No	No	No
Francisella tularensis subsp. holarctica	VT68		1968	USA, Vermont	Muskrat, spleen	NCBI	GCA_000833495.1	Yes	Yes	Yes	No	No	No	No	No
Francisella tularensis subsp. holarctica	X17000610		2016	Netherlands	Human	NCBI	GCA_900491805.1	Yes	Yes	Yes	No	No	No	No	No
Francisella tularensis subsp. holarctica biovar japonica	FSC022		1950	Japan	lymph node	NCBI	GCA_002027465.1	Yes	Yes	Yes	No	No	No	No	No
Francisella tularensis subsp. holarctica biovar japonica	JAP		2005	USA, Ohio		NCBI	GCA_000833715.1	Yes	Yes	Yes	No	No	No	No	No
Francisella tularensis subsp. holarctica biovar japonica	O'HARA		1931	Japan		NCBI	GCA_001696945.1	Yes	Yes	Yes	No	No	No	No	No
Francisella tularensis subsp. holarctica biovar japonica	PHIT-FT049			Turkey	Water	NCBI	GCA_000524575.1	Yes	Yes	Yes	No	No	No	No	No
Francisella tularensis subsp. holarctica biovar japonica	T01		1952	China, Tibet	Human blood	NCBI	GCA_001412545.1	Yes	Yes	Yes	No	No	No	No	No
Francisella tularensis subsp. mediasiatica	FSC122					NCBI	GCA_016604985.1	Yes	Yes	Yes	Yes	No	No	No	No
Francisella tularensis subsp. mediasiatica	FSC147	GIEM 543, FTM	1965	Kazakhstan	Gerbil	NCBI	GCA_000018925.1	Yes	Yes	Yes	No	No	No	No	No
Francisella tularensis subsp. mediasiatica	FSC148	240, F0012, 840	1982	Kazakhstan: Jambyl oblast	Tick	NCBI	GCA_016604685.1	Yes	Yes	Yes	No	No	No	No	No
Francisella tularensis subsp. mediasiatica	FSC149		1965	USSR	Hare	NCBI	GCA_016604655.1	Yes	Yes	Yes	No	No	No	No	No
Francisella tularensis subsp. mediasiatica	SCPM-O-B-7175(A-554)	A554	2011	Russia, Martynovo village, Eltsovkadistrict, Altai	Tick (Haemaphysalis concinna)	NCBI	GCF_004296555.1	No	Yes	Yes	No	No	No	No	No
Francisella tularensis subsp. mediasiatica	SCPM-O-B-7176(A-678)	A678	2011	Russia, Pokrovkavillage, Pervomayskoyedistrict, Altai	Tick (Ixodes persulcatus)	NCBI	GCF_004213485.1	No	Yes	Yes	No	No	No	No	No
Francisella tularensis subsp. mediasiatica	SCPM-O-B-7177(A-823)	A823	2011	Russia, Molokovo village,Shelabolikhadistrict,Altai	Siberian red vole	NCBI	GCF_004214305.1	No	Yes	Yes	No	No	No	No	No
Francisella tularensis subsp. tularensis A.I	1378		2001	USA, Utah		NCBI	GCA_000380385.1	Yes	Yes	Yes	No	No	No	No	No
Francisella tularensis subsp. tularensis A.I	79201237			USA, Utah		NCBI	GCA_000380425.1	Yes	Yes	Yes	No	No	No	No	No
Francisella tularensis subsp. tularensis A.I	80700069	Ft 6, reference#5	2007	USA, Utah	Human lesion	NCBI	GCA_000380445.1	Yes	Yes	Yes	No	No	No	No	No
Francisella tularensis subsp. tularensis A.I	80700075		2007	USA, Utah	Human	NCBI	GCA_000305875.1	Yes	Yes	Yes	No	No	No	No	No
Francisella tularensis subsp. tularensis A.I	AK96-2888		1996	USA	Human	NCBI	SRX220698	No	Yes	Yes	No	No	No	No	No
Francisella tularensis subsp. tularensis A.I	CO00-3111	15	2000	USA	Human	NCBI	SRX220700	No	Yes	Yes	No	No	No	No	No
Francisella tularensis subsp. tularensis A.I	FAC		1984	USA, Illinois	Rabbit	NCBI	GCA_000746455.1	Yes	Yes	Yes	No	No	No	No	No
Francisella tularensis subsp. tularensis A.I	FAE		1988	USA, Illinois	Rabbit	NCBI	GCA_000742075.1	Yes	Yes	Yes	No	No	No	No	No
Francisella tularensis subsp. tularensis A.I	FDAARGOS_247		1941	USA, Ohio	Ulcer	NCBI	GCA_002082235.2	Yes	Yes	Yes	No	No	No	No	No
Francisella tularensis subsp. tularensis A.I	FSC013	FAM standard	1960	Germany		NCBI	GCA_016600545.1	Yes	Yes	Yes	No	No	No	No	No
Francisella tularensis subsp. tularensis A.I	FSC033			USA, Georgia	Squirrel	NCBI	GCA_000154165.1	Yes	Yes	Yes	No	No	No	No	No
Francisella tularensis subsp. tularensis A.I	FSC041	Vavenby	1935	Canada, British columbia	Tick	NCBI	GCA_016605695.1	Yes	Yes	Yes	No	No	No	No	No
Francisella tularensis subsp. tularensis A.I	FSC046	Fox Downs	1940	USA	Human	NCBI	GCA_016605575.1	Yes	Yes	Yes	No	No	No	No	No
Francisella tularensis subsp. tularensis A.I	FSC047	Acromed		Alaska	Human	NCBI	GCA_016605495.1	Yes	Yes	Yes	No	No	No	No	No
Francisella tularensis subsp. tularensis A.I	FSC052	113003		Alaska		NCBI	GCA_016605465.1	Yes	Yes	Yes	No	No	No	No	No
Francisella tularensis subsp. tularensis A.I	FSC198		1986	Slovakia	Mite	NCBI	GCA_000009325.1	Yes	Yes	Yes	No	No	No	No	No
Francisella tularensis subsp. tularensis A.I	FSC933	39-Newton(43)				NCBI	GCA_016604445.1	Yes	Yes	Yes	No	No	No	No	No
Francisella tularensis subsp. tularensis A.I	FTU		1988	USA, Illinois	Rabbit	NCBI	GCA_000742155.1	Yes	Yes	Yes	No	No	No	No	No
Francisella tularensis subsp. tularensis A.I	FTV		1988	USA, Illinois	Rabbit	NCBI	GCA_000742015.1	Yes	Yes	Yes	No	No	No	No	No
Francisella tularensis subsp. tularensis A.I	FTX		1988	USA, Illinois	Rabbit	NCBI	GCA_000742145.1	Yes	Yes	Yes	No	No	No	No	No
Francisella tularensis subsp. tularensis A.I	FTZ		1987	USA, Illinois	Rabbit	NCBI	GCA_000741935.1	Yes	Yes	Yes	No	No	No	No	No
Francisella tularensis subsp. tularensis A.I	GA02-5383		2002	USA	Human	NCBI	SRX220692	No	Yes	Yes	No	No	No	No	No
Francisella tularensis subsp. tularensis A.I	IL00-4351		2000	USA	Human	NCBI	SRX220693	No	Yes	Yes	No	No	No	No	No
Francisella tularensis subsp. tularensis A.I	MA00-2987		2000	Massachusetts	Human blood	NCBI	GCA_001267475.1	Yes	Yes	Yes	No	No	No	No	No
Francisella tularensis subsp. tularensis A.I	MD00-2970	22	2000	USA	Human	NCBI	SRX220694	No	Yes	Yes	No	No	No	No	No
Francisella tularensis subsp. tularensis A.I	MI01-2654		2001	USA	Human	NCBI	SRX220696	No	Yes	Yes	No	No	No	No	No
Francisella tularensis subsp. tularensis A.I	MO02-4195		2002	USA	Human	NCBI	SRX220689	No	Yes	Yes	No	No	No	No	No
Francisella tularensis subsp. tularensis A.I	NC98-3428		1998	USA	Human	NCBI	SRX220697	No	Yes	Yes	No	No	No	No	No
Francisella tularensis subsp. tularensis A.I	NE03-1457		2003	USA	Human	NCBI	SRX220691	No	Yes	Yes	No	No	No	No	No
Francisella tularensis subsp. tularensis A.I	NE061598		1998	USA, Nebraska	Human	NCBI	GCA_000023305.1	Yes	Yes	Yes	No	No	No	No	No
Francisella tularensis subsp. tularensis A.I	NR-21734			USA	Bacterial culture	NCBI	GCA_001729605.1	Yes	Yes	Yes	No	No	No	No	No
Francisella tularensis subsp. tularensis A.I	NR-21736			USA	Bacterial culture	NCBI	GCA_001729565.1	Yes	Yes	Yes	No	No	No	No	No
Francisella tularensis subsp. tularensis A.I	NR-21737			USA	Bacterial culture	NCBI	GCA_001729585.1	Yes	Yes	Yes	No	No	No	No	No
Francisella tularensis subsp. tularensis A.I	OK00-2732	12	2000	USA	Human	NCBI	SRX220699	No	Yes	Yes	No	No	No	No	No
Francisella tularensis subsp. tularensis A.I	OK01-2528		2001	USA	Human	NCBI	SRX220686	No	Yes	Yes	No	No	No	No	No
Francisella tularensis subsp. tularensis A.I	Scherm		1944	USA, Ohio	digital lesion	NCBI	GCA_000833555.1	Yes	Yes	Yes	No	No	No	No	No
Francisella tularensis subsp. tularensis A.I	SCHU S4		1941	USA		NCBI	GCA_000008985.1	Yes	Yes	Yes	Yes	No	No	No	No
Francisella tularensis subsp. tularensis A.I	TI0902			USA, Virginia	Cat	NCBI	GCA_000248435.2	Yes	Yes	Yes	No	No	No	No	No
Francisella tularensis subsp. tularensis A.I	TIGB03			USA, Virginia	Cat	NCBI	GCA_000248415.2	Yes	Yes	Yes	No	No	No	No	No
Francisella tularensis subsp. tularensis A.II	831		1999	USA, New Mexico	animal	NCBI	GCA_000305895.1	Yes	Yes	Yes	No	No	No	No	No
Francisella tularensis subsp. tularensis A.II	3571		1999	USA, New Mexico		NCBI	GCA_000346525.1	Yes	Yes	Yes	No	No	No	No	No
Francisella tularensis subsp. tularensis A.II	70001275		2000	USA, Utah	Human	NCBI	GCA_000313275.1	Yes	Yes	Yes	No	No	No	No	No
Francisella tularensis subsp. tularensis A.II	70102010		2001	USA, Utah	Human	NCBI	GCA_000305835.1	Yes	Yes	Yes	No	No	No	No	No
Francisella tularensis subsp. tularensis A.II	80700103			USA, Utah	Hand drainage	NCBI	GCA_000305855.1	Yes	Yes	Yes	No	No	No	No	No
Francisella tularensis subsp. tularensis A.II	100B		2016	USA	Human	NCBI	GCA_016601305.1	No	Yes	Yes	No	No	No	No	No
Francisella tularensis subsp. tularensis A.II	50118B		2016	USA	Human	NCBI	GCA_016601115.1	No	Yes	Yes	No	No	No	No	No
Francisella tularensis subsp. tularensis A.II	AS_713		2004	USA, New Mexico	Rabbit	NCBI	GCA_000305915.1	Yes	Yes	Yes	No	No	No	No	No
Francisella tularensis subsp. tularensis A.II	BT05_2170000101	F0816	2005	USA		NCBI	GCA_016601205.1	No	Yes	Yes	No	No	No	No	No
Francisella tularensis subsp. tularensis A.II	Dust1		2021	Arizona, USA	DNA extract from dust sample spiked w/ Francisella tularensis subsp. tularensis A.II DNA	This study	SRR20648767	No	No	No	No	No	No	No	No
Francisella tularensis subsp. tularensis A.II	Dust2		2021	Arizona, USA	DNA extract from dust sample spiked w/ Francisella tularensis subsp. tularensis A.II DNA enrcihed one time	This study	SRR20648766	No	No	No	No	No	No	No	No
Francisella tularensis subsp. tularensis A.II	Dust3		2021	Arizona, USA	DNA extract from dust sample spiked w/ Francisella tularensis subsp. tularensis A.II DNA enrcihed two times	This study	SRR20648745	No	No	No	No	No	No	No	No
Francisella tularensis subsp. tularensis A.II	F0814	PID00000526, AZ00000583 Cottontail	2012		Cottontail Rabbit	NCBI	GCA_016601185.1	No	Yes	Yes	No	No	No	No	No
Francisella tularensis subsp. tularensis A.II	F1057	A.1, 520971	2015	USA	Human	NCBI	GCA_016601195.1	No	Yes	Yes	No	No	No	No	No
Francisella tularensis subsp. tularensis A.II	F1062	B.1, 556254	2015	USA	Human	NCBI	GCA_016600975.1	No	Yes	Yes	No	No	No	No	No
Francisella tularensis subsp. tularensis A.II	F1067	AZ00045112	2016	USA	Human	NCBI	GCA_016601095.1	No	Yes	Yes	No	No	No	No	No
Francisella tularensis subsp. tularensis A.II	F1069		2016	Arizona, USA	Squirrel spleen	This study	SRR20648764	No	Yes	Yes	No	No	No	No	No
Francisella tularensis subsp. tularensis A.II	F1114		2017	USA	Human	NCBI	GCA_016600965.1	No	Yes	Yes	No	No	No	No	No
Francisella tularensis subsp. tularensis A.II	FSC008	38 S1				NCBI	GCA_016600575.1	Yes	Yes	Yes	No	No	No	No	No
Francisella tularensis subsp. tularensis A.II	FSC009	38 NS1				NCBI	GCA_016600525.1	Yes	Yes	Yes	No	No	No	No	No
Francisella tularensis subsp. tularensis A.II	FSC010	38 NS2				NCBI	GCA_016600515.1	Yes	Yes	Yes	No	No	No	No	No
Francisella tularensis subsp. tularensis A.II	FSC042	Utter		Canada	Hare	NCBI	GCA_016605565.1	Yes	Yes	Yes	No	No	No	No	No
Francisella tularensis subsp. tularensis A.II	FSC053	F.tul AC			Human	NCBI	GCA_016605475.1	Yes	Yes	Yes	No	No	No	No	No
Francisella tularensis subsp. tularensis A.II	FSC054	Nevada 14, F0010	1953	USA	Rabbit	NCBI	GCA_016600345.1	Yes	Yes	Yes	No	No	No	No	No
Francisella tularensis subsp. tularensis A.II	FSC138	F.tul 38				NCBI	GCA_016604735.1	Yes	Yes	Yes	No	No	No	No	No
Francisella tularensis subsp. tularensis A.II	FSC230	NIH B-38, CCUG2112, ATCC6223	1920	USA, Utah	Human	NCBI	GCA_016604585.1	Yes	Yes	Yes	No	No	No	No	No
Francisella tularensis subsp. tularensis A.II	FSC604	8859	1959	USA		NCBI	GCA_016604555.1	Yes	Yes	Yes	No	No	No	No	No
Francisella tularensis subsp. tularensis A.II	Larsen		2006			NCBI	GCA_000742095.1	Yes	Yes	Yes	No	No	No	No	No
Francisella tularensis subsp. tularensis A.II	NIH B-38		1941	USA, Ohio	Human ulcer	NCBI	GCA_000833475.1	Yes	Yes	Yes	No	No	No	No	No
Francisella tularensis subsp. tularensis A.II	PB07242001	F0826, S96815707	2007	USA	Human	NCBI	GCA_016600985.1	No	Yes	Yes	No	No	No	No	No
Francisella tularensis subsp. tularensis A.II	PB07320001	F0828, 103145350	2007	USA	Human	NCBI	GCA_016600955.1	No	Yes	Yes	No	No	No	No	No
Francisella tularensis subsp. tularensis A.II	PB09155001	F0830	2009	USA	Cat	NCBI	GCA_016600945.1	No	Yes	Yes	No	No	No	No	No
Francisella tularensis subsp. tularensis A.II	WY-00W4114		2000	USA, Wyoming	Prairie dog	NCBI	GCA_001011135.1	Yes	Yes	Yes	No	No	No	No	No
Francisella tularensis subsp. tularensis A.II	WY96	FTT_8	1996	USA, Wyoming	Wound clinical	NCBI	GCA_001262115.1	Yes	Yes	Yes	Yes	No	No	No	No
Francisella tularensis subsp. tularensis A.II	WY96-3418	9A, FTW sequence	1996	USA	Human	NCBI	GCA_000016105.1	Yes	Yes	Yes	No	No	No	No	No
Francisella uliginis	TX07-7310			Texas, USA	Seawater	NCBI	GCA_001895265.1	Yes	Yes	No	No	No	No	No	No
Francisella-like endosymbiont of Amblyomma maculatum	FLE_Am		2015	USA, Oklahoma	Tick	NCBI	GCA_001753795.1	Yes	Yes	No	No	No	No	No	Yes
Francisella-like endosymbiont of Argus arboreus	F. persica	ATCC VR-331				NCBI	GCA_001653955.1	Yes	Yes	No	No	No	No	No	Yes
Francisella-like endosymbiont of Dermacentor albipictus	DALBE3				Tick cell line	This study	SRR20648718	No	Yes	No	No	No	No	No	Yes
Francisella-like endosymbiont of Dermacentor variabilis	D.v.0160		2010	Canada	Tick	This study	SRR20648720	No	Yes	No	No	No	No	No	Yes
Francisella-like endosymbiont of Dermacentor variabilis	D.V.0228		2011	Canada	Tick	This study	SRR20648719	No	Yes	No	No	No	No	No	Yes
Francisella-like endosymbiont of Hylaomma asiaticum	NMGha432			China	Tick	https://datadryad.org/stash/downloads/file_stream/836841	N/A	No	Yes	No	No	No	No	No	Yes
Francisella-like endosymbiont of Hylaomma asiaticum	XJHA498			China	Tick	https://datadryad.org/stash/downloads/file_stream/836840	N/A	No	Yes	No	No	No	No	No	Yes
Francisella-like endosymbiont of Hylaomma marginatum	FLE-Hmar-ES			Spain	Tick	NCBI	GCA_910592745.1	No	Yes	No	No	No	No	No	Yes
Francisella-like endosymbiont of Hylaomma marginatum	FLE-Hmar-IL			Israel	Tick	NCBI	GCA_910592815.1	No	Yes	No	No	No	No	No	Yes
Francisella-like endosymbiont of Hylaomma marginatum	FLE-Hmar-IT			Italy	Tick	NCBI	GCA_910592705.1	No	Yes	No	No	No	No	No	Yes
Francisella-like endosymbiont of Hylaomma rufipes	D14IT15.2		2014	Italy	Tick	NCBI or this study - Tove paper	SRR16203935	No	Yes	No	No	No	No	No	Yes
Francisella-like endosymbiont of Hylaomma rufipes	D14IT20		2014	Italy	Tick	NCBI or this study - Tove paper	SRR16203936	No	Yes	No	No	No	No	No	Yes
Francisella-like endosymbiont of Ornithodoros moubata	FLE_Om		2015	Czech Republic	midgut tissue	NCBI	GCA_002095075.2	No	Yes	No	No	No	No	No	Yes
Francisella-like endosymbiont of Ornithodoros moubata	FLE-Om				Tick	NCBI	GCA_003069505.1	Yes	Yes	No	No	No	No	No	Yes
Pseudofrancisella aestuarii	SYSU WZ-2	KCTC 52557	2015	China, Zhejiang	Seawater	NCBI	GCF_003574475.2	No	Yes	No	No	No	No	No	No
