# Supplementary material for: Genomic characterization of Francisella tularensis and other diverse Francisella species from complex samples
Source: PLoS One. 2022 Oct 12;17(10):e0273273. doi: 10.1371/journal.pone.0273273 (PMC9555625; doi:10.1371/journal.pone.0273273)
Supplement: S2 Table — The name and sequence of all probes in the enrichment design. Annotation was provided for specific probes based on their specificity to individual species or clades. (XLSX) [file pone.0273273.s005.xlsx]

## Sheet: S2_Table
Probe ID	Probe sequence	Probe type	Secondary probe type
centroid_19477_0007	CCAGGAAATACACTTGTATGTGGAGATTCGCATACATCGACTCATGGAGCTTTTGGAACTTTAGCTTTTGGAGTTGGTACATCTGAAGTAGGACATGTACTTGCGACAAATTGTATTTTA	adeliensis_unique
centroid_18213_0001	ATGCAACTAAGTCCTTCAGAGATTAGTGGTCTAATCAAACAAAGAATCGAAAAGTTCGATGATACTATCGAACTAAAATCAGAGGGTACAATAGTAAGTGTATCTGATGGTATTGTTACA	adeliensis_unique
centroid_17216_0004	GGTTTAGGAATGCCTTTCCCAGAAGTTATGGCGTTTTTAGCAACATCTGCTGAAGTACTTGGCTGTATAGGGATTGCTTTAGGTCTATTTACTAGACTAGTTTCTATCCCGATGATGTTT	adeliensis_unique
centroid_16071_0012	AAAGATAACCTAATGCAAGAGCTTAAGAAAGTTATTAAAGTTATTAATAAGATTGATGATTCAGCACCTCATGAAGTTATGCTAGTACTAGATGCTACAACAGGAGGTAATGCACTTTCC	adeliensis_unique
centroid_17882_0008	CAGCTTACAGAGCCATTACTAGCAAGAGCAAGAAATATCATAAAGCCTCGTTCAGGATTTGATTTTTCACCAATTCTAGTGATGATCGCTCTATTTTGTATTCAGATTTTCTTACAAAGC	adeliensis_unique
centroid_19279_0012	GATAATGCTAAATTTGGCTCGACAATAGTTGGCGATTTTACAAAGATAGATAATCTTGTGCAGATAGGACATAATGTAACTATTGGTAAGGGCTGTATGATCTGTGGACAAGCAGGAATT	adeliensis_unique
centroid_16810_0006	GAAAATATAATTATCCCAGCTGTAGATATTTTACAATCAATTCCGATTTTAGGCTTTTTTGCTATTACAATTACAGGTTTTTTAGTGTTGTTCCCTACATCATTATGGGGTGCTCAATCT	adeliensis_unique
centroid_18204_0003	ATTTATTTTGCTAAAAAACTTGGCTTTAGTGATGCAGATGCAATGCTTATATTTGGTTCATTCTCAGCATTACTATATGGTGGCCCACTTATCGGTGGATGGATTGGTGATAGCTATCTA	adeliensis_unique
centroid_14231_0006	ACTGAATATAATAGGTTCCCTAAATTACTAAACAATATCGACTTAGTTATAAAATCTTTCTTTGAAACAACCAAACAGATAGAACAACTAATATTTCTAGCAGGAGCATACTTTATATCT	adeliensis_unique
centroid_21164_0008	GATACTACTTCTAGCTATAAACCCTATGCAGAACCTTTACTTTTTACTATGGAAAAACTAAATGCCAAAGCCGATGAAAGTCTAATGATTGGCGACTCAGAAAATGATTTTTTATGTGCA	adeliensis_unique
centroid_2285_0014	GGAGTTGAAGCTGGTACTGGAGTTGAAGCTGGTACTGGAGAGCAGGCTGGTACTGGAGTTGAAGCTGGTACTGGAGAGCAGGCTGGTACTGGAGAGCAGGCTGGTACTGGAGAGCAGGCT	adeliensis_unique
centroid_17216_0006	GTTATGGGGGTTGCTGGTGTAATGGTACATTGGGCTCACGGCTGGCCTGCAATTGCTGACAAAACAGCAGAGTCTACTCAAAGACTAAACGACTTATTTATTTGGTTAGCTCAAAACTTC	adeliensis_unique
centroid_32080_0022	TCTATAGGGTTTAGTGATTTTGATTTATCAAATACTCACAATGTAAGCGTTGGAAATGTATCGGCTGGAGCATTAGGTAGTTTAGTAGCTAATGTGGACCAAGTTAATGATAATGTTGAC	adeliensis_unique
centroid_2285_0046	GTAGCTGCTATTAATACATATTTAGATACAACAAGTAATATACAGTACACAAGTGAGGCAAATGTAAATGGTGATAACGCTGCAACGCTAACAATCACTTCAAATGATGGTACGGCAGAT	adeliensis_unique
centroid_39151_0002	AAATCTAGATCACCATCACCTCCAATATCTCCTAATGATGGGGATGAGTTAGAACCAACATCAATTCCATTAAATGGATTATTAGCACCTGATTGACTTGTAAATGTACCACTGTCATTC	adeliensis_unique
centroid_16894_0020	AACTTACCATGGGAAATCATTGGTCTAATACTTGGCGTTGATGCTCTTATTGATAGCTTTAGAACTCCTTTAAACATACACGGAAGTATGACTACTGCTGTGATTGTTGATAAGACTACA	adeliensis_unique
centroid_15755_0041	TTGCCACTGGTTATATTACAGCAATATGCTCTTGATTGTCTAAGGCATAACTCTGAACACAAACATAAAGAACTTCTCGAAACTATTATTAAAAAATCTTTAGCTGCGAATATAAATGCT	adeliensis_unique
centroid_17614_0006	TTTTCAGTAGCGGAGCATACATTGGCGCTTTTATTATGCTTAAACCGTAAAATACACAAAGCTTACAACAGAGTTCGTGAAAGTAATTTTAATATCGAAGGTTTAGAAGGATTTGATATT	adeliensis_unique
centroid_18238_0006	AAAGTTTCTTTAAATATGGAGTTTACATTTGAAAACAAGTTTGTGGAAATGGCATTAGGACCTGTATTTAAAGGTTTAGCTGAGAAGATGCTAGATGCTTTTTGTAAGCGTGCAAAAGAG	adeliensis_unique
centroid_19405_0044	ATGAAAGAGTTAAAAGTTGGTGACTCTAAATTTCTTAATACTGATGTTGGCCCAGTGATAGATAAAAAAGCTGCTGACAATTTAAATGCTTATATTGAAGAAAAGAAAAATAAGTTTAAA	adeliensis_unique
centroid_15406_0021	TCTGACTTTATAAATATTGCAGGCAAAGAAGTTCATGTAATTACATATTTACAAAAATTCCTTTTTACACCAGATAGACTTCATGCACCAATCACGCATTTATCAGGTGGAGAGAAAAAC	adeliensis_unique
centroid_15421_0001	ATGAAAAAATTTATATCTATAATTACACTACTAACTACTGTATTATTTACTACAACAGCTTTTGGTTATAATGTTAATCAAATAAGCACATATAACACAAATATATCTACAGCTGCTCCT	adeliensis_unique
centroid_15418_0017	GGTGTAGATCTTACACTACAAGAACAGTTATTTATGTTAATTATTATGATTGTTAGCTCAAAAGGTGCTGCTGGCGTTACTGGTAGTGGGTTTATAATCCTAGCTAGTACTTTAAGTGCA	adeliensis_unique
centroid_14129_0005	ATAGATTGCATACTGATAGATGAGATCCATTTTTTCACCCCTAAACAAGTGTGGCAATTATCAGATATAGTTGATGATCTAAATATCCCTGTTATTTGTTATGGTTTGCGTTCTAATTAC	adeliensis_unique
centroid_18200_0002	TTTTTAGCAAGTTTCATAGATGCTATCGCAGGTGGTGGAGGGCTTATTAGTATACCGGCTTTAAGTATGACAGGTCTGCCCATTGCAATGGTGCTTGGGACAAATAAACTACAAGCTAGT	adeliensis_unique
centroid_21658_0029	CTTATAGATTCTAGCTATGCTAGAGCTAAAAAAGTACTTGAAGAAAATGTTGATATACTTCACTCTATGTCTGAAGCACTGATGAAATATGAAACTATAGATGCTATGCAAGTTGATGAC	adeliensis_unique
centroid_17429_0003	CATACACTAGTTGTGGATGGTAAGAAAACTTTCTTGCACTTGGTACCATCTGGTGTGTTACACAAACATACTAAATGTGTGATTGGTCATGGTGTAGTTGTAGATCCTGTTGCATTAGAT	adeliensis_unique
centroid_17296_0008	ACTATTGCAGGTGTTATCCTTTCTATTGATCGCCAAGAAAAAGCAAAGGATAGTGATATATCTGCTACTAAAAAAATATCTCAAGACTTTAATACCCCAGTATTAGCTGTTACAAACTTT	adeliensis_unique
centroid_17466_0024	AAAATTCTCGAACAATATGCTGCAATTCCTTTATTACATGAACGCATTATTCAAGGTGAAAATAGCCGTATAAAAAATGTCCAGCGTGATCCAAGAGAACGCAGGCTAATTGATCAATTT	adeliensis_unique
centroid_17407_0018	AAACAAGTTGAGGTGCTTAAAAAATATATTCTTTTTAAAGTTATAAAGTCACCAAAGCTTAATGTTTTGCGTTACCGGGGTAGAGAGATAATCTCAGAAATCTTTGATATTTTGATAGAA	adeliensis_unique
centroid_15397_0011	CCTGATAGAATAGAAAAATTAAAAGATAAAATCCCTCTTAAAAGAGGTGGATTTCCAACAGAAGTGGCAAGTGGCGTTATTTGGCTACTATCTGATGGTGCTAATTATTGCACAGGTACA	adeliensis_unique
centroid_16810_0005	GGGTTTTCTTTACTCATAACTTTTATATTTGGTGCATTAGCAGCTAAAAGCAAACGAGCTGAAAATATAATTATCCCAGCTGTAGATATTTTACAATCAATTCCGATTTTAGGCTTTTTT	adeliensis_unique
centroid_16308_0014	AATTCTCATCCAGCTGAAGTTTTTATGGGTGATGTAGGATCATTAACTTTAGGTGCAGTGCTTGGAGTTATTTCTGTTATGATTCGCCAAGAACTGGTATTTTTTATAATGGGATTGTTG	adeliensis_unique
centroid_17592_0005	ACTCTGAAAAGTTTAGAAGAACAATTTTATAAAGGACATATCGAAGTTTTAGTAATGATCGATGGTGCAGATGTAAATAAAGAAACTCTTGATGTTGCGATGAACTATAAAAAAACATTT	adeliensis_unique
centroid_17880_0002	GATGATATTACAGTTTTATCTTTGAATGATTTTCATGGGCAGGTTGAACCACATAAAGATATGGTTGGAGCAGCTAAGATAGCAACTTTTGTAAAAGATTATCGAAAAACACACCCAAAT	adeliensis_unique
centroid_15813_0021	TTAAGTATATTGACAACCCTAGGTGTTTCATTCACATTTGGAATATATGCATGTGTAGCCACACTAGCTTTTGTTATTACATACTTTTTTGTGCCAGAAACAAAGGGTGTACATCTTGAA	adeliensis_unique
centroid_20090_0009	CTGATGAATAGTATAAGCGATACTAAACTTACGCCTAATGCTGGTGATTACAGACTGCTTAATAGAGCTGCTATAAATGCCTTTTTAGAACTCAAAGAAAAAGTTCGTTTCAATAAAGGG	adeliensis_unique
centroid_21893_0010	ATCTCAGGATTTCATAAAGATGGTTTAACAGTTATATTAACTACTCACTACTTAGAAGAGGCAGAGTCTATGTGTAATCGTATAGCTCTTATCCACAAAGGTAAAGTACATGTAAATACC	adeliensis_unique
centroid_21853_0022	ATTGGTAAACAAAGAAATGGACCAATTGGTAAAGTAAATGTAAGATTTGATGGTCAATTTGCTAGTTTTGCGAATCTAACAAATGATAATGACTATTTGGTTCCTGGCGACATGGGCTAC	adeliensis_unique
centroid_15376_0007	GAGTTTTATCGAGATAGAGCTGATATCATATTAAACAACCTGATGGCTAAATATCTTAAAATCACAAACCAAGAGATAGAAAGGGTAACTATAAAAAAGACTAAAACTCGTTGGGGTTCG	adeliensis_unique
centroid_17677_0014	GCATTGTCCGAGTTTAGTGAGATTACAAAAACTCTAGATTTTCTTAAAAGAAATAGGTTTGTATTCTCAAAAGAGCTTGAAACAATAGTTCATCATCAAAATAAAAATTCAGTTAATTAA	adeliensis_unique
centroid_2285_0070	ACAGTTTCAATTGAAGCATCAGCAGGTATATTAACCGCAGGTTCAACAGACAATGTTGTAGTTTCAAACTCAGGTACAGGAACTCTAACGTTAGCTGGTAGTGTTGCAGCTATTAATACA	adeliensis_unique
centroid_18088_0010	ATGTCTGCAGTACTAATGTTAGTATTTAAAGACACTATACTAGGTTTTGTCACAAATATTCAGGTAGCTGCTTTAGATTTGGTTCGTGTTGGTGACTGGATTACGGTTCCAGCTGCTGGG	adeliensis_unique
centroid_20896_0012	AGCTGTGAAATAAAAGCTCAGGTTGTTGCTGAAGATGAGAAAGAAATTAGTGGCGCTAGAGCAATTTTAAATTTTGGTCATACCTTTGGTCATGCAATTGAAAAATGCCAAAAGTATAAA	adeliensis_unique
centroid_21838_0007	GATATTTTACTAGTAGATGATGGTAAGATTGTGCTTGAGGTTGAGTCTGTAAAAGGAAATAAAGCGACAACTAAAGTTTTAGTAGGTGGTAAGGTTTCTAATAACAAAGGTATCAACAAA	adeliensis_unique
centroid_21893_0011	GCAGAGTCTATGTGTAATCGTATAGCTCTTATCCACAAAGGTAAAGTACATGTAAATACCGATATGAAGTCTTTTTTGAAAACAGCAGATAAGCAGACATATATTTTTGATTTAAAGAAT	adeliensis_unique
centroid_12415_0019	TTTGGTGGATTATTGCCGTTTGTGTGTTTCTATCTGGCAAATGAGTTTTCTGACTATTTTGCAGTAGGTGTAATATCTGTAAGTGCTTTAGTTGGATTATTCGCCTTATACTTCCTTGAC	adeliensis_unique
centroid_15435_0014	ATAGTGGCAATGACACCTATAGCTAAAATAAGAAGTGACAGTATTATGGCTAGTATTTTTTTATATTTTTTAGTTGCTTTAATAGCTTCTGGATCTAGCTTTACAGGTATAGCAAATGCT	adeliensis_unique
centroid_31890_0015	TTAGATAAGCGAGAGGCAGATAAGCTTTTAGCTATGGTAGACGATGATCCTGGTGGATTATTAAGACATAAGTTTGCACGAGACTATCAAAGAATGACAGGAGCTAATCGTGAGAGTTAA	adeliensis_unique
centroid_15411_0057	ATGAACATCGGTCAGATACTTGAGGCTCATATGGGTCTTGCTTCTTATGGTCTCGGTAAAAAGATTGAGAAAACTTTAGAGCAAACTAAAAAAGCTGATGATCTAAGAAAAACATTAGAA	adeliensis_unique
centroid_15754_0032	GAAGCTGAAGAAGGACAAGTTTATAAAGGTAAAATAGTTAAGATACTTGACTCAGGTGCTTTTGTGAATTTGTTTGGTAAGCAAGATGGCTATTTACCATTTGCTGATGTTGAGCAAGCA	adeliensis_unique
centroid_15546_0005	AATGGTGCAAAATTATGGATTTATGACGCTGATTTAGAACAGCTTATTATTAAAAAAGTTTCTAATAATATCGCTCAATTTCCTTATTTAATTTTACTATCTAAAAATGCAAATAACTTA	adeliensis_unique
centroid_15735_0001	ATGCCAAAAAAATATCAGAAAGTTGCCAGCCATGAAGCTAAAAAAGGTGAATTCAAACGTTGCCTATTACTATATTCGGGAGGTCTTGACACTTCTGTAATGCTTAAATGGATTCAAGAA	adeliensis_unique
centroid_21620_0002	CAAAGTGATGCTAAAAAAGCAGTGGCTATTGCCCTTAGAAATAGATGGAGAAGAATGAATCTTGAAGGCGATATGCGCCAAGAAGTTACTCCAAAAAATATCTTAATGATAGGCCCAACA	adeliensis_unique
centroid_14185_0005	ATAGGAGCAAGAACTGCTATTGCGATACTTTCAGGAATGGATTGTAAGACACTACTTCACTGTATCGAAAATAAAGACTATGGTTTATTAGCAACAGTGCCAGGTATTGGTAAAAAAACA	adeliensis_unique
centroid_39151_0011	ACTCTATTAAATGGATTATTAGCACCTGATTGACTTGTAAATGTACCGTTGTCATTCTGCCAGTAATCTAGTGTCCCAGAGAGGTTGCCAATCAATAAATCTAAATCGCCATCACCATCA	adeliensis_unique
centroid_16973_0007	GCATTGGAAGAATATATAATGCGTAATTTGATCAATAGTACAATTGAAGATGTTTCAAAAAAAATGAAAATAAGTTACAAAACAGTGGCAAGTGTAGTAGATAGAGAAGTATCATCATAA	adeliensis_unique
centroid_16207_0011	AATAACCAAGGCGGTTTTTTAAAGAATTGGCAGGAAGTAATAAGTTATCTTAATCAAAATACAGCATTATATTGGTGTTATTTAGCTCAGATAGGAATGACTTGTTTATATATGATAGCT	adeliensis_unique
centroid_14197_0001	ATGAGAATAGGAATTGTTGGAGCTGGACAACTTGCTAGAATGTTAAGTATAGCTGGTACTCCATTAGGTTTAGAATTCCATTGTCTGGGTAAGCTTGATGAATGTGCTACAGAGGTTGTA	adeliensis_unique
centroid_14182_0010	AATCCACAAAATATTGTAGAAATTGCTAAGTGTGGTGTGAATGCTTTTGTGGCGGGATCTGCTATTTTTAATTCAGATAGTTATAAGAATACTATTTCTAAAATGCGTGAAGAGTTAGCT	adeliensis_unique
centroid_17902_0028	TTGCTAGCTAAGATCACAGATTTAGTAGCTGTTTCTAAAGAAATTACAAAGGCTGTAGCTAAGCAAGCAGTTCTTGAAGGTGTACATGGTGTTGATATAGATCTAGAAGACCTAGAAGAG	adeliensis_unique
centroid_22777_0015	CATCAGTTTGAAAAAGTTGAACTCGTGCATATAACTACTGCAGAAAAAGGTGAAGAGTCACTTGAACTACTCACATCTCACGCAGAAAAAATATTACAAAAACTAAACTTACCATATCGT	adeliensis_unique
centroid_17887_0012	GATGACCTTGAGATGGAAATTGAGCTTGTAAAAGGTGCTAGTAATGAGTTTGACCAACAAGAATTTCTTGATGGAAAATTAACACCAGTTTATTTTGGTACGGCTCTCAGTAACTTCGGT	adeliensis_unique
centroid_17009_0002	GGTTCAGGCTGGATGTTTTCAGCTCAATATACCTCTGAATATGCTGGCCCAGCCTCAATTCTTTCATGGATAATTGGTGCAGGATTAATGATTTTTATTGCATTAACTTTTGCAGAGAGT	adeliensis_unique
centroid_17652_0009	ATTGCAAAGGCATCCTTAGAAGCTACAGTTCGTTATACTGCACTAGCTTTAGGGGAAGATGGTATCAATGTGAATGCTGTATCAGCGGGCCCTATTAAAACATTAGCAGCATCTGGTATT	adeliensis_unique
centroid_17611_0008	TTTGTAGGCTTTCCTAGCTATTGGAATGTTATAGTGATGTTTATGTTATGTTTCCAAAGTTCTCAGTTAATTAATGGATTAGTAATTATTGTTTTAGCAATTTTTTCATTTATTCCAATA	adeliensis_unique
centroid_17614_0002	AATGACCATACTTTAGAGTTTAGTGAATATGGTCTAAATGAGCAAACAGCTGATTTTGCTAAAGATTTTGACGCTGTTTGTATATTTGTAAATGATATTTGTGATGCTAATGTTATAGAT	adeliensis_unique
centroid_17648_0018	TCATTATCAAGTGCATTTTCTGTAGATGTATATGCTAAGTTTATTAGAAAAAATGCATCGCATCGTGAGCAGCTAAATGTAAGTAGGCTTATAGTATTTATTGTAACTATTGTAGCAATA	adeliensis_unique
centroid_15847_0005	AAGAGCAGGCTTACAAGTAGACTTTCAAGAGGAAAATTATTTAATACAAAGAAGACTAACAACTGATATAGGTAGCTTTCATAGCTACCCTAGAAAAGATATATAAATACCATTATTTTA	adeliensis_unique
centroid_17506_0013	ATCTGTGCTAAGAATCCTAGTTTAGCTCCATGTTTGTTTGAATATGTATATCTTGCTCGTCCAGATAGTGTTATGAACGGAGTTAGTGTGTATCAAGCTCGTGTAGATGCCGGTAAACTT	adeliensis_unique
centroid_17504_0007	GGACTTATCAAGTCAAATATGGCGGCTTTTATAGGCAGGTTCTATGACCGTTCTTCTTTTGATGACTCAAGAAGAGATTTTGGTTTTAATGTTTTTTATATGGGTATAAATCTTGGTGGA	adeliensis_unique
centroid_21889_0009	ATTTTCCCTACTGGCGGACCACTACCTCGTTACCCTTCTCAACTTTTTGAGTTTTTCTTTGAAGGAGTTGTTTTATTTACCGTACTATGGCTAGTAACTATTAAGAAAAGACCTAGATAC	adeliensis_unique
centroid_15913_0002	GATTTTAATGTACCAATTAAAAATGGTAAAGTTACAAGTAAAGTAAGGATTGAAGCGGCAGTTCCAACTATTTCTTATATTCTTGAGCAAGGTGGGGCAGTTATACTATTATCTCACCTT	adeliensis_unique
centroid_16065_0005	GATATGCCATTTTACCGCTCAAAAGTGAAGTTAAAAAAAGAAATAGTAACTTTAGGTGTGGAAGACATCGATCCAAATAAAGTATGTGGTAAACATGTAAAACCTAAAGATTGGAATGAA	adeliensis_unique
centroid_22809_0027	GGTTTGATGCAAGTTACAGAACCTACAGCTAACTTTATTGCTAAAAAATATAAACTACCTATGGTTGGCGATAAATCTGAAGGTATGTCTACACAGATTTATATTCCTGCGAATAATATT	adeliensis_unique
centroid_2285_0079	GACGGTGTTAATGGTAATGATTTTAGAATAGATTTTAATACTAGCAATATGACACCTCTCCCTGCGAGAATTGCAAGAGTCTTAGAGCAGCTGACATATAGTAATAATTCAGATACACCA	adeliensis_unique
centroid_2285_0073	GCGGCTACATTAACTATTACGCCAAATGATGGTACAGCTGATGGTGAATCAACAGTGGTTAACATTGATATCACAGCTGTGAATGACCAACCTGAAATTAGTGATTTAACAGATGTAACT	adeliensis_unique
centroid_2285_0077	TCAGAAGACACTATTTCTTTACCGACTGATGCAGCAGGCATTTGGAATGTTCAAAGAATAGGTGATAAAGTACATTATAGTAATACTACTTCACATATAGGGGTTATTGATAGTACTCAG	adeliensis_unique
centroid_17495_0003	TGGCTCACATCAATTCATGACTTAGGAGTAGCTGCCACTGTTAGCGTAGTATCAAAATCATCAGTAAAAAAAGCTAAAGATCTAAAGCTATGGCAGTTTATAAGCATCTGCTGTATTCCT	adeliensis_unique
centroid_17495_0004	TCAGTAAAAAAAGCTAAAGATCTAAAGCTATGGCAGTTTATAAGCATCTGCTGTATTCCTCTCTTAGGTGGCTTAGCCATGACAATGTATATGCTTTCAACTAGAGACATCTCAACAGGA	adeliensis_unique
centroid_15737_0002	CAAAAATTACTAGCTAAGTACGGTATAGGTTCACGTAGAAAAATTGAAGAATTTATAGAACAAGGCCGTGTAAGAGTAAATGGTAAAGTTGCTAAGTTGGGTGATAAAGCTTCAGATAGA	adeliensis_unique
centroid_15805_0009	AACGATGTATCTGAAAGAGCTTTACAACTTCAAAATCCAGGCCAATATAATATGGGTAAAAGTTGCGACTCTTTTTGCCCCCTTGGACCATATATAGCTACTAAAGATGAGATTAATCCT	adeliensis_unique
centroid_16897_0032	GGTTTTGCTATGGTATGGCATATATGGTGGCTTGCTGCTGTAGGTGTTGTTGGTATGATCGGTACAGTTTTACGCAGATCTTTTGACTATAGTATTGACTACTATGTGAAAGCAAAAGAA	adeliensis_unique
centroid_15411_0051	GAATTTTTAGAAACATTACCATTTTCAAAATGGTTGGAAATCTCTTTTGAAGATGAAAAGCTTGATGAAAAAGTTCGTAAAGCTCAAGAATACTATGATGAAGCAAAAATTGCTGTAGAT	adeliensis_unique
centroid_17614_0013	ATCAAAGCTTTGAAACATAAAGCCATTGCAGGTCTTGCTATAGATGTTTATGAATATGAAAAAGATATATTTTTTAAAGATATGTCTGCTGAAATTATTGATGATGATATATTTGAAAGA	adeliensis_unique
centroid_17585_0007	TTACAAGAGCAAGGTGCTACCGAGATAGCAATATTTCCACTATACCCTCAGTACTCAGCTACTACAACAGCAACTGTTTATGATGAAGTTTATCGTGTTCTTTCTAAAATAAGATGGCAA	adeliensis_unique
centroid_18075_0010	GCTAAGTATAAAAATAAAATACAAATTGATAGAGTGTCTATAAATATCTATGAACAACCTGAAAATGCTGAGAATATAGCTAAAGCAATGAAGTTTGGTTATGAGCTTGATAACTACTTA	adeliensis_unique
centroid_18202_0007	TTTCATGCACCAAGTGAAAACTTCTTAGATGGAAAAGAATTTCCGTTTGAAGCCCACTTTGTAAACATTTCTAAAGATGGTAAAATTGCAGTATTAGCATTGTTTTACGAATACAATAAA	adeliensis_unique
centroid_18248_0003	TTAGTTGATTTTTGGGGAGCTGGATGTGAAGTACTCAAAAAAATGGGGCTGTTTGAGGAACTAAAAAACAAATCTTATAAAATCAAAAATATTCATTGTTTTAATGGTAGAGGTAGAAGA	adeliensis_unique
centroid_2285_0020	GTTAATGTTAATGCTGCTCCAATACTAAAATCTACAGATGCCACAGGAGTTGTAACTGAAAAAAGTACTTTAGATAGTTTAGTAGATACTGGTTCTATAGGGTTTAGTGATTTTGATTTA	adeliensis_unique
centroid_21643_0008	GGTGATGTTGTTACTATATATATGCCACTTGTGCCAGAGTCGATTTACGCTATGCTAGCTTGTGCTAGAATTGGTGCAATACATTCAGTTGTATTCGGTGGCTTCTCAGCAGAATCATTA	adeliensis_unique
centroid_2285_0056	GTGGCTGGTGAAACCGGTGGTACACTGAGTTACTTGCAGAATGATAACGGTACATTTACAAGCCAATCAGGAGCTAATAATCCATTTAATGGGGTTGATGTTGGTAGATATTCATCTCCA	adeliensis_unique
centroid_21890_0016	GATGTAACAGGAGGGTATCAGTTTACTCATGTAGCAGGGTATCAAGCAGGTATAGTTATTCAAAATGTTTTATTTAAGCTTCCAGCAAAAGTTGGTTATACAAGCCTACCATGGTCAATA	adeliensis_unique
centroid_21512_0018	GTGAAAGGCTGTGTGTTATTAGCCGGATTTATTAGTTTCATTTTCTTCTTTGCGATAGGTCCAGGTGCTTATGTATGGGTAATAATGTCAGAGCTTTTACCAAATAACATTAGAAGTAAA	adeliensis_unique
centroid_15730_0014	GAAAGCCAGAATTGGATAATAGCAAAAGCTAATGATACAGTAGATGTTGCTAACTATAAATATATGGCAAGTTATAAGTTCCATATTAAGCAAAATGATATAAATATTGTAACAACAGAT	adeliensis_unique
centroid_15806_0001	ATGAAATTTAAACTCTTTGATAAGACCTTTCAAGCTGGTGAGTCTGCTACTCTTGCGATGCCTTTACCTAGTATGTATTCATGTGCACCTATGTATTTACCAATAAAAATACTAAATGGT	adeliensis_unique
centroid_17350_0007	TATATGGCACCATACTGGGGATCTTATCCTGATATGATAAAACTTTCTGGAGGTGTTCCAATTGTTTTAGAAACCGATATTGAAAATAACTTTGAACCAGACATTGATAAGTTAGAAAGT	adeliensis_unique
centroid_17348_0014	GGGATAATAGAAAATCAAGTCGATGAAGTTCAAGAAGTATTTAAAAAACATCAAATAGATTTTTCTAAACCTAAGCAAATGGGACAATGGTTTATGCTTGATGGTGTAAAAAAGACTTAA	adeliensis_unique
centroid_17509_0004	GCGAAAATATATGAAGTAAAAGCTGATAATTTGTTAGTTACTCGAGGAAGTGATGAGGGGATAGATCTTTTATTTAGACTATTTTGTGAATATAAAAAAGACAGTGTATTTGCGGTAGAG	adeliensis_unique
centroid_17506_0012	CGAGATGTAGCTCCAGGTGAAGTTATAATAATCACAGAAGATCGTAAGATTCATTCAAAAATCTGTGCTAAGAATCCTAGTTTAGCTCCATGTTTGTTTGAATATGTATATCTTGCTCGT	adeliensis_unique
centroid_22776_0006	AATAAGAACTATACTCACTCTGGTGGTTTACATGGTGTTGGTGTATCTGTAGTAAATGCTCTTTCATCAAAACTTGAAGCTGAAATCAGAAGAGATGGTAAGCTTTATCAAATAGTTTTT	adeliensis_unique
centroid_14208_0008	AAACAGGTCTATATAAGCCTTGGCAATCTTTTACTTGGTTTAGCAGGATTAGGGGTAAACGCTACACCAATGGAAGGTATTGAACCACATATAATAGATAAAGAGTTTAACATAGAAGAA	adeliensis_unique
centroid_15713_0005	GGTATAAAAACTACAGCAGCTTCAAAGATGCTAGATAATTTCATTGCACCCTATGACTCTACTGTTACAAAAAAGTGCAAAGAGCAAGGTATGATTACATTAGGTAAGCTCAATATGGAT	adeliensis_unique
centroid_15463_0002	ATGCTAGGTAAATACCGTGAAATCATCGAAAGTAACGGTGGTAAAATCCATAGATTCGAAGACTGGGGTCGCCGCCAGTTAGCTTACCCTATAGAGAAGCTTCACAAAGCTCACTACGTT	adeliensis_unique
centroid_15411_0037	GCTAGAAACCCTGGTACTATTGCAGAAGTTGATTCAAATAGAATTGTAGTTAAGGTAAATACTAAAAAATCTAAGAATAATAACTTAGTAGATATTTATAGCTTAACTAAGTTCAAAAGA	adeliensis_unique
centroid_14124_0003	TTCGCTGTATATGCGGTGTTTCACAAGCATACATTTGGTGGAGCTGATGCTCAAGAGCTTTTTAGCTTACCTTATGTTTTTGTGGAAACTATGCTACTACTTGTAAGTAGTTTTACTTTT	adeliensis_unique
centroid_14120_0004	ATTAGTCTAGCTGAAATGTCTATAGAAATGCCAATTAGTGGATCTTTCCAAGCTTATGCAACTAAATTCATATCACCCTACTCTGGCTTTTTAACTGGTTGGTTATATCTTTTAAATTGG	adeliensis_unique
centroid_18146_0006	ACTGTATTGGCAATGGCTGATGAAGGTGGTTTCTTAAATGCTCCAGATGTTTATATGGAGAAAATTGCTGTAGGTGGCATTACTGCTCCTAAAGGCATAGTTGATCTTGATGATTCTGTG	adeliensis_unique
centroid_16934_0015	GATGCTGCAAAAGCTATGAAAGACAAAAACTGGAAAAAGCTTGGTGAACTAATGTATCAGTCTCACTATTCATTAAAAGATGATTATAAAGTCAGTTGCAATGAGCTTGACTACTTAGTT	adeliensis_unique
centroid_16911_0007	GCACAAATAGGTAAAAATGTACATTTATCTGCAGGCGTTCAAATCGGAGGAGTTTTAGAGCCTATAGGCATGAGCCCAGTTATTATTGAAGATAATGTTTTTGTTGGTGCTGGTGCTGTT	adeliensis_unique
centroid_17864_0008	TCTTTACTAATAGGTGGAATAACCTGTGTTAGTGGTCCAACAGTTGTGCCACCTCTAATGAGAACAATTAGGCCTAAAAGACATGTTGCAAATATTCTTAAGTGGGAAGCTATTATCGTT	adeliensis_unique
centroid_17679_0002	AAGCTACAAGATAGCCAAGATAACCCAGCACTACTTGATGAACTAGCACCTATGCTAGAGCAAGCTTCAAAGAGTTATAAAGTTTGTAAGGAAAGGATAGCCGCAGCTCAGAAATTTATA	adeliensis_unique
centroid_16242_0007	GATTCTGATGATGCAATTACTCTATACTCTTCATTTGAAGGAGGTACAACGATAGATACATCAAGAGAGGATGCAGAACAGTTGCAACAAGTTGTTGATGAATCTATGGCGCTATTTGAT	adeliensis_unique
centroid_17672_0008	AATTGCTTAAAGCAGAAAGAATTTTTGCCTAGAGAGATCTGTAAAAAATTTAATATAAAAGCAATTGCTACAACAGATGATGTTGGTGATGATTTACAGCATCATAAAAATATCGCAAAA	adeliensis_unique
centroid_16963_0022	CAAGGTGGTACACCACTAGCGGTAGCTCAAAACAATAAATTGTTAGGCGTTATATATTTAAAAGATATTATAAAGCCAAACATCAATGAGCGTTTTGCAGAGTTGCGAAAAATGGGTGTA	adeliensis_unique
centroid_17887_0010	TATGATCTTTACAATGATGAGGTTACACTTTTTGAAACAGGTCACGGGCATGAGATTCATCCATTTAAAAAAATTAAGGGTCTAGCTAATGCTAAAGCTGAAATTGGTTCAGATTTGTAT	adeliensis_unique
centroid_19315_0012	ATGACTAATGGCGAATATATAGCGACTAAGCATAGAGTTGTTAAGCCAGAGAGCGAAACAAAAAATATTGATAGAGTATCTACACCATGTTTTATTCATGCAAAGTCTGAAACTTATTTG	adeliensis_unique
centroid_21854_0014	TTTAAAGGCACTCGTTATGATTGTGGTGATAAGCTTGGTTTTTTAATTGCAAACTATGAAATTGCATTACAACATAAAGAATTAGGCGATAAATTTAAAGATTACCTCGAAAATAGGTAG	adeliensis_unique
centroid_2285_0054	AATGATAATGGTACATTTACAAGCCAATCAGGAGCTAATAACCCATTTAATGGGATTGCTGTTGCTAAATATTCAACACCATCATTAGGTGATGTTGATGGTGATGGTGATTTGGATTTA	adeliensis_unique
centroid_21605_0018	ATTATAATTCCTTGCCATCGAGTTATAAACAGTAATGGTGACTTAGGTGGTTATGGCGGAGGCATTATACGAAAACAATGGCTCATCAATCATGAAAAAAACATTACGCTTAGTAAATAA	adeliensis_unique
centroid_30837_0003	GTTATTGATATTGTTTGTGTAGCTGTGCCTCCATTACCATCATCTACAGTTATATCAAATGTTTCTAATTTTATTTCTCCAACTGCCAAATACTGTACATCAGCATCTGCTATGGTGTAA	adeliensis_unique
centroid_21318_0014	TCAGGTCATAAGTTTGGACTTTCTCCTCTTGGTGTTGGTTGGGTTGTGTGGACAGATAAGAAGTATCTTCCTGATGATTTGGTTTTTAATGTGAACTATCTTGGCGGGGATATGCCAACT	adeliensis_unique
centroid_14128_0008	GAAAAAGTAGCTGAAGAGATTGAAGAGATAATCGGCATTGACGCTACAGGTGCGACTACTTGTAGTGCTAAGACTGGTTTAGGTGTCGAAGATGTATTAGAAACTATCGTAGAAAAAGTA	adeliensis_unique
centroid_15448_0017	ACCCTAAAAAACTCTATAGATGAAATATTAAGCTTCGATTTAAGCCCGCTTGCTAAATCAACCCCAGCAAATCAACTAAAAACAACCATAGAAAAACTGCAAACAGATACTATAAACAAG	adeliensis_unique
centroid_15305_0002	GTTTTAATTTTATAATAATTTATCACATTTAATTGATTTTACATAATTCTACTATAGACAATTACATAGCAATTCTAAAATGATAAAATAACTATAAGATTTCACTAAACTTTAACTAAA	adeliensis_unique
centroid_15306_0002	ACTATATTTAAGTTTTTAAAATATTTCACTAAAACCTAGTATTGTCCTAGTAATTAAAGCTTATGTCAACATCATTAATCATATATAATTATTCTAAACTTAAAATAAATCCCACTATCC	adeliensis_unique
centroid_23741_0001	TTCTCTAAATTTCTCAAAAAAATTTTAATTCTTATAAAACTTCAAAAAAACTCTAAAGTAGGTTTTTTTGTGGTTATTTCTGTGACATTTTATTAAAATTAATTTATCTCTATTTTTCAA	adeliensis_unique
centroid_14200_0011	AGTAAACTTGGTGCGAAATTGAAAGAATTTTTTGCTAATTTTAAGAAAGTTAGAAATTATGAATCAGTTAAATATTTCGACATGAGATATACAGATGGGTTTACTGTTAAATACAGTTAA	adeliensis_unique
centroid_40593_0002	TCTTTCAACCTCTCCTTAAAATGAATAGTAGACTATTATCGTTAGAGAATCATCTCTAGTTTTGTAAGAGTTCTAAACTGACGATGTACAGATTCAATAATAACTGGTTGTATATAATTT	adeliensis_unique
centroid_35637_0002	AATCTTACAAAACAAAAGATTATCTAATTTACTCAATCTAAGTTAAAACTGTTTTACATTCATCCAGTTTGACAAAGATTTTATGTTAGCCTAAACTAACTATACGATGTTTTTCCTTGT	adeliensis_unique
centroid_15435_0018	GGTGGCATAGCTGGTGCTCCTATCTTAGCTAGTGCTTACACCAGAAGTTTGGTGTCAATAGCGGTTGTAATGTCATTACTAGGTTTTTTAATTGGAACACAAGGTGGTCTAATCGTTGCT	adeliensis_unique
centroid_15398_0011	CATGATATAGTTGCTTATTTTGGCGATAATATTCAAGACTTTCCAGCAATGACTCAAGAGAAAATGAAAACAGCTGATGATAGTCAATTTGATGTGTTTGGGAGTAAGTATTTTATATTA	adeliensis_unique
centroid_13535_0004	TATTTACCCACAGACTAAAAAACTAAATTAGGTTTCAACTCCTTTGAGATAAATGTGCCAATTTGATACGGAATTGGTATAATCTACGGCAACTATATCTAAAATTTTATAAAACAATAA	adeliensis_unique
centroid_15424_0023	GGTGCGACTGTAATATTTTTGCTGTATCTGGCTGGAATAGTAGGTGCTATAGTTACAGGTTATGTTATTAAGTTTACTTTTTTAAAAGGCGATACGGCCCCATTCATATTAGATATTCCA	adeliensis_unique
centroid_15420_0001	ATGTTAGAGCATCATCCATTAATAAAAGAGTTTCCAGAACTAAAAGCACAAATTCATAATATCAAAGCCGACCATCATGTAAGTAAGCAGATGAAACAGTATGAGGATTTAGATAAAGAA	adeliensis_unique
centroid_13778_0004	ATAGCAACTTCATATCTTAAGTATTCGATATAGCAAATATAAGAGTATAATAAACATATCAATTCTTAAAAATCACTTCTAAACTTAAATAAAGTTAAAAAATAAATTTATCACGGAGAT	adeliensis_unique
centroid_15381_0031	GTTGATCCATCTGGTGATGTTGATGACGAAAATAGCAACAGTAATGAAAATAGTAATAATAAAGGAAATGGTAATAGTAAAGGAAATAATGGAAAGTCTAAAGGGAATGGTAAAAAATGA	adeliensis_unique
centroid_13159_0001	ATCTTTTAGACTGATTGCCCCTCTAAATTAATACTCTTTGTTATAACTCAATACTGTTTAATAGATTGATAAAAAACTTACTATAAGATAAGATTTAAAGCAGTTCTTATAGATTATGGA	adeliensis_unique
centroid_15396_0012	GACAAATTCAAGTCGTCTAAGAAAAAGAAATCCTTTGAGAGAGATATTGATATGAGATTCAATTTTGATTATCTTTCTCAACTTTCACATATATGCAGTTTAATAAAAAGTGATTCTTAG	adeliensis_unique
centroid_32170_0003	AAAACTTAAGAAATAAAATTAAAGAGTTAAAGCTAGCATTTACAAGATTAGAAAATTTTAGCTTGTTTTAGAATTAGTATAACTAGTTGCTAAAGCTATAATTATAGTCTGAGCAATACC	adeliensis_unique
centroid_13446_0001	AAAACACTTAAAAAACGAAACAAAACTATATAAATTTTAACAGCTTGATAGTAAATGTGAACAAACTCATTGCTAAAGTAAGTCATTATTGATAAATTCTTCGTATATATAATATATTAA	adeliensis_unique
centroid_15387_0010	GGCATGAAATATCACCTTATAGAATTCCAAGGCCTTACTACTGAAAAGGGTGACTTAAATGTATGTAGTGCAGCAAGTACTGATAAAGGTACTGCAAAAATAGGTTATATAGCAGTATAG	adeliensis_unique
centroid_14925_0001	AAAATCACGAGGCTATGATTGGAAGCTAGCATCTTAAATAAGATAACTTCTCTAAGTATGCCCATTAGCTATCGACACGCCTGAAATCAGTTAACTCAAAGACCTTGAGAGGGTTAAGAA	adeliensis_unique
centroid_15424_0033	GTGTCTGCTGCCTTTGCATATTTGCTTTTTGTACTGCTTTATATTCCATGTATATCTGTAGTTGGTGCAATGGTTAGGGAGTCAACGCGTGGCTGGGCAATATTATCCGTACTTTGGAGT	adeliensis_unique
centroid_14927_0001	AATATTTAGATGTTCGGTAGTTAAGTTCATAAAATACACGGTTCACGCTAGTAAAAACTATGAATAACTAGTTCATGCAAAAATACTTTGATACAATACAACTAATATATCGAAGAGAAT	adeliensis_unique
centroid_21220_0022	GTGCTTTTAAGACCTTCTGGAACTGAGCCTGTACTTCGTGTAATGGTAGAAGCAGATGATAAGGGTTTAGCTCAAAAGCATGCAGAATACCTGGTAGAGAAAGTAAAAGAAAAAATCTAA	adeliensis_unique
centroid_19950_0008	CCTTTGCTTCGAAGTAATTAAAGGCAACTACTATTCTCTAAAAAAATGATTTGCTAGATTAACTTAGTAGTCTTTATAATCTTAGTTACAACCTTTTAACAAAAAGAGTAAACCTAAAAA	adeliensis_unique
centroid_24314_0004	ACTAATTTGTTATTTCTAAACTTGATGTGTTTTATTTTCTGTAGGTAGTATCTCACTAGTATTGATTAATGTAAAATCTATTATAATTATATATCTACAGTAAAAGACTTAAATGGAACT	adeliensis_unique
centroid_40903_0003	TGCTAGAGAAAACAAATACTATCTATTTAGTTAAAAGGCAGTGAAGTATGCTTTTAGTATCAAGGATAATTAAACTATATGCTCTTTCATTATTTTTTGATAAACCAGATATAGTCAGAT	adeliensis_unique
centroid_15102_0001	TTCAAAAAAATAACGTCTCAAGTTATAAGTTTCTTATTAATGTTACAGTAAGAAACTTTCTGTAATTGAAATCCTAGTCTTCTGATTATATACTCTATCTAGATAAATATATCCATAGGT	adeliensis_unique
centroid_19921_0002	GATTTATTAATTATATTTATTTGGCAACATAATACACCACAAAACAAAGTGTTACAACATAACACTTTACCAAATATTAGTTTATAATATTCTTTTTAGTACGAATAAACCATAAAAAAT	adeliensis_unique
centroid_19920_0002	TTATATTTTAGATATTTGTATGTTTGTATTATAGATAATTTTAAAATTTATTATTAGTTTTATAGTTGTTATAATCAATTTAAATTAGCTGAAATAATAAAAATTGAGACACTATCTTAT	adeliensis_unique
centroid_14952_0002	AGATCCATCTACTCATCTTATCTGAATTTAAGCATTTACTTTTTGGCTTAAAAGTACTAAAATTGTCGAGATATTCTTAAAATGATAATAATGATTATGCCCAAAGGAGGGTTCTAAAAA	adeliensis_unique
centroid_15428_0018	GTATTTTCATGTATTAATCACTATAGTGACTTAGATACTATACTATCCTCAGCTGCTCATAATATAGAACAAACTGCAACTAACATAGCGAAATTTTTAGCAGCTACAAAGCATATCACT	adeliensis_unique
centroid_19459_0004	GAGAAAATAGTTAAAAAATTAGCAAATGTGATAGAGGTTATTGATATCAATATCACTAGCACTATCCCAATGACAGGAACTGTAAACAGTAAAACTGCTCATGCGGTAAAAACTAGCTTA	adeliensis_unique
centroid_15769_0006	AGAGTTGGTGTTGAATTTAATGATGGTAAAAAAATTGTTTTTGAAGAAAACTCAAAAGACCAACCGTTTATAGCTTTTTTAAAATTTGCAGAAGAAATACAAGCAACAAAAACTCTAGAT	adeliensis_unique
centroid_15948_0024	GGTACAAACCAACTATATACAAACCTATTTGTAGGGCTATCAGTTTTAACTGCTGTTATTGCCGCAATATACTTCTTTGCCTCTAGAAAAATGAACAGAGTATTTGATAGTTCTTTATAA	adeliensis_unique
centroid_38958_0002	TATTTATATTTAGTGATACTAGTCGAAGTGGTATGAATAATCAAATTTTAATTTACATTCTAAGTGTTTGATATTATCATATTCTACAAATGATACTAAATTGGTATAGTTGAGTAAAAT	adeliensis_unique
centroid_22065_0002	ATGTTTAAAAATAGCTTATTTGACAGTATTATTAAAGGATAATATTAGAGTTGCTATTAAGTTGGGCTTACAAATGCCTGTTCTAACTAGTCTTATGTCTAAAAAAAATTTGGAGAAAAT	adeliensis_unique
centroid_22078_0002	TAGGTCAAAGCCTTATACCTAACTTCGCTTCCCTACAGTCATCTATATTGAGACTAAAAACTTGTTTTCAAGATTTTTTTTGAGATATTTCTTTAAAAGGTTTAATATATTGAACATATC	adeliensis_unique
centroid_22079_0002	TTATTATTTTGTTGTTTTTATTATTTTATCAAGTTGGACAATTAAATTTTCCGAGGATATTCTAACAATAATAACAGCTATCGGCAAATTTTATTTTACTAACTGATGTTATTAAAATAA	adeliensis_unique
centroid_16859_0021	TTAGATCCTAAAGCAACTCAGCAAAAACTTAGAACCTTCTTAGGAAGCTTCAACTTTGTTGGTGACAAAGCTCTGGCAAAAACAGGTACATTTTCTGGTGGTGAGAAAGCACGCTTAGCT	adeliensis_unique
centroid_21885_0014	GATATTTATAAAAAATATATTACTGTAGAAATTATTGGCTTCATCAGAGCAGAAAGAAAATTTGCTAACTTTGATGAGCTAAAAGACCAAATAGCCAGCGATGTTCAAACTGCAAAAGCC	adeliensis_unique
centroid_15844_0003	GAAACTTTAAAGTATTTTAAAAAACGCTTCCAACATGACAAGATACAGGAAACATTTATTATAATTTTTATTAGGTAATTTTGAAGTGAGAATCTCTCATCAGAAAATATTGAAATTATT	adeliensis_unique
centroid_16071_0016	ATTGCTAAAAAAATGGGCTTGCCAATAAGGTTCATTGGTGTTGGTGAGAAAATTGATGATTTGCAGGTGTTTAAGGCAAATGATTTTACTGATGCCTTGTTTTCAAATAATTTGAATTAA	adeliensis_unique
centroid_16849_0012	TATTTGGGTTTTGATAAAAGTAAAATCGCTAAGTTTGCTGTGTTTGGTAGAATTAAAAAAACTGGTAAGTTTACAAATATAGAGATTCGTTCTACAAGAGATATGGTTATAGTTGATTAG	adeliensis_unique
centroid_21856_0022	GAAAAAGGTGTATATACTATAAGAGTTAATGATAAGCTTGAAACTATATCTATCAAGCCATATAAAACAATGCTGTTATGGGTTGTAAAAGAAGGTGGCTCAGAAAATATTTTACTTGAA	adeliensis_unique
centroid_21849_0001	ATGGTTGCAATACATTCATACGGTGTAGCAGTATTTTTATGCATTATAACAATGTTATGTTGGGGGTCGTGGGCAAATACTCAAAAGCTTTCAAAAAAAGAGTGGTCTTTTCAGCTATTT	adeliensis_unique
centroid_21850_0016	AGAACACACCCAATCTTAGAGCCTATCGTTTTACTTCAAGAGTTTTATTTAATGGTTAATAATTTAGCTGTTGAATTAGGGTTTGACCCAGATAGCCCCGTCAATCTTAAAAAAGTTACA	adeliensis_unique
centroid_21945_0023	ACTATTGATGTCACTGTTTATGGCTATAAACTTTTAAAGAAAAGCTGTGAAGAGGTGAAGATAATAGACAAATATAACACCCAATATAAAAAATTTGATTTCTATTTGGCAGAAAAATAA	adeliensis_unique
centroid_16042_0008	TTCCTAAAGGTAAAAGATAAAATTTACAACTCTGATTTAACTCCTAAATCAGAAGCTAAAAACCCTGAAGTAATAGTCTATGGCTTCTTTGATTACCAGTGTATGTATTGCTCAAAAGTA	adeliensis_unique
centroid_15861_0013	TTTGCTCGTACAGGTGATGATTCTAGTAATTTTGAGGTCTATCTTGGTGATCAGCTTGTTTATACTCATGATAATTTCACACAATCTTGGCAGTCAATCAATATTGATTTGAGTAATGTG	adeliensis_unique
centroid_22366_0004	AAGAGTGGTTATTTTTGATTAGAGCTATCAATTTTTATTATATGTTTCGTTTATTAGCATTGTTAATATTCTATGAGTTTATAAATCATAAGATATAAACATGTCTTTATATGGCTTAAT	adeliensis_unique
centroid_15853_0004	TTTTTCCCTAAACTAAATATAAAGCAATGGTTATATGTTATAGCTGTAGGTTTCTTCGGTGTGTTTTTGTATAACCTTACATTTTTATGGGCTGAAAAACTTATTTCTGGAAATATCGTT	adeliensis_unique
centroid_16203_0016	GGTTTAAGCAATGATCAACTTGAAGAAATACAAAATAGTGTTTTATTAAATATACTTTCTCAACTAAATGACAATGAAATTATTATCTTATCAAGTTATATATACAAAAACATGGTTAAT	adeliensis_unique
centroid_15830_0014	GGAAATATTAATGAAAATACAATTATAGATGTTGCAAAAACAGGTGTTGATTTTGTATCTGTTGGAGCTATAACTAAAAGTGTTAAAGCTATAGATTTATCAATGCAGGTTGCGATATAA	adeliensis_unique
centroid_15829_0018	CTTAATCCGGATCAAGATGGTTTTGATGCTTTAAATCTAGTTGATAAATCAATACAAACTACTAGGCGCTTTGATGCTTTAAAACTTTGTATGGCTCTAAAATGTTGTGGTACTAAAAAC	adeliensis_unique
centroid_16038_0013	TTTAAGTCTGTAAAGTTTTTGGAAGGTATAAACGATCTTAATAAAGATGATAATGGCGGACATGAAACTGACTTGTTGCTGATGGCAGATCTTTTCGCCGAGCTTATAAATACAATGCAA	adeliensis_unique
centroid_19467_0002	GCAAAAGAGTTGGGAGCAACACTTGGCAATGCAACTGTCGATAAATTTAAAGATGGTGAAATTCAAGTGGTACTAAATGAAAATGTCAGAGGAAAGGATGTGTTTGTGATACAGACTACT	adeliensis_unique
centroid_20946_0004	TTCTACATAATAAAAGTTAAGATGTAAGCTTTATGAGTATGTAAAGAAAAGCATATAAAAATTAATATTTTAAAAATTATATGTTTTTAGATGGGTAATTTTTAGAAAAGGTAAGAGAAA	adeliensis_unique
centroid_15912_0006	ATCATAGCTAAATTAGCAAATGCTGGCAAAAGTGTAGATTTTATGGCAAGTGAGAAGGCTTGCAAAACCTATAACCTTTTAGTAAATGAGGGAAGAAATGTAGGCTGTATCATAATTTGA	adeliensis_unique
centroid_15918_0005	AAATGGGGTGGGGTTGATCACTTTAAATTTAAAACAAAGCCGGAATTTGAAGATGTACCTCAGAAGATAGTTTTGAGATTTGAATGTTTTCAGCCTTTTAAAAAGAACGTGAAGCCTCTT	adeliensis_unique
centroid_16256_0007	AGAGTAATAGACTCCTCTATAATGAAAGGTGGATTTTTGCCACTGAACTTAGCTCCAATAAATTTTGATGCTATTTACATGCAAAAAAAAGCTAACCAGAGCCAAGAGCAGTCACATTAA	adeliensis_unique
centroid_15929_0016	TCTATACCTCTAGCTCTAGACCATGCTGTAAAAAACAACTCCATTAAAACTGGTGAGACAATTATCTCAGAAGCATTTGGTTCAGGATTCGTTTGGGGCGGCTTTATCGCTAAAATGTAA	adeliensis_unique
centroid_15926_0013	AATGTTAAATATCGTGAGGTGGTATTTCATATGTCTCCTACAAAAGCAGTTATTTTAAATGGGACTATTCCTTTAGGTGTCGCTTTGGGAAGTATTATAGCAGGTACTTTATCATTATAG	adeliensis_unique
centroid_16245_0006	GGCATGTGTAAACTCGAAGCTATTTTAGCTGAAGCATCTGGTGCTTATACATCGGTATTACAAAAATATAAGCTAAAAGATGTATTGCCATCTAACAACAATGAACAGAGAATCATTTTT	adeliensis_unique
centroid_16247_0020	CCGATATATAGTATCTACAAAATTAAAAATCTCGAAACCTATAAAAAACCAATAGCAGATATTTTTATCTTAGCTGTTGGATTTATTGCTCTTTCATCAGCTATCTATATGTTGTTTTAA	adeliensis_unique
centroid_15454_0004	AATGATATAGAAATGCTATCGACAGTTAATAAAGCAATAGTGATGGAGAATGCACCAGAGGAAGTAAAGCAAACTCTTTGTCATGCTGAGGTAATAGGTAACTGTATCGATGAATCAGTA	adeliensis_unique
centroid_17281_0029	ATCGAAGAGATTGAAGGTGTGGGACCTAAACGCCGTAAGGCATTGATTATGCACTTTGGTGGATGGCAAGAGCTAAGTAGCGCCGGTGTTGATGAAATAGCTAAAGTAAAAGGTATAAGC	adeliensis_unique
centroid_16258_0009	TCACCATTATTTCCACAAAATATAGGTTTAGGAGCTACACATAATCCAAAATTAGTCAGAGAAACAGCTAGAATGACAGCTGCAGGAACTTTAGAATCTGGCTTTAACTGGGTTTACGCG	adeliensis_unique
centroid_21622_0027	AATAATATTAAAAATTATGTATGTATATACGGTGCTACATCGATAGATCAAACAAATTATACTAGGACCCATCTTGATATAAATATAAAAGCAGCTCTTAGTAATATATTTACACTTTGA	adeliensis_unique
centroid_21612_0015	CTTTTAGCCATAGCAAGTTCTCTAGATGTTGACTTAAAGATAGATGACTTCCAAGAGATTGCTGATAAAACTCCTGTACTAGCTGACTTCAAGCCAAGTGGTAAGTTTGTTATGGCAGAT	adeliensis_unique
centroid_21614_0010	ATTGGCGAAGAGAAAAGGTTTAACCCAAGGCTTCAAGTAAAAAATGCTCAAGAGTATGCTGAGCTTATGGCTAACTTAAATCTTCCGCATCCTAAGTATATGGATGTAGCAGTACCAGCA	adeliensis_unique
centroid_16222_0002	AAAGTTCCTTTTTACCTTATCATAGATAGTGAAACGGCATACTCCTGTAATGACAAAAAGAATAATAAAGAAAAAATAGAATGTGAAGATTCTAAAGAAAATCAAATTAACAACAATATT	adeliensis_unique
centroid_17270_0002	TGGATATATCACAGGTTTAATACTAGCTATAGAGATGTAGAAGAAATGCTGAGGTACAGAGGTGTATTAGTTAGCTATGAAACTATAAGAACTTGGAGTAATAAGTTTGGTAAATCATTT	adeliensis_unique
centroid_21540_0006	AGAGTAGACGAGGAGCACTGGTACCGTGGCACAGCAGATGCTGTTTATCAAAATATTGATATACTGAAATCTTATGATGCTGAATATATTGTTGTATTAGCAGGTGATCATATTTATAAA	adeliensis_unique
centroid_21540_0014	CAAATAGATGGTGTTGAGCCATACTGGAGAGATGTAGGTACTATTGATTCTTTATGGGCTGCAAACCTAGATTTAGCTAGTAATATGCCTGAATTAAACTTATACGATAAAGATTGGCCT	adeliensis_unique
centroid_17466_0012	ATTAATGAGGTATTTGTTGAGTATGTTCCTAATGGTTTTGCAAGAGCCGCAGCTCTTCGTACAGATAAAGCCGATATTGTAGAAACTGTGCCTGTATCTCAAATTGCTATGATTGACTCT	adeliensis_unique
centroid_35602_0004	TAGGCGAGTATCTTTTTAAGTGTGCAAAAAAAGCTGAGAAGATTCCTATTTTCATGGGATTACTCTATGATTAAAACAACAGTCTTTTCATTGTATTTGCTTTGCTTGTATCTATTTGAG	adeliensis_unique
centroid_35846_0002	GTTTATTATTGATAGTGATTTAATTTGTGTCGTAGGATAACCTAATTTTTATATAAATAAAACTCAGAAAGATTTATATATGATATTAGATACTTTGATATAGGCTATGGGAAGAGTATG	adeliensis_unique
centroid_16112_0007	AACATAAGTTTTGAAGAGGTTCAAAAGAGAAATATAGCTAACAAACTAGCATTTATAAATTCTGGCAATTTTGAGAAATTTCTACCAGCAGAACTTGAATTAGATAATCTTGAAAATGTA	adeliensis_unique
centroid_16997_0006	GCATCAGAATACTTCGAAAAAATGTATGAAATAGCTATTACCCTCATTAAAAAAGATAAAGCTTTTGTCTGTGACTTATCTGCTGATGAAGTTCGCGAATATCGAGGAACACTTAAAGAA	adeliensis_unique
centroid_17009_0026	GTCTTGTTTATTATCAGTGTGATTACAGCATTATTAGCTAGAAATTATTGCCTTCCAGCTGAGCAAATGCAAAAAGGTATTGACGATGCTTTAGCATCTTGTCATTTCAATAAAAAAGTA	adeliensis_unique
centroid_16978_0012	TATTTATACCCAGAAGGATATATGGATGGCGTAAAAGCCTTATGTGATAAATATGATATTTTATTAATCATAGATGAGGTTATGAGTGGTTTCTGTCGTACTGGCAAATGGTTTGGTTTT	adeliensis_unique
centroid_16107_0010	CTAATGCTAAAATTTGATGTATACCCCTTACATGGTTTCATCAGTATGTTTTTTAATATACTAACACTTTATGTGTTTTTATACGGCTACAAGAAAAACAAAAAACTATTGTCACACTAA	adeliensis_unique
centroid_21835_0017	CATACGACAACTTTATTTGCATATTTACAAAAACTTCAATCGCAAGTTTTTATCTCTACTCCGGATAAAGCAAAAATTTCAGCTTATATAGACACAGAAAGTAGATTAATTGAGCTATGA	adeliensis_unique
centroid_16950_0019	GCTATATTTAATGGTATATTTTTAGCACTAGCAAGTTATGGAATCGCATCGGGAATTATCTTCACACCTATATACCTTTCTTCAACAATAATATTTATATCACTAGTAGTTCTTATATCT	adeliensis_unique
centroid_16975_0029	TCTTTGGTAATATTTATATATTCATTTGGAATAAGTGGTACATCACTAGCATTTATAGTAAGTGGATTGTCAGTTGGTTTTGGTTTTGCTCTTCAAGATCTTATCAAGAATTTTTTTGCA	adeliensis_unique
centroid_21825_0014	AAAAAAACCAACCCTCCATATAATTATTATCAGAGTAAAAATAATTATGTAAACATCAAATACTCTTGGAAAGATGATAGAGTTAATTTTTATTCTAACTGGATAGATACGCTAATTTAG	adeliensis_unique
centroid_16113_0011	GCTATTGCATACATAAACTTAGCTGATACTATAATCAATGACAATTATGTTAATGCAAGTAAATTTAGGTTTGGTGTTAGCGGACTGTTAGATAATTTACTCGAACAAACAAAAGAAGAT	adeliensis_unique
centroid_21645_0019	ATAAACTCTCCAGTGATAATTGACTTGAATAGTCTAGATCAGTCTCATAGTAAAGCATTTTCTATAAATATGGATGATTTAAAATATCCTAATAATGATATTACAAATACACTAAAATAA	adeliensis_unique
centroid_31557_0002	AGGTTTAATTGTGAATATTGTAGCGTGATTTGTTGTTTTATTAAAGTTGCTGGGGTATCATTTGTGTGAGTTTCGTTTACTAAAGTTAAATAATCATTATTTAAAAGGATCAGAACTATA	adeliensis_unique
centroid_15126_0003	AGTAGTTAGCTATATTATGAAAATGAGTCAATTTAAATAACCTTAAAGTATAGTCTAAAACAAATACTTTTTTCTAAATTAGTTGTTAAAATATATTTTATAGTTGATTGATTAAATAGA	adeliensis_unique
centroid_15147_0002	ATTGAATAGCAAGAAAAGCCACGGATAGAGGCTTAATATAGTGGCAAATGAGCAATGTGGAAAAAATCATAGAAAAATTGAGAGTATAAGTAATCTTTCAAATATTTTCTTATCAATTGT	adeliensis_unique
centroid_14896_0003	AGCTAATAGTTAAGGGTTAATAACCGTAGAGTAAATTTTTCAATACCTCGATATAAATTCCACATTTTGATTTGCATTATGTATAATCGAAGTTATAAGGAATTTATATTTATTAAATAA	adeliensis_unique
centroid_38503_0004	AATAAAGTATATAGATTTTTGTCTGTATGCTTTATTTAATCATTTTTCTACATTTTCTAGATATAAAATCACATAAAAAGTATACTAATAACAGTATATAAATTTATCTATAAATCAACT	adeliensis_unique
centroid_40039_0006	AGTTAAGATATAAAACTCTCTTTTTGGTCTTAGTTTAGATAAGCATGTTTTTTTATAAATTTATTGTCACCAAATATGTTAGTATAATTTGTATATTAGAAAATATGATTATAATGATAT	adeliensis_unique
centroid_22920_0001	TTAATTTTATAACTAAATAAATTAAAAATGCTTAATTTTTATCGTATAGATATAAAACGACTAGCTAAAAAGCATTTTTTTTAATATAGTATACTAGTCAAAAATCAATTTAATTTCTAA	adeliensis_unique
centroid_2285_0098	TATATATTTAGTATAGATGACTTTAATTTTGCAGATGTAGATAGTGGAAATAGTTTGTCAAGTGTTAAGATAACTAGTTTAGAAGCGGTAGGGGCTTTAACTCTTAATGATGAAGCAGTT	adeliensis_unique
centroid_22886_0004	GACAAAAATGAATAAAATATGCAAAATACCAAAGTTATTTATATTATAATAGCGTGTCTCGCATCCTCAAAAGAGAACCGAATTTATAAAAATTAAAAATAAGACAATTGGAGAAATAAA	adeliensis_unique
centroid_15338_0002	GTAAGTATAAACTTATCTGTGTTATTTGTTAAATTAAATGCTCAGATGTTTGAATAAAAAGTATATCTTTGCTAGTATCGATACTGTTGATTGAAAAATTTTCATACAAAAGGAGAATAT	adeliensis_unique
centroid_15407_0022	AAGCTAGCTAATCCAAATAAAAAAGTCATAAGCATATCTGGAGATGGAGGATTTCTGTTTTCAGCAATGGAGCTAGAAACAGCTATTCGTGAAAATATAAAAATAACTCATTTTGTATGG	adeliensis_unique
centroid_19901_0002	CAAGCAACTTAATCAAAATATTTAAAAAAATATACTTTAAATTACACCCGCAATTAGGTATTATTTACATCAGTTTATATGATGTTTCAAACAATCAGTTCCAAACATATTTCATAATTA	adeliensis_unique
centroid_15456_0005	ATGGGAATTCTTTCAAACAATCCTATTGCTGTTGCTCCGGGAATGGGAATTAATGCTTTTTTCACTTATGCTATAGTTCAGCACATGAATGTTAGCTGGCAAATATTAGAGCTATCCTAA	adeliensis_unique
centroid_32080_0003	ATCAATGATTTTGATGCTACAGATCACGGTAGTTTGTTGCTAAAGGTTGAGAAGAATAGAATATCTTTATCTAGCTCTACGGGAGATTCGAAAATATATGGATATGACCAAAAAACCACC	adeliensis_unique
centroid_40836_0005	TAATTAAAATCGCAAACTTTATACCTACTAAAGATAAAGCAAAAATCTTAGCTCATATTGTCATAGAAAATAGAATAATTAAGCTATAATACTCTTATAAATATATAACCTTTTTTGAAA	adeliensis_unique
centroid_14215_0025	TATAATTATTATTATAAAAATATTTGGGAAGATTCTGCTGAGTATAAGAAGCAGTATAAGTCTTTGGCAAAAGCTTTTATTAAGAATTATAAGCAGTTTGAAGATAATGAGTTCGCTATT	adeliensis_unique
centroid_14223_0011	TATTCGTGGCTTTTAGGAGAAGAGTCTAATAATGATATGCCAGAGCTATTATTTAAAGTTATAAATAAAATTTGTCAGATAAAGAAAATTACAACAAATGAATTATTTAGTCATTTAGAT	adeliensis_unique
centroid_14633_0003	TTTCTAGCGTTAAGCTCTACTAATAAACAATAAACTCAAGATTAAAAAAATAATTTTCTTTGGAAAAAATTAAGTGTGAGATGATTTATATAATGACATTTTGATAAATTTTAGAGCTTA	adeliensis_unique
centroid_14830_0002	TAAGTATTGATTTTGTTGAAATTCTGCACCTCGACAAGCTCAGCGACCGAGTTCAGAAATTTATTTGTTGTTTTGTACTACTTTTAATAAAGAGTAGGTTATAACTTGAGTAACTAAAAA	adeliensis_unique
centroid_35729_0002	AAGACTCAAAACAATATCAAATAAAATTTAGTTAATTGTGATTATTTTAAAAGTATTTTAAATTTTAAGCAAAAAAATATGACTTTCAAAGAAAAAAAGATTAGAATACTAGCTCATAAA	adeliensis_unique
centroid_40646_0001	ATATTCTCCTTTTGTATGAAAATTTTTCAATCAACAGTATCGATACTAGCAAAGATATACTTTTTATTCAAACATCTGAGCATTTAATTTAACAAATAACACAGATAAGTTTATACTTAC	adeliensis_unique
centroid_38771_0002	TTTACAAAACGCAACTACTTTTTACATCTTTTTGAAGGTTTTTTGTGTTTATCTTAGAAAAGAAGATTTTCTACTTTCAATCACAACGAAAGATTAAGAGAATTAAAATCACATTAATCT	adeliensis_unique
centroid_15829_0024	AATAAAGAAACATTTTTAAAGATAACCTTTGTTAATCCTAGTATTACTTTAGATCTTGTTTCTGACTGTCTAGACAAAATAAAAGAACTAGGTCAATCTATTAAAAACCAGATCGAGGAG	adeliensis_unique
centroid_35938_0001	CAAATAATATTAAGAGTACCCGTGATGTAGCACCTATTGCTGAAAGAATCAATAATATCTGTAATCAAAACTATATTTTCAAAGGAAAAGCATTTCACTCTGGAGTAAGTATTGGTATAG	adeliensis_unique
centroid_38950_0001	TTGTGTGCTTCTCCTTGCGATTGTTATGGAAATAATTTTATATAGTTTAACTATTTCAGTTTACAACTTAGATTTGTTAAATCAAACTATTTTTCTACAAAAAAGTTAAAAACTCTTATG	adeliensis_unique
centroid_31890_0001	ATGTCGTTAAAAAAAATATTTTTACTTGCATTCTTTACTCCTTGTTTGGCATTAGCAAGCTGGAATGATGCTTGGCATACAAAAGATCAGCAAGGTAAAAACAATTTTGAACAAGGTGAT	adeliensis_unique
centroid_31890_0002	TGGAATGATGCTTGGCATACAAAAGATCAGCAAGGTAAAAACAATTTTGAACAAGGTGATTATAAAAATGCTGCTCAAAGCTTTGAAAATTCTAATTGGAAGGGAGCATCGTACTATAAA	adeliensis_unique
centroid_38985_0002	AATGTAAACAACATACATAAAATGTGGTGTAGTAGCAAGCTTAAAAGCTTTTTGCATCACTAATTTTTCACAGGAATTTATTTTGCTTTACTCAAGTCTGGCTTTTTATTTATATGATCT	adeliensis_unique
centroid_15815_0014	TTATTGGTAGAAATTTTAGAACAATATACATCTAAAAAATTTGACATATATTTAGTATCTAAAACACCTTTCTCAGAAAATAGAAAAGCCCAAGAAATATTAAAGATGCTTCAGATTTAA	adeliensis_unique
centroid_15806_0015	GCATTAAGATCTCCAATCGATGGGATAATTGTTGGTATAAATAACTATCCTCTTATCAAAGAAGGTGATCTAGTTTTTAAAGTTTCATCATTTCATGATGATGAAAAAGCTGAAGCTAAA	adeliensis_unique
centroid_15945_0016	GAGAGATTTAGACTAAGCATGAATCAAAATATTATGGCAAATCATAAACTAGCAGAAGGCATAAATTCTTTCACCAAAGATACAGTTGAATTAGAACAGATTATAAAGGGCTATTTATAG	adeliensis_unique
centroid_40030_0001	ATTGTTTATTTATGCCCTTTTAATTTTAGAAATTAAATTGATTTTTGACTAGTATACTATATTAAAAAAAATGCTTTTTAGCTAGTCGTTTTATATCTATACGATAAAAATTAAGCATTT	adeliensis_unique
centroid_15827_0010	CACTTTAGTGATGAGCTTATGCAAGCTATAAAAGATAAAGGTGTAGATACGGCTTACATAACTCTTCATGTGGGTTCTGGGACATTCAAACCTGTACAAGTTGACGATGTAAATAATCAT	adeliensis_unique
centroid_16021_0002	ATAATATACGCTTAAAAAAGCATGATTTTCAAATGATCTAACGAGTAGATATTTATTTATACCATGACTAATTAAGCTTTGAAGCTACTAGTAACTCCTGCAACTTATTACCTCGCTCTT	adeliensis_unique
centroid_35980_0001	ATTAGAGTGTTCTTTATTGAAGCTATGTATTATGAATTATAAAGAAAACTATTAAAAATACCAATACAAGCAGAGTTAATTACTTGTTATACTGTATGCTAATACTGTTTTTTATTTAAG	adeliensis_unique
centroid_15821_0015	GATGCTTTCTTTTACATAGAACCTCAACTAATTCTTATAAACAAAAACTCAAAATTTTTAAAAGAACTAGTTAATACAATAAGGCCTGTAGTTAAAAGCTGGATTGATAAAGCATCCCTT	adeliensis_unique
centroid_15853_0015	GTCATTTTAATCGGTTTTATTTTCTGTGGAGAAACAATCTCAATGCTAGCTTTACTTTTTGGTGGGGTGGTTTTTTTAGGTGTATATCTTACAAATGTAGCAGTAAATAAAAAAGACTGA	adeliensis_unique
centroid_15856_0014	CTTGACAAAGGTTTTAGCATTGAGCAAGCCATCAAAATAGCAAATAAAGCATCGGCTCGAGCAGTAACTATTCAAGGAGCAGAAAACTCTGCTCCAACAATTACTGAGTTAAACCAGTTT	adeliensis_unique
centroid_15905_0008	AATGATCCTGAAAGATATGGTGTAGCCGATTTTGACAATGAAGGTAATGTTGTTAGTATTGAAGAAAAGCCAGTTAAACCAAAGTCTAATTATGCGGTTGTAGGATTGTATTTTTATCCA	adeliensis_unique
centroid_15900_0006	TCAACAAAAGTAAGGCTAAATAAAATACCAGCGTTAACATCAGAGTGCAAGGTAAACTGTGCTTGGCAGGGGATTATAAGCATAAACAACCCCATTCAGTCTATATGTAAATTAAAATAA	adeliensis_unique
centroid_15423_0008	GAAGGTCTTAATGCAAATATAAAAGCCAAAGTGGCGATGAATGCAGAGGGTGTTAATGTAAATATTAAAGGTAGTGCTATAGCAAGTATTAAAGGTAGCGCTACAACTATGGTGGGATGA	adeliensis_unique
centroid_2285_0045	TCTGCAGGAGGTGTAACGATTACAGACTCTGGCACAGGAGCTCTAACACTTGAAGGTAGTGTAGCTGCTATTAATACATATTTAGATACAACAAGTAATATACAGTACACAAGTGAGGCA	adeliensis_unique
centroid_2285_0030	GGAGAAATAAAATTAGAAACATTTGATGTAATTATAGATGATGGTAATGGGGGCACAGCTACACAGACAGTTAGCGTAACTATTACAAGTACTAATGATGGACCAGTAGCTGTAGCAGAT	adeliensis_unique
centroid_15429_0008	TTAGATGCTTTTTTCCCTAAATGGAACGAACAAAAATACAAACGAATAGCTCATAAAAACTTTGCTCAAGACAGCAAAAATGAATTTGAATTTGACTTCAGTGTTTTTGAAAAAGCTTGA	adeliensis_unique
centroid_2285_0075	TTTGCTGAGAATACTGTAAATTCAACACCTCAACAAATTGATGCAAATATAACTCTTACAGATATTGATATTGGAGATGGAGATTTAGAAGGAGGGTATCTTTTAATTACAGGGCTTGAA	adeliensis_unique
centroid_34633_0005	TGGAAATGACAAGCTTGTGTAGTAAACAAGTTATTTCGACCTAACTTGAAATGTGGGTATGATAATTCAAATGTTTGTGAGATATATGCAGGGACTGATCTATGTGTTTACTCTTTCACA	adeliensis_unique
centroid_2285_0003	GTTGAGAAGAATAGAATATCTTTATCTAGCTCTACGGGAGATTCGAAAATATATGGATATGACCAAAAAACCACCAATTTTGAGAGAATAAGTTTAGGTGATAGTTGCTCTATAGATACT	adeliensis_unique
centroid_15714_0022	GTTGGTATGGGTAAGGTTGGAATGCCTCTTAGAATCGCTGTAACAGGTTCAGGGCAGTCTCCAGATATTGGTGCTACACTTAGACTTTTAGGCAAACAAAAAACAATAGCTAGGATTCAT	adeliensis_unique
centroid_15730_0009	CTTTTATATCAAGGTGTTTTATCAAGAGAGCTAGACATACCTGTCACTCATATTATTGGGACTAAATTCGTAGCAAGTAATGGGATAACTACAAATAAAATAGTTTTACCAGTTCCACAA	adeliensis_unique
centroid_15717_0004	GCTTTTAATCAAGTTTTTGATGTGATTGTTCATTGTGGCGGTAGCGGATCTGTTGGATTTTCTGTAGAAAATCCTTACCAAGATTTTAAAAAGACAGTTGATGGAACTTTAGAGGTTCTA	adeliensis_unique
centroid_15550_0009	TCAATTACTTATACTGTATATTTCTTTAGTGACAATGATTTTGTTAGAGAAAATCTTACAACTATAATAATGCTAATTGTAATATTTGTAGCTATTCAAACATTCTATAAATATATCTCA	adeliensis_unique
centroid_22778_0033	CAAACAGAAGTACTTAAATATCCTAAAGATACTCAATTACCGACTCTACTAGAAGCACCAGCTTACCATGAAGAGAAAGAGTCAGCTAATGATGATAGTGATATTATGGGGGCTTTATGA	adeliensis_unique
centroid_36586_0004	TTTTTAAAGAGCTAATTGAAGCGATTATTGAGAATAATTTCGATAATAGTTATACCTATCTCTAATACAAATTACCGCACTTATCTCAAAAGAGTTTAAGCTTTTATATGTGATCAGACA	adeliensis_unique
centroid_36592_0004	ATAGCTCCCAAAATATGTTTAATGCGTACCATTAGTTAGTAATTTCAACAAAAAACATATTTACAAATACATATATGTAATCTACAATATTCATATTTACAAATTTAAATATATAAATTA	adeliensis_unique
centroid_19507_0018	GTAGGGGCATCATCTGCATTATTTTGTTTTATTAAAATATTTATAGCTGCAGTTTTTTCATTAGCTGTTTCATATATCTATGTTAAAAATCAAGCTACATTAGGGCTTATAATAGGACTA	adeliensis_unique
centroid_35629_0004	TATATTAATATTATTTTTTGAGTATATGAGGTCTATTTCAGGATTTTTTGGAAATAAGTTGGAAATATACTGTTTAAAAATATATAGTGATAGTCAGTCTTTTTTAAATATACTGTCAAA	adeliensis_unique
centroid_35730_0003	GCATAGAAAACCAATAAAATAAATATATTTTTCGTTTATCCTAGTAGAAGGTTTGATTAGTTTTATAAGACTATAGATTTTACAACCCATCTTAGAAAAACTATAGTTTACATTTTCATA	adeliensis_unique
centroid_15373_0018	AAAGCTACAATTGATGAGTCTAAAAATATCAATACTCAAATAGAAAATGCAGCTGCAGACTTACCTGGTGATGCTGATAATGCTCCAGAAGCAATCAAGACATTAGAAGAACAAAACTAG	adeliensis_unique
centroid_13605_0004	TAATGAATCTATATTCATCTACTAACAGCATAATTGCTTTAATAAACTTTGTCAAAGTATTATTTAGCAAGTATTTTATAATTTAGTAAGTGGAATAATTAATCTATACTAGGATTATGG	adeliensis_unique
centroid_15166_0002	TGTTTATGGATATCAAAGTAATTATATCAGTCGCAATGAAAAATCTTGAAAAAAATAATAATAGAAATTACTTTATATGTTGTAATTGAATTCCTTAAATAAGATAGTGGAGATTAGACT	adeliensis_unique
centroid_29023_0005	AATCTTTTTTTATCTTTAGGTTATTTAAGTATCATCTTTGAAATCCAGTCGCTTAATGTTTCACACCAAGTATTATTAGTGATTTCTATTCTATCTTCGCCTTTGGCTAAACATAACTAT	adeliensis_unique
centroid_37761_0002	TGCAATATTGCTTATCGGGATCGTGGGGCAAGATAGATAATTTACAATATGTTATGTTGTAACACTTTGTGAATTTATGTATCATACTATTTAATTTCAAAGTCAAATATAAATATAAAA	adeliensis_unique
centroid_21274_0007	GAAATAAATAAAGATAATATGAAAAACTTTATCGCATTAATAAAAAAAGGTCATAAAAGGTTTGAAACAGGACAAAGTATTGATGTTTCTTATCTAAATATCAAATCTCAAGACAATTAG	adeliensis_unique
centroid_13733_0002	TAAACTTTTTGAAAGTGCTATGTTTACTCAAAACTATAAATTTTAATAAAAGTAACTAATAAACAAGATATAAACGGATACAAATATTGCATTTACTAGTAGGCTTTGGTAGATTAACAC	adeliensis_unique
centroid_20905_0020	TCAAACGCAATAAAATATACTGAAAATGGTGGTCTTGTTGAGGTTTATTCTCATCTTGAAAACAATGAAATAGTTGTCGAAGTCAAAGATAACGGAATTGGTGTGCCTCCAGAAAATATT	adeliensis_unique
centroid_12415_0010	CTTTTTGCAATAGCTATCATTCTTGTAATATTGTCTTTCTTTATCAAGCATGGTAAAGATGAAGAAGAAAAGCCAGTGACAAGTGATATAAAGCTTAGATCTATGGTTTTGAAAAACTAT	adeliensis_unique
centroid_35608_0003	TAAACTAATAGTCCATGTTTTGCAGTATTAATAAATATCACTCAAAACATTGTTAAGGCTACTCTACTTCTAGCATAATTGTTATAATACTTCTCAAGAATTATTTAGCAGATTTAAAAC	adeliensis_unique
centroid_13495_0002	TAATCTCCTAAATTTTACTACACTTTTGTCAAAAAATAACTATACAAAGATATTAATCATCTAGCTTTTACAATATAATTGCGATTATCAAAGGCAATATGTTTTTTAAGAGCACTTAAA	adeliensis_unique
centroid_24473_0001	TGGTATACCCTCTGACAAAACACAAACAATAGAAAATCATTTTTGAGAATAACAAATAAATTGTACTATTTCAATTAATACATCAGCAAGAATTTGTTTTTTTAATATTAATCTTTAAAA	adeliensis_unique
centroid_35278_0002	TATACCACGATGATAATATATAAACTCAAACCGATAAAGATATTTACTTAGAAAATAAACAAGATTAGCATCAAGTAATTTTTATAATGAAAGGATTCTCTAGCTTATTTTAAATAGCTC	adeliensis_unique
centroid_15274_0004	TATATGGCAAAATATACGGTTAATCCGCATATGTGGATATTATTTTACTTGTAAGAATTTTATAACTGAAATGTTATGTTTAAGAATGGTTTTTAGAGATAGATAGATTGAAAAAAGTTA	adeliensis_unique
centroid_35441_0002	AGAAAGACACATTATAGTAATTTCCTGATTTTAGGAAATTAAGGTTTTACTATAATAACTCTATATATTTTACTAAATACTATAACTAACAGCCATAACCTTATGAAAATTTACATCTAG	adeliensis_unique
centroid_15239_0002	TTCTGATGAAAACAATACTTTTTTATAGATGATTTTTTTTGTCAAATTTAGGTTGTTTTTAATTATTTTACTTGTTATAAACTCTAGTGAAAAAGAAAACTTAATTTGGAGATATCCTAA	adeliensis_unique
centroid_19510_0016	GATATAGCTGCTAGAGGCATAGATATAGCTCAGCTTCCTTGTGTGATAAATTTAGATCTGCCTAATGTTGCAGAGGACTATGTGCATAGAATAGGGCGTACAGGTCGAGCTGGTGAAGAT	adeliensis_unique
centroid_36518_0002	AGTTTATACTGCCTTTTTTTATGTCTGAATATTGTGGTAGTTTTAGGTTTCATCTGATAATCTTTGTAGTAGACCTTATTATTTACACTAGTCTTAATATGAATGTATAAATATACATTA	adeliensis_unique
centroid_44464_0012	TACCACTGAGCTATTCCCGCATTACAAGGTGATATATTACATTATTTTATGAAATAGTCAATAACAAGTGATACTAAATCGTTAGATTTTATAAGAAAATTTTTTGCACAAGACTAAAAG	adeliensis_unique
centroid_19499_0022	GTTGAGCTAGGAGGTCGATTTGGAGCTACAATTAGATTTTTGCCTCCTCTTACGATAAAAAAAGAAGAAATAGATGAAGTTGTGAAAATATTTGAACAAGCACTAGCGGAGAATTTATGA	adeliensis_unique
centroid_14119_0028	GTATTAGATGGTATAGCTAGAAAGAAATTACTAAACGACAATAAAATAAGTCAGAAAAATATTTCTCTAAAAGATTTAGAAAATGCTGATGAAATATATTTAGTTAATAGTGTTAGAGGC	adeliensis_unique
centroid_20596_0002	ACCTATAAAATCATTTTGTACACAAAGAAGTATTAACATAATTATCAATGTGCTTTATAATCTGCACTAAGTAATTTATTTTCTAAAAATTTAACCGATTCAAAAATCTGAAGGAAATTC	adeliensis_unique
centroid_14186_0028	GCTAATAATCTAACTGAAATTATTAACTACCCATTCTGGGGAAAAACTAAAACTGCTCAAAAAATTTGGCTAAAACTTGGTCAGGCTGAAAAACCGAAATATAAAGAACATGAGTCTAGT	adeliensis_unique
centroid_19493_0008	AAAGTATTCTGTGTTGGTAAAGAGTCTAATATAGATTATAAAATAACAGCAATTGCTAAAGGTGTTACTTATTCTCGAATTGGCAATTTATCATATATGGCAGAAGCATCAGAATTCTAA	adeliensis_unique
centroid_24346_0001	ATTTTCTCTCCTATTGTTTTTATAAAAACCACTAAAACAAATAAGAGACAAATAGATTATCTTCGTTTTAGCAGAATTTATATAGCGCTCGCAATTTGAGATAAATCAGCGCATTTTATT	adeliensis_unique
centroid_14182_0003	CACTATGTACCAAACCTTACATTTGGGCCTATGGTCTTAAAAGCGTTGCGTGATTATGGTATTACAGCGGGTATGGATGTGCACCTTATGGTTAAGCCTGTAGATAGTATGATAGAGAGT	adeliensis_unique
centroid_15130_0002	ACCTTACAGCGAATCTGCGTTGCGTTTTTTAGAACACAAAATCTATTTTTAGACACTTTTTATACAGCATTTAATTGTTTATGATGATTAGTCATAGGTAGTTGTAAAGTTAAAAAAGGT	adeliensis_unique
centroid_33325_0003	AAAAACTAAGATTGTTAATAATAGCCTTAATATATCAAAATTATTTTAGCGTGACATGCTTATCCAAACAAACTCTTTAAATTAACTTATTATAACCACCTAGTGTAGTTCAAATACTAG	adeliensis_unique
centroid_33035_0002	ATATCTGTAATTTTTAATTATCTACAACATAATATAGCAAAGCTAGTATATCTTTATTGAATAACTCTAAATATCATTCTACAATCTATATATAAAATATATGTTTTATCACATTGAAGG	adeliensis_unique
centroid_15386_0010	GTTGATCAAGTAAGATGGGCTACGAAGCTCCCTCCCATCCCACCTTTTAATAAAAGTAATGTAGAGAATTCTAATCCAGATACGATATTGAAATTCATAGAAAATCAAATCAAAGCTTAA	adeliensis_unique
centroid_38856_0001	AACTATATCCTTACTGGTTAAATTAATCTAATAAGCTTACTAAGCTTAGAAATTTCTCTAAAAAAATGATAGCATATTATACTAAATACAGTTAAATATTAAACGATTAAATTAATCAAA	adeliensis_unique
centroid_15402_0005	GGCATGAAAAGAGTTGCTGATAATCTAAAGGGGCAGTTCGATAAAGTGCTAGTTGATGGTAATAAACTGCCAAAATGGGACTATACTTCTGAGGCTATAGTAAAGGGTGATTCAAAGGTT	adeliensis_unique
centroid_21262_0005	GCAACCCAGCTTGCAACTCAAGAAAGCAATGAAATAAATGGGGTTATAAAAATAAATTGTGTTGGTGGAATAATCGGAGAAGATATTATCGCTCCACTTTTACTTAAATTTCAACAACAA	adeliensis_unique
centroid_40993_0003	AGTTAGTTTGTTGGATTATATTACTACCTAGATAAATAGTTTCTAAACAATAGTAACAATATATATATATAAAGACTAAGAATAAAGGTATTGATAGCAGAAAAAGCTATAAAGCTTTGA	adeliensis_unique
centroid_40042_0001	TTACTCTAATGCTAGCTAGATATATAATTATTACAAGCATATATAAAACATTAACACGCATAGTGAGTCGCATAAAATTAAACAAGTAGAAAAGTTTGATAAATAACCTAAAATATAATA	adeliensis_unique
centroid_40028_0002	AAGTTAGTAATGTTAAGGATACTTATATTTTTTCTTTGGATTTCATAGATGATTTAACCTATTTGCATTAGTGCAATAAGGCTATTGATTTGATGCAAATGTATTTACTTAAAATATAGA	adeliensis_unique
centroid_40029_0001	AAAGTCTTTAGGAGCTGGATATGAAGTTAGAATAAAATAAGAGGTTAGAGCAAAGACTAGACAAAAGCTAACTGCAAGTAATATTTTTTTTCATATTCAAGTTTATAATATATAAATTAT	adeliensis_unique
centroid_15118_0003	GTAGGTTCGAGTCCTACTGGGCCCACCAAACATTACATATCTTAAAGCTGTAATAATTTATAAAATTACACTTAAAGCCAAAACATTGTCCTTATAGAAAATACTTAGCTAAATAATCAT	adeliensis_unique
centroid_14144_0021	TCTAGATTAAGACAAATTATGGAAGATATATTCCAAGCTTGTAATGCTGCTTGTGCTAAATATAACTTAGGTTATAACCTAGTTGCTGGTGCAAACTTAGCCGGCTTTGAAAAGGTTGCT	adeliensis_unique
centroid_14204_0028	GCATATATTTTGTTGAATTTACCAATAATGTCTCAAGAAAAAACAGATGTTATTGTAAATAAATTTATAAAGAAACATGAGTTAGAGTCTAGAAATGATATATTGCAAGGGTTATATTAT	adeliensis_unique
centroid_14212_0012	AAGTATAGATTAGATAGTGGGTTTATAGAGCTAAAATACTTCTATCCTTACAATTGCCCACATAGTGATAGCATTATAGAAAAAACTGAAAAGCTATTGAAAAATTATATTAAAGAGTAA	adeliensis_unique
centroid_14191_0008	CAAATCATAGATTCTCTAGAGGCTGGGGTATTGGCAGGTGGGGATAAACAAGGAGCTATTTCAATTGCTCTAAGAGTCGTTAGTGAAGACTTACCTCCTTGCGATCTAAGAGTTGATTGT	adeliensis_unique
centroid_39678_0002	TTAAATTTTCTTTATGAAATAGACATGTTTATTTTGAGTTAAAATCAAATTAAAAAGCGTTTATATGCTTTAAAAATCTTTTTAGAAGTGTTAGCTTATACCTTGGTGTTTAACTAAATC	adeliensis_unique
centroid_39621_0002	TAATTAAAAATGCTTTAATACTACTGAACTTTTTATCCTTCATAAATCATTTTAACTAAAAAACTTCACACCTAAAGCAATTAATAGATACAATATTTATAATAAGATACCTCCTTAACA	adeliensis_unique
centroid_17874_0011	CGATCACCAATTGAAGGCTATGAATCTCTAGAGCAATTAAGAGTTTTATGGAATGGTTATAAAATAGCTGTAGCGGGTGCTAAAGTAAGTACTCCTGCAGGTGTAGATACACAAGAAGAT	adeliensis_unique
centroid_39668_0001	TGTTTTCTCATGTTTTTTAATTAACAGAATTAGATTTCAATCAACTAGAAATCAGTATTATCAATGTTAGCATTAATTTTTTATAATTTTTAGAGTTATTATAAAAAAATAAACATACTC	adeliensis_unique
centroid_19317_0010	GCTCTTAAAATGTACAGAAAGTTTGAGAACCAAGGTATATATGAGTGTGCAGTAATAATGCCTAGAGCTTGCTCAGGATATGGAATCCATAGATTTGAAAGTGAGAAAGAGTTAAGAGAT	adeliensis_unique
centroid_19315_0013	AAAAATATTGATAGAGTATCTACACCATGTTTTATTCATGCAAAGTCTGAAACTTATTTGTCAGAAAAATACTCAACTGCAGAATTATTTTTAAATGAAAGACTTAAAGAGTTGGGGTTA	adeliensis_unique
centroid_12090_0023	CGGAAGCTAAATAAGTTTTGGATAAATGAGGGGCGGTTATCAATTTTAATAACTATGGTACTTGAAAAAATTTTAGGCTTAAAAGGATCTAGATATTTTAATGATTATTCAGATATTAAC	adeliensis_unique
centroid_17892_0010	CAGAAACGCCAAGCTTATACAAATATAGCAAGAGCTAAAGATATGGATAAAAAGGCTTATATAGCAGCATCATTAGCTAGGTATAAAAACAAGAAAAAAGCTACTACTCGCAATGAATAA	adeliensis_unique
centroid_19319_0014	GAGCTACTTTATGATCCTATAACTTGGCGAGTATTATTAGAAAACTATGATAATTTACCAAAACCAATAGTCTACATACACTGCGGTGGAACTAGTGGTAATGCTACTATGCTTGCGAGG	adeliensis_unique
centroid_39428_0001	TAAGATTATTTATTTGTAAATTGCTATGATGATTTTATCATTTTTTAGTTTAACTTATTAGGTCGCAATTTCAAAACAGGGTAATTAGTATATTTAATTTTAGATTAGTGTATCTATAAA	adeliensis_unique
centroid_19420_0006	CATTTCTCGAATGCAAACGATCTTATCCGACTTACTGGAGCTGAAAGTGGTAGTGTTTTCTTATGGAGTTGTGCTTTTAATACGAATGCTTCAAGCCTAACTCTTCATAATGTTCCAAAC	adeliensis_unique
centroid_21135_0028	CCGATTGTTGCTGACATAAGTATCGGTGATAATATCAAAGCGTGTTATCAGCTTCAAAAAGAAGAGTTTCTTGGACAAGTTAATTTGGGCTTGAACATAAAGGCTATAGAAAAAAATGAA	adeliensis_unique
centroid_13807_0002	ATGGTTTAGAGATTTTATCCTGTTAGGGAATGACCGAAAGGCAGAACATACGAAATATTGTAAAAAATCTGTGTAGGGGTTGAGCTGAGTATCAACTCATTATGGGCATGAGCTAAGATG	adeliensis_unique
centroid_17614_0010	TCTAATGTGAAATTTGTGGAGCTAGATGAGTTATTTGAAAAAGCAGATATTATTAGTCTACATTGTCCTTTAAACGATGCTACTAAATATATAATCGATGAGAATGCTTTAGATAAAATC	adeliensis_unique
centroid_17609_0017	ATCTTGACACAAGTTTCTAGTTATACAATCATTGCAAGACTTGCACCTGATGGTAAACTTGGTGAATATATGGGGTGGTTAAATATGTTTTTCTCACTACCTCAACTTCTAATACTTATC	adeliensis_unique
centroid_17633_0013	ATTGTTGGTATTGCTAGAGGTGTTTCTAAGGATTTGAAGTTATTAGTGGATATAAATGGTTTAGTTCAGCAACAAGAGTTTGACATAGCTAATATAAATACTGTTAGGTTAGTTGATTAA	adeliensis_unique
centroid_17632_0008	CCAGGTCTAGGTTCTCTTATTGCTACAGACATGACAAGATGTATATTATGTACTCGTTGTGTGCGTTTTGGAGAAGAGGTCGCAGGTGTAAAAGAGCTGGGTGTAATGGGTCGCGGAGAT	adeliensis_unique
centroid_17748_0002	ATCTCAATTATTCTGATAACAACTCTATCTGCTACTAGTGCTTTTAGCTACAATGTAAACCAAGTAAATACATATAATTCAAATATTTCATATGCAGCACCTGTTATGGATCTTAGCTAA	adeliensis_unique
centroid_39384_0001	GGATAGTGGGATTTATTTTAAGTTTAGAATAATTATATATGATTAATGATGTTGACATAAGCTTTAATTACTAGGACAATACTAGGTTTTAGTGAAATATTTTAAAAACTTAAATATAGT	adeliensis_unique
centroid_17643_0012	AAAGCACTTAGTGTAAATGGTATAAATGTAAGTTATATAAGTATATTTAGAAAATATCCAACAAAAATATTTGAAATAATGAAAGGACGATTTATGAGTCTTTTTCGTATAAAGCTTAAG	adeliensis_unique
centroid_19331_0015	ACTCAGCAACAGCTAGATAAAATGACTAATTATATAACTTGTCTTCCGTGCAGCATTAAAAATATTGAAACAGTTGGTGGCGGAAGTGCCAGATGCATGTTGGCAGAAGTTTTTTATTGA	adeliensis_unique
centroid_17664_0011	AGTTTAATTAGTGATGATAATAAACGCTACTGGGTGAAATGGCATTTTAAAACTCAACAAGGTCATGAGCATTATACAAACCAAGAAGCTGAAAAAGTTATTGGTAAAACTCGTGAAGGT	adeliensis_unique
centroid_18286_0058	TCGTTAGATGGTGTTGATGCTAGCTTTAACTCATTGACTGAAAATTTTTCAATCTACTCACTTGTCAATAATATCAATCACTTGATTGCTGAAGGCAGTACTATTAAGCTGGAAGGATAG	adeliensis_unique
centroid_14121_0010	AAAGTTTCAATAGATGAAGCCATAGCTAATGGTGATAAAGAATGTAGAGTTACGGTTTGGTTAAACTCTCAGTCAAAAGAAGCTAATGCTGCAAAGGGTAGAGAATTCATCGGTGATTAA	adeliensis_unique
centroid_18275_0036	ACACTAGATGGTCAAGCTCAATACGGCGGTGCAATGACTTGGGATATTACAAATGATGCTAGCAATAACTATGAATTTGCTGGTATGATTTCAAAAGTATTTAATGGTGAGCCTTGCTAA	adeliensis_unique
centroid_40586_0002	ATTGATTCAGTAGCAAAAGCCTTTTAAGCTTGTTAAATTTTTGCTACTTATTAGTTTAAGGAAATTGAAGCTTCGACTATACTCAGCCATCTTGTTTCTTTTATTAATACTTCTGTTAGT	adeliensis_unique
centroid_18096_0016	CATGCGAGTTTCTATTTACAGGATATACCAAACTCACGAGAGTTCAGAGCTAAGTTAAATCAGCTTGATAATGAGTCTGAAATTTTTAAGGTTTTAGGTGAGTATAAAGCTAGTTTCTAG	adeliensis_unique
centroid_18091_0014	ATAGTAAGTAGTCAGCTTGATGTCGGTGATGTTGATATAGTTACTGGTCTTATGGTGTCATTTAATTATTTTTTTAGTCAAATACACATGGAGTGGATGACATATCTTATCGCTATTACA	adeliensis_unique
centroid_18242_0019	GGGCCTTGTGGTGTAATTGTTACACTTATCAATGAGCTATTACCAAATCGTGTGAGAATGATCGGTATTTTTATGGCAGGCATTATTTCGATGTTGTTCTCATTTTATTTTATTGGTTAT	adeliensis_unique
centroid_18241_0021	AACTATTTTGCGCATAATCATGTAAATATGCATGATCTTAGATCAGAGGATGGGAAATACTTAAGAGCAATTTTAGAGTCTGCTTTAATAACAATATACTTTGTGGCAACATTTAATACA	adeliensis_unique
centroid_18269_0005	TCTCTCTTACCATTTGTAGCAATAAGTAATCGCTTTGCTAAGCTGCTAGATAAAGTAGAAATTGCTTTTAGGAAAAAGTTTGAAAAATATAAAGTAAATAAGAAAAAGCGTAGTAAATAA	adeliensis_unique
centroid_18092_0014	ATTGAAAATGGTATGAGTATGCTAGAGTCAATTAAATTTGCTCAAGAATTTGCTGCAGAAATTATTCAGCATCGAGGAGCCATTATAGATAAACAATATACTATAAAATATACCCAGAAG	adeliensis_unique
centroid_18067_0014	GGTTCAAGAATACACTCTGTAATGAATGAGCTTAATGGTGAAAAGGTTGATGTTATTCTTTGGGATGCAGAAACTGTTCAATATGCTATAAACTCACTTTCACCCGTAGGTGCTGAAGAT	adeliensis_unique
centroid_18075_0016	CAAAAATATTACAAATACATATCTATAACAAATTCAAATAGAAGCAATATGTCTTTTATAAAGGAAACAAAATACTATCAGCCAGTTAAAAAAATATTAGAATCAAAATTAAGTAAATAA	adeliensis_unique
centroid_18046_0014	AATGATGCAGTTTTTATGCATTGCATGCCAATGATAAGAGGCAAGGAAGTAAGCACCACCTTACCGGATGATGATTGCTCAGTAATTTTTCAACAGAGTTTAAATCGAAAGTATGTACAA	adeliensis_unique
centroid_18052_0009	AATGCTTTTATTGCCGTAATATGTGGAAATACAGTGGTTTGGAAACCTTCTGAGAAAACACCTTTATGCGCTATAGCTGTACAAAATATATGCAATAAAGTTGTGAAAGAAAATAATTTC	adeliensis_unique
centroid_18062_0024	GATGTATTCACAAAGACTACAGTAGCGAGTGTATTTGCAGTCACAGAGAGCTTGACTAATGAGCTGACTACAAAGTATTCTGAAACAATCAACGATAAATATAAGTTCCCAGGAGCTTAG	adeliensis_unique
centroid_18257_0004	AAGCCAGTAGAAGATGAATGTTGTGATCATAAACATAGTCCTGACTGTGGTCATGAAGCGGTACCTCATGGTGATCATGTAGACTACATTGTTGATGGCAGACTACATCACCCTCATGGA	adeliensis_unique
centroid_21136_0028	CATATCTGTAATATCTCTATACAAAATGATCATACTTATGTCGATCTACCAGCTAACTTAGAAGCTAAAACTGTTAGCCATCTTAAAAATGTTTGGGTGTCTGGTAAGAAACTAAACATG	adeliensis_unique
centroid_18045_0019	ACACCTAAAAGCTCAAACCATAAAATAGTAGATAAGGCTAGAGATAGTTATACAAGAGACTTTGTTGCTTGTGGAATAGATGTTCATTTTACAGCTAATATGATGCATGCAAAAGCTGTA	adeliensis_unique
centroid_18202_0013	AAACAAAAAAATTACATTACTAAAGAACAAGTTAAAATATTTAAAGATACACTTCACTTTGATAATAATAGACCTCTTCAAAAAATAGATAATAGAAAAATCTTATTAGAAGAAGAGTAA	adeliensis_unique
centroid_18196_0006	TTTCTAATTCTTGATTCTATTGGTCTGATAGCATTTGCGTATATAGGTAGTAACATAGCATATGAAATTTGCACAGAAGTCTTTCACATGCAGTTTTTAAGTACTTTAGTAGTTGGTATT	adeliensis_unique
centroid_18237_0006	GATCTTCCTGATTGGCACCATCTAAATAATGATGGCTCAACAGAGCAAATGCACGCCCAGAAAAAATCAGCAAAACATTTTGCAATCTCAGAGTATGAAATGGGGGAGGAGGATTATTTA	adeliensis_unique
centroid_18232_0005	TTCCCTATGAGGGACTTTAAGGTTGCTATAATTGAAGAAAATGGTGCAATTATTGAGTTAATTGAAACTAGTCTGGATGAAGAGCAGATATGGGATGATTCTAAACATCAGGATTCTATC	adeliensis_unique
centroid_18179_0018	TCACTTACTTACAACCTAAAGCTTGAAAACTCAAATATAAATAACAAACTACTTAAAGGTTGGCGTTATGAAGTAGTTGGTAAAAAGTTAAAAGAGTATATACTAGATACTATAAAATAA	adeliensis_unique
centroid_18167_0011	TCTCGTGAAATTACTAACTTTATTGATTATAAGTTTGTTTTAGCATTAAGTTTGCTTGGTTTATTGGCATTATTGCCTTTAATTGGTAGAAACTTTTTGAACAGACAATTTAAGAAGTGA	adeliensis_unique
centroid_18235_0007	GTGTTTATTGAAAATGAAAGAGCTTATATGCTTTATTTGAAATATAATTTTGAAAGTACTGGAATTGAAAAAAATATAAATAATAAGAAAGTTATATGTATGGAGTTAAATAATGAGAAT	adeliensis_unique
centroid_14048_0002	TTCTTATACTAAAAAGTAAACAAAAGGGAACTCGTAAAAACTTGCACTATCGCACTCGCTAAAATATAATTATGCAAATATGTTCAGCCCGTAACTCCAGTTACAAACTAAGGAATAAAA	adeliensis_unique
centroid_18217_0010	GACTATCAAGATCGTAACCGTAAAGTAGCTCCTCTTAAACCAGCAGATGATGCGGTAATAATCAATACATCTCACCTTAGTATAAAAGAAGTTTTTGATAAAGTGGTTTCTCTAATTAAA	adeliensis_unique
centroid_18181_0004	GTATTAGTATGTTTGCTAGAGTTAGCAAATCTTTATGATGTTGATCTAGATCAAGAGTTAGATAAAAAGATAACTTCTCTAACTCCCCGAGTAAAAGAATGGCAAAGTATCAAAAATTTA	adeliensis_unique
centroid_18179_0007	CAAGAAATGCTCGATATTGAGATGGAAAAAGAATCACAGTTTTCTGATTGGCGTAAAAGACCATTATCTACTAAGCAAATAAACTACGCTAAAAAAGATGTTGAGTTCCTTATTACATTA	adeliensis_unique
centroid_19305_0023	AAAAATGATAATCCTTTAGATTTTATAAAGATTAAAGAAATATTCCATGATATAGCAAGTGATGAAAAGTTTGTAGGAGATTATCTAAAAGCTTTTGAAGCAATAAAGCAAGAAGGTGCT	adeliensis_unique
centroid_19307_0009	TGTGATATGTCTTCTAGTTTTTTATCTAAACCTTTAAATATTGATACTTATGGCCTTATATATGCTGGGGCTCAAAAGAATGCTGGTATCCCTGGAGTTACTATAGTTATTATTAAAAAC	adeliensis_unique
centroid_18175_0014	TATGTTGGAATGGCTTTAATTACTGTACCTGTTGTAATGGTTGGGATACTTCAGTTTGGTTTGAACGGTACTTTTGTTTCAATGTTGGCAGTATTTTTCATTATACAAGCATTAGATGGT	adeliensis_unique
centroid_18174_0011	GATAAGCTTAATGAAAATGGTTTTAAAAATAATTATAAAAGTTATCTAGGAATGGAGCATAGTGTTTGCCCTGAAGAAATAAAGGATGTTTCTAATTTCTTACAAGGAATTATTAAATGA	adeliensis_unique
centroid_16997_0001	ATGGATAATAAAACCATCACAAATAAAACTAACTTCATTAAAAATATAATAAAAAAAGATCTTGGGACAAAAAAGATCTCTAGTGTACTAACAAGATTTCCCCCAGAGCCAAATGGCTAT	adeliensis_unique
centroid_21629_0010	ACTAGTTCGTATAGTGCTCAAAATAATAAAGTTATGCTAATGAGAACAGCTAGTTATGATACTGCTAATGCTAGTACGGGAACAACGGATATTTCTCAAGATATCAAAATGAATGCAAAT	adeliensis_unique
centroid_19504_0018	AAAAAGTCGTATAATTACAGTGATTATGACAAACTATCAGTAAACGCTATGAAGACAGCCAAGCTTTATGAAAATGATTATATTACAGGTAAGCAAATTGAAATTTATAGAGATATTTTG	adeliensis_unique
centroid_16984_0022	TTTGGAGGGCAAAATTATGGAGCTGAAGGTATATTGGTAGGGCAGGGTATTGGGTCGTTAATTATCGGGTTGGTTGCTTATATTTTTGCGCATAGATATGTATATACATTAAAGAAGTAA	adeliensis_unique
centroid_14843_0003	GGTGGCTTTTTTCAGGTGTAAAAAGTTAATAGATGTATTATAATTATAGTAATAAATATTTTTCAATACTTTTGAAACTCCTCAAAAGATTTAAGTAAATTAACAAAAGTGAATTATTAA	adeliensis_unique
centroid_21845_0012	GATATATCAAACTCTTCTGCAAATATTGGAGTATATAAATTTTTCGTAACAGACATTCCTCATAAATTCAAATCAATAGGTGAAATGTTTTTAGATACCAAAATGGACTACCTAAAAATT	adeliensis_unique
centroid_17014_0003	GGTGTGATTGCACTTGATGTCGCTCTTGGTATTGGCGGTTATCCTAAAGGTCGTATCATAGAAATATACGGTCACGAATCTTCTGGCAAAACCACATTAACCTTACTTGCTATAGCTCAA	adeliensis_unique
centroid_21834_0010	TCTTGTATAAGAGTTGCTGAGCTTTTAAAAAAAGCAGGTTTACCTGACGGTGTGTTTAATGTCGTTCAGGGTGATAGTGATGTGGTAGAAGCTATTTGTGATCACGAAGATATTAAAGCC	adeliensis_unique
centroid_19469_0006	TTTTCAAAATTACAGAAAATTGAAATTCAAATTGAATATGATCAAAATACCAAGAAAATTATTAAACAAGATAATACTCAAGCTAAAAAACAAATAAGTAAATTAAAAGAGAGTTTATCG	adeliensis_unique
centroid_17019_0017	GACTCTATAAAATATGCTTTAATTAACGCTAGTCATGTTATTCAGTATCCAGATGCAAAGTTTGGACTTCAAAGCTTCGAAAAACTTAATGAAATAAAGTCAAAAATGAATACTGGTTTA	adeliensis_unique
centroid_19484_0009	GGAGAGTTTCTTTTAGATGCTGCATTTTCACCAATTAACTTTTGTGAATTTGAAGTAAGAGATGCTCGTGTTGGTAGAAGAACTGACCTTGATAGGCTTGATTTTAATATTAAGACAAAT	adeliensis_unique
centroid_21086_0017	CAAGCACAGCTTGATAGAGTTGGCTGCTTTAAGTACTCTGAGGTTGAAGGTGCTAAAGCTAATGATTTTGATGATTTGATATCCGAAGAAGTTAAGCAGCAGCGATTAGATACTTTTATG	adeliensis_unique
centroid_21829_0012	AAACAGCTATCTATTGATGATCTTTTAAATACTCTTGATGAATATTCTGAACTTAATGAAGGAGAATATCAAACAAGACTGAAATCTGTCATTAAGTATAATAAACTTGATCAGTATGAT	adeliensis_unique
centroid_17006_0021	GATTATGAAATAAGTCTAAGCATTTTACTTGGATTTACAGCTCTTGGGATAATCATAAGTACTTTCTTAGTTAAAGAAACTTTTTGCAGATCAACTAAAGAAGTTATCATAGTAGAGTAG	adeliensis_unique
centroid_21863_0020	TTGATATGTTATTTACTTTTAGATCAAGAAACATTTGTGCTTTATTGGGCTGTATTATGTATACCACTTAGCTTTATATTTGGATATTTACCCACATTTTTTATAAATATAAATACTAAG	adeliensis_unique
centroid_15336_0004	TTAAGACTTTTCAATGATATATTAGTAGCTTTTTGTAATACCCATGCTGACAGGTATTTTTCAAAGCATCTCGAAAGTGTGAGAATACAGCCCTCATGCTAAACACGAAGACAACTATCT	adeliensis_unique
centroid_21509_0006	CAGCAAGATATAGTGATAGAGCCTCTAATGAGATTTGCTCAACTGGTTATTGTTCCAGTTGTTCAAGCTGATTTTGAGCTTGTTGATGATTTTACATCAGACTCAAGTCGTGGAGCTGGT	adeliensis_unique
centroid_16942_0015	GATTATTGGTATGCTGGGACTGGTTACTCTAATGTATCGGGATTTACGAATAATAATAATGATAATATAGGAGTGATAGACTTTAACTTTGGTCTTAATATAAGAAAAATTCAGTTTATA	adeliensis_unique
centroid_16942_0021	AGGGCTTTAATTGATACTGGATTTAGGTATAATCCTTTTGCAGACGCTTGGGCTGGTTTTAGTTATAGTCATATAAGAGATAAGGCTGACTTATTTGAGCAGCAGGACAATATACTAGCG	adeliensis_unique
centroid_15251_0002	CAGCTTTTGCAAAATTCATTTCTTTAGAAGAACTATAACCAAATGAAAAAATTAAAAGGATTGTTATTATTGAAAATAGAGATATTTTTTTTAAGCATTTATTATCTTCTGAATTTATAA	adeliensis_unique
centroid_15403_0015	AGTGAAGGTATAAAAAGAGCTATTAAGAAAATCCAAGAAGCCGACCAAGTTTTGTTTGTGACAGATGATTATACTAATAGCAATGTTAAGTTCAGTGATATCAAAGATATTATCCCTGAG	adeliensis_unique
centroid_21444_0018	GCTAAGCAAAAAGTAGAGACTAGTCTTGCTCTTGATAGCGTAATGAAAACTCATAAGTTTGAAGCAACTGATGAAGAAGTAGATAGCTTACTTGATGAAATGGTTCAAGCTTACGAAGAT	adeliensis_unique
centroid_21443_0010	AAGAAAAAAGCAGTTAAAAAAGTGTTTTCAAACGCTAACACGACAAATACTAAGTATAAAAAAGAAGAAGAAGATAAGCGTGGCAAAGCTAAAAAAGCTGCGGGTAAAGGATTTAAGAAA	adeliensis_unique
centroid_21834_0006	GCTGAAATTGCAAAAGCAATAGAACTATGTGAGCTAGCGGTTTCTATTCCTCAAACATTAAATGATAGAAGGCAAGTTATTAGTAACGGTATTGAATGTAAAGAGCAAAAAACACCTCTT	adeliensis_unique
centroid_15392_0008	GCACTTAAAGCACAGAAGCGTCTACTAGGAAAGATTAATGATAATGGAAAACATAACTCTTACATTCAAAAAACAGATGATTATAACGATGCTATAAAAGCATTAGACTATTTACAGAAT	adeliensis_unique
centroid_21878_0024	GTAAATCCTCCTCTTACATCACTAATTGCTTTAAGTGTAAACGGTTTAGTACTTTTGTTTTTAGGTATAATGCCAATGATTCTAATCGGAGTCCTTTCTCAAGTTACTAATGTAATCTAA	adeliensis_unique
centroid_14931_0002	AAATTAATAAACCTTGTTAAATTTAACGTAATTAATATTCACTAGAACTGAGTTATTATTTTCACCATATCAGCACAGCTGATTAGAAGAATCTTTTAACTAACTGTAAGGAATATTAAA	adeliensis_unique
centroid_21617_0004	GAGACTTCAGACTCAAGATTTAAAATAAGATGGGATATTGCTTTAAAAGTAAATGATTTTTTATATATAACAGCACGGATAATAGAACATATTCATAAAAAAATGCTAACCTTCATTTAA	adeliensis_unique
centroid_19514_0005	TGTGCATTAAGATGGCTAGAAGCTTATAAGCAAGGAGTAGCTCCAAAAGTTATTCTAGAAGCTACTAATGAGCTAACGCTTGAAGTGATTAGCATTGAAACTCTTGAAAAAATGGCTCAC	adeliensis_unique
centroid_19558_0001	TTTTTATTTTAACCTATATTGTTTTTAACATTGCTATATTAACACTAATAAGTATTTTTTACTCTATAAACATTATCTATTAGTATAATTAGTTTGAGATATTTATTTAGATAAAAAGAT	adeliensis_unique
centroid_21550_0009	TTTACGCATTTAGCTTTTGTGGGAATGTTTCCATACGGTATAGTTCTTGAGCTAGTATTATCTTTAATAATTATCAAGACATTAGTAACTCTATTAGTTTCTATATTTTTTGGAATATTT	adeliensis_unique
centroid_21553_0010	TTAGATGGTAGAATGGTTTTTGTTGTACAAACTAATATTTGTAATAAAGCGTATTTGCTTAAAAAAACAAGTGCAGACGAATATGACAAAAAGTTTTTGTTTGATATATACAATAAGTAG	adeliensis_unique
centroid_21540_0007	ATACTGAAATCTTATGATGCTGAATATATTGTTGTATTAGCAGGTGATCATATTTATAAAATGGACTATTCTGAAATGCTTCGTGATCATGCTAAAAGTGGTAAGGAGTGTACTGTAGGC	adeliensis_unique
centroid_19401_0018	AGCATCTTATCAATCCTTTTTTTAGTTGAATATATCTTAAATAGTATCATTAACCCTACAGTTGCATACTTACAAAATACCTTAATAAGTCATGGGATCAGTGAGTTTGTAAGCTATAAA	adeliensis_unique
centroid_19400_0020	AATGGTTTAGTTATCTCATACTTTCTGTTAGCAGGCTTACCTCTCTTTTTGTTTATAGTTTTTATAACCATTACAAAAAATAGTCCAACAGCAAATAATACTTACCAATCAAGGTTATAA	adeliensis_unique
centroid_14006_0004	TGTAACAGACATTTTGACAGATGGTTGCTAAGTACTTAATGATCTTTTGGTATTAAATCAATAGTTTTTTATTATTTTCAGCAATTCCTATAAAGATAGATTTTTTTAGAGAAAAATTAG	adeliensis_unique
centroid_2285_0021	AAAAGTACTTTAGATAGTTTAGTAGATACTGGTTCTATAGGGTTTAGTGATTTTGATTTATCAAATACTCACAATGTAAGCGTTGGAAATGTATCGGCTGGAGCATTAGGTAGTTTAGTA	adeliensis_unique
centroid_22238_0002	TTTTGGCAGGTTGTTCAATAGATTTTTAAGCTTTTTAATCTAATTATAAATGTATGAGCATCTCATAATTTGTTTTAAAAATGATATAATTACGCTATATAATTTATGTCAAAATTTTGA	adeliensis_unique
centroid_14130_0020	GAGTCTGTTGTAGAGCCAATACTTGGTGTAAATGTGGATCCAACAGCAGATTTACAAAGATTGTTAGACAAGGATAAGCATAAGGTTAGTATTAATAAGAGTATGAAAGAACTCTGCGAA	adeliensis_unique
centroid_19417_0020	GATCGAGCAGAAGTAAAAGATGCTTTAGCTTATTTACGACTAGCAGTTTCAAAGGCAGACAATCTAGCTTTTGAGAGAATTATTAATACTCCAACAAGAGGTCTAGGGGCAAAGACTTTA	adeliensis_unique
centroid_22534_0003	CCTTCATGATAATTCTTTACTTATAGTAGGTTAATTATTGATATATAAAGATTATGGCTTGAAAAGAAATTATTTGCCCTTAAATCTATAGTATAAAGTTAATAAAAAAGGGAAGTTAAG	adeliensis_unique
centroid_22397_0001	GGCTTTTAATTGTAGCGTTTAGCTTGTATAATGATTTTACAAGTATATCACTTCGGTGAATATTTTAAATAGGTCGGTTACAAAACTTTAAGCTGACTAAATCTAAAAAAAACATGGAGA	adeliensis_unique
centroid_19461_0005	GATGATGAAGATAATGATTTTAGATTAAATAAGTTAAATAAAGAAGATATTAATAAATGGCTTAGAGCTGGGCAAGAAGTATTAGTACAAATTGTTAAAGAAAGTATTGGAAATAAAGGA	adeliensis_unique
centroid_17047_0009	TTAGTTACTAACCCTGGTTGTATACTTGCAGATGAGCCTACTGGGAATCTTGATAGCAAACGCTCAAATAGCATATTTGAATTAATGCAACATCTAAGTGAAGATTTTGGTACTAGCTTT	adeliensis_unique
centroid_17053_0019	TGGGTGTTTGTAGTGTTTGGATGGATTGGTGTAGTAACGGTAAGTGTTACAATCATGTTGCTAGCTTTTATTTACTTCTTAACAGAAAAAACACCTTTAGATTTGAACGCTACGTTAGTG	adeliensis_unique
centroid_21087_0003	GATTATAATAATAAAATAGCTTTTAAAATAAATAATGCATCAACTGCAAAAACTATTGAGTTTGTAAGTAACTTTAAGCCTAAAACAGGTTGGGGTACTTGTTTCGGAACAAGAGCAGAT	adeliensis_unique
centroid_21879_0010	CATAGTTCTGACCATGTAAGTATGTTTGCAGATGATATTCCTGGGAATAGTCAGTTTGGATTTCACTCAGCTCTTACAGCTATCGTTGGCGGTGGTTTGATTTATACTTTTAATGGTTTC	adeliensis_unique
centroid_19515_0005	AAAGATGGTTACAATGATTGGAAGAAAAATATGGGCGAAGTGCTAAGCCCTGATGATATTGCTAATGCCATAGTATATGCATATAGCCAACCTCAAAATGTCTGCATTAGAGAAATAGTT	adeliensis_unique
centroid_17039_0004	TGGTTGCAAATATATTTATCTAATAATGATACATTTAAGTTAAGTTTAAATACTTTCATTGAAAAATTTGAACTACCAGATAATAAACTCAGAAATGCTATTTTAATGATGGAACTTATT	adeliensis_unique
centroid_14399_0001	TTTGTTATTCAAGTAACGTTCTTATATAAACTTTCATTTTTTTAAAAAACTTTTAATCGACTAGACATAGTTTTTGATTCTGTTACGATACTTTTATCTTTTAATAATTGAAGTTACGTT	adeliensis_unique
centroid_19460_0021	TTTGGCGCATTCGGTGCTAGTTACTATCTGATAGTACTTACCATATTTTTATTTGTTCTGTTATGGAAAATGCCAGAGACTAAAGGTGTTGATTTTGCTAAGCAACATCAAGCCAATTAG	adeliensis_unique
centroid_22081_0002	CTAATCAAACCTTCTACTAGGATAAACGAAAAATATATTTATTTTATTGGTTTTCTATGCTAGAAAGCATATAATGTACTCTAAAGGTAAGTATAATTTATAAATATTTCTTATAAATTT	adeliensis_unique
centroid_19485_0001	ATGAATTATGACGATATCTTTCTTTTTATAAAACTTATAAATATTGGAACCTTTACAGAGCTTGCTAAACAAATTAATGTTTCGCAAAGTACGGTATCTCGTAGAATCCAAAATTTAGAA	adeliensis_unique
centroid_14135_0022	CATATAAATCAAGCCAAAGAATTTATATCTAAAAACCCTATCCCTGTGACAACAGATAAAGTCAAAAGACTTAAAAAAGCAACTATAGTAATCGGTGATTTCACTAAAGATGACAAGTAG	adeliensis_unique
centroid_22800_0029	CTTTTAAGTAATTTAAAAGTTGCTGAAAGCCGTAGTATTAGACAAAGACTTAAATATCTGGGGACATTGCCTTTTAGAACAGAAGTTCAGGAGATGGAGAGGAAATATTTGGTAGCAAAA	adeliensis_unique
centroid_14228_0008	GCAAAAGAATATAATGTTCCACACCATGTAGGAATTACTGCTTCATCAGATACATTTTGGCCAGGCCAAGAGCGAGTTGATAATTTTTCAGGCTATTTATTGCGAAACTTACAGGGATCT	adeliensis_unique
centroid_14224_0012	CTAAGCTTTAAAATTATTGGGATTGGATTTGGTTATGCCGATGATAATGGACAAGTTGCAGAAGTCATCAAAAAGTATAATTTTAAAGACACAAAAAATTATTCTTTTGAAAAATCTTAG	adeliensis_unique
centroid_14221_0009	GCTAACACAATCATATATATTGAAACCGAAAAGAATGCTAGGTTAGATCTACATGACTTTAATATTCTTAAAGAGAAAAACACTTCTAATATTTCTGCAAAATTAATTACAAAAAGTTAA	adeliensis_unique
centroid_14237_0011	GATACTCTTGCAACCATTGTCCCAGAAAGTAAAGGACGTATAGTTGAGCTTTGGATAAATAGTATGGATATGCCTCTTGTTAATGTTGGAGATAAGGTTATGCTGCAATTTGAAGGCTGG	adeliensis_unique
centroid_19485_0008	TTAGCCATTACATCAAAACCACCTTTAGCTCAAAATTGCACAGTACAAACATTAGTTAAAGCAAAGAATAAACTTTATGCTTCTAAAAAATATATTAGTGAAAAAGGCATGCCAAAATCT	adeliensis_unique
centroid_14213_0012	GAAGATGCGAAGAAATACTTAGAAATTGGAGCAGACCACTTAGCTCTTAGTTCAATTATGTTTAACCCTGTCAAGGGTCGAAGACTCGTTAAGCAGATTATAGGTTTGATGAGTAGATAA	adeliensis_unique
centroid_15424_0014	ACTGAAATACTGGATGCTATATGTATGAATAAGTATCTAGGTGTACCAATATTTTTATTTATCATGTACTTGATGTTTTTGTTTTCGATTACACTTGGTGGTGCAGTACAGCCTTTGTTT	adeliensis_unique
centroid_16135_0008	GCAAATGCAAATGGTAAAAACTTGTTCCCAATAATAATCCCCTGTCATCGAGTGATAAACTCTAATGGCAAAATTGGTGGCTATACAGGAGGTATTGAGAAAAAAATCTTTCTGTTAAAT	adeliensis_unique
centroid_16101_0009	GATGATGAAGTTACTAATCATATAGACTTAATAGTAGAGTCTGAGTATTGTGGCTATGAGTCCACAACTGTTGTAAATATGCTAGAGCTACCTTATGGGATAACAAGACAAGGTGCTGGT	adeliensis_unique
centroid_16103_0002	GCTGGTAATGCTGTTGAGGTTAAAGGAGCTAAAGCTACTTTAAATAAAACTTTCTCAAGAGATGTAACATTTAATGTTGCTGAGAATGAAGCTACTATCACACCTAATAACAACAGTAAA	adeliensis_unique
centroid_16105_0004	GAAAAACTGTATCAAGATAAACAAGCACTAACTCAGGTTATATTTTTCACACCTACGCACGAGCTAGCTATACAAATCAGTAATTTTATAAATGAAACATTTTCTAGCATAGGAGTTAAA	adeliensis_unique
centroid_16216_0002	GGTGTTCTTTTTATGGTGGCTATCTATGTTCTTGTCAGTAAGGCTATCATTGGTGTTTTAAGATTGATAAATAAAATCTTTAAACTATTGGGTCTTAAAAAGCCATCTTCTGAGCCAATG	adeliensis_unique
centroid_16217_0008	GATATAAAAGAAATTGAGCCATACCAAATAGCGGGGATACTAGAAGCTACTACACCTAGCTATCAAAGAAAAATCAAAAACTTACTAAATATTATTTTCAACTATGCAGTTGGTAAAGGT	adeliensis_unique
centroid_16029_0017	GGTAACGGACTAGGATTGGCTCTTGTTAAAAATATTATTGAACTACATGGTGGTAGCATAGAAGCTAAAGCGAATACACCTCATGGCCTAAGCATAATTATTAAGCTACCATTACATTAA	adeliensis_unique
centroid_16022_0017	CCTTTGTTAGAAAATGAACAGCATGATGAAATATTTTTATTTTGCATAAGAATGTTTTTAGATGCATTAGAAAAATTCTCAAAAGAATACAATTACATCCTGCAAATATCAAAGCATTGA	adeliensis_unique
centroid_16027_0024	AAAAGAATTTACAAAGATTATTTGTCAGAAGAAATTGTGATTAGAAAAAAAATTGGTTTTCCAGTACCTCTTGATAGAATCTTTAATAGTAATAGCCAGTATGGTGCCTGGCTTGATTTT	adeliensis_unique
centroid_16079_0033	GCAGGTGGCGAGGTGAAAGGAATGACTACATTTGGTGAGTCAGCACCTATAAATGATTTAATGAAATATTTTGGTTTCACAGTTGAAGATTTGAGCAAAATTGTTGCGAAATATCTTTAA	adeliensis_unique
centroid_19937_0003	CGATTAGCTATTTTTCATTAAGTGTGTTACACTGCAAAAACTAAATGCCAAGCGACTGTAGATTAAACGTTCTTCTGGTTGTTTGAATATGACTTCATAAAAAAGGGATAAAATACTTAA	adeliensis_unique
centroid_20755_0006	ACTTTCAAATTAGTTCTATAGAATTACGCATCCTCTTCTTTTAAAATTATCTGTGGTAAAAAACCGACATCACTAAGTGTAACATAGCAGACCAAAAGCTGTCAAACTGACCTTCTAGCA	adeliensis_unique
centroid_20758_0001	TCTATATTTTAAGTAAATACATTTGCATCAAATCAATAGCCTTATTGCACTAATGCAAATAGGTTAAATCATCTATGAAATCCAAAGAAAAAATATAAGTATCCTTAACATTACTAACTT	adeliensis_unique
centroid_21155_0012	AGGGAGTTACTATATAGACCAATAGATGAGTCGATTTATAAAATTTTCACACCAATAATAAAGGTGGATCCCTTTCATGATGTAGTTAATTCTATTGTAATATTAGAAAATAGTTTATAA	adeliensis_unique
centroid_16068_0013	GATGAATTAGGAGACTATGTTGGCCTGATTGCTATAGATAAAGAAGGAAATATCTGTAGTGGATCAACAAAAGTAGCTCAAACCTTATACGCTTATACTGATGGTAAGATTAGTAAAAGT	adeliensis_unique
centroid_16221_0002	GATTTTTCATTATACATTTTTTTTGCAACATATATATCTTTAAACTTCTTTCCTTCTGATAGCCATCAACTGTCATTATTGTTGACTTTTTCAGTATTCTTTATCGGCACTATTATTAGA	adeliensis_unique
centroid_20101_0012	GCTAGTGATACTCCAGAAAATATTCGCAACAGCTCAAATCCTGAAGTACAGGATTTTCTTCATGGAAAATCTAAAGTTGATTGTTCTTCAAACAATGATAATGATTTATTCATCAATACA	adeliensis_unique
centroid_20106_0019	TATAACGTAGAAGCAGGTGTATTTGCAGTTGCCGGTATGAGCGCCCTATTTACAGCTACAGTAGGTGCTCCTTTAACAGGTATAATACTTGTGGTTGAAATGACCTGGAACTACCAATTG	adeliensis_unique
centroid_20122_0001	TATAGTTCTGATCCTTTTAAATAATGATTATTTAACTTTAGTAAACGAAACTCACACAAATGATACCCCAGCAACTTTAATAAAACAACAAATCACGCTACAATATTCACAATTAAACCT	adeliensis_unique
centroid_16260_0019	TTTGGTAAAAAAGAGATTCATGGTAAACGCAGGATGGGAGTAATTTTATCAAGGGCTAGTAGTATTGATGCTGCTATTTTACAATCTAAAGAAGCTTTATCTAAAATTGGTCTGGTATAA	adeliensis_unique
centroid_20843_0017	AGAAGACTGTTTTTCTTAAAAGATTATGTTGATATTTTATTTATATCAGCGTTACATGGTACAAATGTTGGACATATATTTGAATCAATAGAAACAGCTTATGCTTGCGCAACGAAGAAA	adeliensis_unique
centroid_20820_0001	AAAATTACTATCTCATATAAAGTTATTACATATTTATTATACTACACTGCCATAAAATATTAATTTAGTAATTTAGTATTTTGATATGTTATAATCAACTCGAATTTATTCATTTCCCGT	adeliensis_unique
centroid_20870_0013	GCTATTGATTTAAAAGATTTGCTAAAAGATTTGCTCGAAGACCTACCACTTAAGAAAGCAGTAAAGCTTGCTACAAAGCTTACTAAAGGCAAAAAGAACGAGATTTATAACTTAGCGTTA	adeliensis_unique
centroid_16249_0019	TCATCAGGTGTTCCAGCACTGACTATTTACCTTGTATCTATCACAAATAGCTTGATGATACCTGTATATATGGTTGTATTTGCTGGAGTTGTTTCTCTAGTTGGTGTTTTAATGTATGAG	adeliensis_unique
centroid_16255_0006	ACAATCGTTGTTAAAAAAGATAATGCTGATCAGTCTGAGATTTTTATCAAGGATGATAGTAAAGCTACTGCTACAATAATTCTAAATAAGATTAACTCTGCTTTAGATGCTGAGCAAGCT	adeliensis_unique
centroid_16256_0003	TTTAATATCGACATAAACACAAAAAAAATGGATGAAGAAAATTTTGAACTTGATCTAACAATAACTATCACAACTAAAAATAATGAAACTAATGTATATATAGTTGAAGTGACTCAAGCA	adeliensis_unique
centroid_16238_0020	AAGCTTAATGAGACTCAAAAAACCAAAGATATTTTCTCTAAATTCTTGCCTAAGATGACTGTTGATAATCCAAAATACCCTGTTTATAAGGCTAATAGTCCAGAATCAATAAAAGTTAAT	adeliensis_unique
centroid_16314_0004	TCTGGATACGATGGAGGCACTAAAAAAAATCCTAACTATAAAACTGTATCGGCAGGAGTTACAAACTATAAAGAGTCTGTAGAAGTTATATATAATCCAGAAAAAATAAGCTATAAAGAG	adeliensis_unique
centroid_21045_0003	TCACTCCTTATATACCAGCTTTACCATATAACTTAGTATACAAGGTCAGTTATAGCTATACTTTGATAAACCTATATTTTATAATCTTCTGTAGCTTTTACTACTTTATAAGTAACTTGT	adeliensis_unique
centroid_16292_0003	GCTGGTGATGTTAAGTCTGCACAAGAAAATTTCGCTAAAGCAGTGCCATTATTGGATAGATATGCAACTAAAGGTCTTATCCATAAAAATAAAGCTGCAAGACATAAGTCTCGTTTAGCT	adeliensis_unique
centroid_16298_0003	GCGGCTAGAAGTGCCTTAAAAGCTATAGAGCTATCTATTTTAGAAACGCATATGAAATCTTGCCTTGAAGAGTGTCAAAATAATCAAGAGTTACATCAAGTTAAGATTACAGAAATTATA	adeliensis_unique
centroid_21253_0013	AATATGTTGGCTTATCAAGCTTCAAAAAGAGGTGGGGAGTTGAGATTAGAGATGAAAGCAGACCATGTAAACATAACAGGGTATGCTGTGAAATTGATAGAAGGGTGTATGAGTTTATAA	adeliensis_unique
centroid_16864_0003	ATAGAGCAGTATAGAATTTATGTTGAACTAACAGATAAAACAAATTTCCGAAGAATAGTAATTAACCTTTTCTTCTTAGTTGTTAACCTAATGTTAGTCGGTATAGTTGCTCTTGCGGTT	adeliensis_unique
centroid_16865_0020	AGAATAGCTGTTGTTATAGGTTCTCAAGAAATTGAGAATAAAATAGCAAACATTAAATATTTACAGCAAGATAAGCCACAACAATCGGTGGCTTTTGATGAATTATTAAACCTTTTAGAA	adeliensis_unique
centroid_20056_0002	TTCTATGATTTTAGTTATGATATCTAAATATAGATTATACATAGCTTTCGATATAAAAAAAAGAAGCTTTTTGATATTAGGATAAAAGGATTTTTTAAAGAAGGGAGATTTGAGTAGAAA	adeliensis_unique
centroid_19759_0002	AGACTTACTCGAGTTTAAGTTTAATTATGTAAATATTGAGCACTTAAGTTTAAAAATTTATTATGTATCATATATATATGTATGCGATAATGAATATTATATTCCTTATAAAACTTTTTG	adeliensis_unique
centroid_16874_0002	GGTTTGAATAAGTACTGTGATTCAGATTACTTAGTTGAGCTGTATTCAACGTTATTATTAAAATTGCAAGATTCTAAAGAAGGATTCCCTATTAATAGGTTTGAGCATTCTTTACAATCT	adeliensis_unique
centroid_16869_0008	CGTAGTGAGAAATTATTAGCAAAACTTGGGTTTGAAAAAGAAGGTCTTGCCAAGTCATATCTTAAAATAGCTGGTAGATGGAAAGATCATATTCTTACATCAAAGATAAATCCTAAACAT	adeliensis_unique
centroid_21210_0010	GACGATCCACCGTTTGATTTTTATGGTCCGTATGTGATTGTTGGCCCTATGACAAATGCAGATATTGATCCTAATACAGGTGTTACATGGAAGTGTACACCATATAATTTTGATAGTGAT	adeliensis_unique
centroid_15736_0014	GTTAAATCTGCTAATGTTTCTGGTAGTAGTGTTACATGGAGCTCTATTACTTCAGATCAGAATTTTGATAGATCAGATACAAAAGCGCTACAAGTTGAGTTTACTTTAAACGGTAAGAGC	adeliensis_unique
centroid_16859_0020	TCACAACATTCTTTAGATGTGCTAGATATGGATGCATCTCCTTTGTTACAAATGCAAAGGTTAGATCCTAAAGCAACTCAGCAAAAACTTAGAACCTTCTTAGGAAGCTTCAACTTTGTT	adeliensis_unique
centroid_21536_0021	ATACAGTCTCACTATAATTGGGAAGGACTATTTATTTTTAGCTTTGCAGTAGGAATGATTGTCTCTTTGGCAATATATCTATTTAGAAAGCAGATTAAAGGCATGGCAAACTTAAGTTAG	adeliensis_unique
centroid_15449_0010	CAGTTATCTAACGAGCAAAAACTCACAAGACTATCTATGGGAATGAGTGCAGACTATCAGCTAGCGGTACAGCATGGCAGCACAGAAGTTAGAATTGGTAGTAGCTTATTTGGTGAGAGA	adeliensis_unique
centroid_21392_0019	CAGCCTGTTACCGGGTTTATCATCCAAAGTCTAGGGCACCATCATAGTGACCTATACTCATTCCAGATTGCTTTATGCATTATTCCTCTACTCATGCTTTTATCATTTATCATTGCTCTT	adeliensis_unique
centroid_21355_0007	CCAACAAACCAAAGTCTTGGTTGGGAGATATTTAGTTATCACAGTGTTTTTGCAACAGTCTTAGGCCTATTAGTTACACTTCATATCTTAGCCGCTCTTTATCATCAATTTATTCTAAAA	adeliensis_unique
centroid_21343_0006	GCACAAGTTAATCATAGTCCTTACAGTGAAGGTTGGTTATTTAAACTTAAAGTATCTGATGAATCAGAGTTGAATGCTCTTATGTCAGCTAGTAGCTACTCAGAAATAATTGCTGATTAA	adeliensis_unique
centroid_16893_0032	TGGTCTATGAAAGCTTTGACAAGAATGCGTTTGAATGACAGGCTTGACTGCGACAAAGATGATATGCAGGGAGATATATATGTTAACTTAGAAAATCCTCTAAAAACTAGCTATGTGTAA	adeliensis_unique
centroid_19959_0004	CAACTAAGTTTTTACAGAAATTTTCAACAGCTTAAAACTACAGAATAGTACAAAGCTAAATATTTTCACTATATCTAAAATAATGCTACCCTATTAATATAAAACTGATAAAAATGTATA	adeliensis_unique
centroid_15446_0010	AATATAAATACTATCGCTTTAGCTTCCTCAATACCTTCTCCGGAGTTAAGAGTTTTACCGAGTTCTTATAATATTTACACAACACAAAGAATCATCCATGAATATTTTGGAATGGTAAAG	adeliensis_unique
centroid_21411_0002	GGAAGAGAGCTAATTGTTGAACGAACCCAGGCTGGCTTACAAGCTGCTAGATTAAAAGGTAGAAAAGGTGGTAGACCTAGAAAAATGACCAAACGAAAAATTGAGTCTGCTAAAAAATTA	adeliensis_unique
centroid_21411_0001	TTGATACATCAACCTTCAGGTAAATTTTTCTTTCATATTATGGCTTCACTTGCTCAAATGGGAAGAGAGCTAATTGTTGAACGAACCCAGGCTGGCTTACAAGCTGCTAGATTAAAAGGT	adeliensis_unique
centroid_15547_0027	GCCCAGATCAGAGATAATGCATTATCTAAAGCAAGGTTTGAATTTAGATGGGATGATCAATTTAATCTAAGTTTAGACCCAGAAAAAGCACGTGCATTTCATGATGAAACTTTACCTAAA	adeliensis_unique
centroid_15557_0009	GGTTGCTTACTTGTGCCGAATATTTTATATGGGTTATTTGGACATAGTAACCTGATGGTAGATAGCGTACATCCTAATGCAAAAGGTTATAAAATAATAGCTAATGAAATTTATCCAATT	adeliensis_unique
centroid_21341_0008	ATATCAGTAATAGCACCTTTAGCAAGATCTCTAATAAAGAAAGAGGAAGGAGATGAGTTTGTTCTTGACACTCCTAAAGGTAAAGTTACTTACGAAGTCGTTGAAGTGCAGTATATCTAA	adeliensis_unique
centroid_15884_0002	TGTAGCTATGCATTAATTAGTCAGCAATATTTAGTCTTAGATTTGTTTGCTCATAATAGCGCCATAAAAATTCTTGTTTTATCTACGTAATATATAGTTTAATAAACTGTACAGTTCTTA	adeliensis_unique
centroid_20930_0002	GGATTATTAACTTGTCTATTATATCAAATTTGAACTGATACAATAATTAAAAAGAATATTTGTTAGAAAGATTTTTATAGGTTTAACTCTATGAGTAGTTAATTATCTTTTAAAAGAACA	adeliensis_unique
centroid_15909_0002	TTAGCAGATACACTTACGCTAGCAGGCTTAGAAGTAGACGCAATCGAGCCTGTAGTAGCTGAGAAAGTTACAGGTGTAGTCGTAGGGCAGATAAAAACTATCACAAAACACCCAGATGCA	adeliensis_unique
centroid_20904_0024	GATAAACAGCCAGCTTTTGAGATAAAAAGTCAGATCGAGAAAGCTTTAGAAAATTCTAAAGATATTTATAGCCCTAACATTGTTAATGCTAAAAATGCAGTTCAAAATATCATAGATGCT	adeliensis_unique
centroid_20935_0003	TTAGTGGCAAAAGTTGGTTGAGCTTATTGAAATGTTTGTTACAAGCTCAAGAAAGCTGATGCTTCGATATGGGAAGTAAATTATATGTTTTCTTAGGAGGAGTATTTGTTTTATATGAAT	adeliensis_unique
centroid_21010_0016	AGAGATATGCAGTTTGATGCGGAAATTGCAGAGGCTAGAAGTAATCTTGAATCATTTAAATCTGAGACATATTTGGAGACTTTAGAGGGAATTCGTCAAGATAAAAAAGACTTATATACA	adeliensis_unique
centroid_19893_0001	GAGATAATTTAAAACGGTCATACTCGCGTAGGCGAGTATCTTTTAGATATTAACGGTGATTGAAGAGATTCCCATCTACATGGGAATGACTTTATTGTTTAGTTATAAAAGTAGGAGCAA	adeliensis_unique
centroid_15847_0009	TATCAAAATATAGCAAAAGAAAGCTATATAGCACGGTGGTTGTAGGCGATAGTTTATGTCCCGCCGCCAAAAATTATTCAAATAAGTATGTAGTTTCATCACATACAAGGATTATTCCCC	adeliensis_unique
centroid_21000_0007	GGAGTAGGATTACTGTATCTATTAGAAAATAAAGCTTAAATATTTCAACATTGTAGACATATTATCAATAGAGTCATTGTAAGAAAGATCAAATTTTTTATAGTCTGGACAAAAATCTAC	adeliensis_unique
centroid_20869_0003	ACTTCAAACTTAGCTATAACATTCGCAAAAATGGGAGCTAAAGTAGGAGTATTAGATGCGGATATTTATGGACCTAGCCAACCAACACTTTTAGGTTTAAAAGATAATCCTGAAACTACA	adeliensis_unique
centroid_15947_0023	CACATCACAGCACTTGGTACTAATCCAATGTATTCAAATATTTTTATATCTTTGGCAGTAATTGCTATTGTACTAACTATTATATTCTTCTTGATATCAAAAAAAATAAATAGTGTGTTT	adeliensis_unique
centroid_20868_0005	GCTTGTATGGCAGGGTTTGAAAGCTTGATAGCATGGTTTATGTCTGATAAAAAATTCAAAAAAATACCTGTTGATGAAAGTGAGTTTGAAACTTTTAGAACTACACATGAAAATCTAGAT	adeliensis_unique
centroid_20878_0001	ATGTGGTACGAAAATTTTATAAGTTTTGTGTTTTTTGCATTAAGTGTATTGCTTGTTGTGGTTGCTGTAGTATTTGTTGTAGGTAGTTTTTTTTCACTACTTGCTAAGGCAAAACAAGAA	adeliensis_unique
centroid_21214_0003	TTACAAGCTTATATAACAATAAATATATATAGGTAGATATAGTATTGATTTTTATATTTAGATTAATGATAATCAAAGGTTGGTTATAGTGATAATAATAATGTTTATTGAGGGTTAAAG	adeliensis_unique
centroid_15954_0017	GTTAGCCCTGTTGCAATTGCAAAAACCAATCCAAAAAAGAAACTCAAATTTAATAATACTAGATTGTTAAGTAATGATTTACTTATCAACGCGTCATTTGCGGGAGATAAAAATGTTTAG	adeliensis_unique
centroid_21226_0003	TTTAGTTAAAATGATTTATGAAGGATAAAAAGTTCAGTAGTATTAAAGCATTTTTAATTATTGAGGCTAAGCTATCTGTCTGTTAGAATCATTTGATACAAAATATTATAGAACTGAAAA	adeliensis_unique
centroid_15927_0015	TTATTGCCATTATTAAAGACTTTCCAGAAAGCAGATCTTTATTCAAAGCTTCCTGAACTTCCACCAAAAGAAGTTTTAGAGGCAAAGTATAAAGGCTTGTTAAATAAATGGGTGTCAAAG	adeliensis_unique
centroid_15909_0038	CAAGATGATGCAAATCCGCGTAAGAGCTTAGCTATTAGTATGCTTTTCCAAGATAACGCTCAAACTTTAGGTGATGAAGTTATCAATGAGAATGTTGATGACATTTTAAATACTTTAAAA	adeliensis_unique
centroid_20880_0001	TTTTATATTTATATTTGACTTTGAAATTAAATAGTATGATACATAAATTCACAAAGTGTTACAACATAACATATTGTAAATTATCTATCTTGCCCCACGATCCCGATAAGCAATATTGCA	adeliensis_unique
centroid_21238_0008	GAATGTTTTATGGTCTTATAATTAACTTGACTAGGAGAAATCAGGTATTTTATGCAATGCAAGGTAGCGTTTACAGTCACTTAAACCATGTAAATAGCTTTATAGTTACATGATAATATT	adeliensis_unique
centroid_15750_0005	TGTTTTGCATCAGAGATCACTCAGGAAATAAAACCTTGTGCAGAAATTTCAGAAATTAAGTGGTTTGATCTTGATGATAAAGAGTTTATGTCACCAGGAGTTATTGAGGTTATTCGTAGG	adeliensis_unique
centroid_19831_0003	GGTCTTTCAGAAACTAACGCTGCCTACATAAACAGCATCCTTTTTGTCGGTACTGCTATAGGCTTTGGGACAGCTGCGATTATAAGTGCTTTTACTACAAGATATAGACTATTATTCACT	adeliensis_unique
centroid_16834_0009	ACTATCGTTGATATCAGTAATGCTCCTGCACATATAAAAGAATTTACTCCATATTTTCTTGTAAGTGCTTGCTGTATGATTTTGGCAGGAGTATTTTTAGTTGTAGCATATACAAGAGCT	adeliensis_unique
centroid_15825_0014	ATTAATGGGGTAGGTCACTTTGTATTTGCTACACAATCTAAATTAGTAAATCAGACTATAGAGCAGTTTATAGATCCTTCAACCACTATAAACATACCAAAATTCACAAAGGAATATTAA	adeliensis_unique
centroid_15804_0022	TCAAGTATCGCAAAAGAGCTATTTGGTGAAGAGTTTGTTGAGCATTTTACTTCTACACGTGAATGGGAATGGAAAGAGTATCTTAAATCAGTAAGTGATTGGGAATACCAAAGATATTTT	adeliensis_unique
centroid_21087_0043	GCTGGATCACAATGGAAAATTAATGATAGCTATACAAGTGGTCAAGTAGTAACTTATCAAGGTGAAAAGTACCAAGCTAAGTGGTGGACTAAAGGTAATAGTCCAGCTAACAGCGGTGTA	adeliensis_unique
centroid_15819_0014	GAAAGAAAAGCTACTTTACATGATTTAGCTGCGAAATATAAAATTTCAGCCGAAAGAGTCCGACAGATAGAAGAAGAAGCTTTAGGCAAAATGAAGAAAGCTGTCAAAAACCGAGGTTAA	adeliensis_unique
centroid_15818_0024	ACAATCGCTAGTTACTATGGTTATCAGCATTTGTTTGGCTCTATATTTGTAGTTGCATTTGTTATAGCTATTTTTGCTTTTTTGATCGGTAAAAAGCTAAATAAGATGATTCAAGAATAA	adeliensis_unique
centroid_38769_0002	CGCTGGGGATCTTCGTGTCAAGCACGAGGATGATCATTTATTTGTTGGTCATTCCCATATGAATGGGAATCTTGTTGAGTAAAACTAGGAACTAGGTATATAAATTTAAAGGTATAAAAA	adeliensis_unique
centroid_17365_0006	GGCAAATGGGAAAGTAAAAACATAAAAAACAAAATCCTCGCAAACCCAGCCATGAAATTTTCAGATAAGCCTTTTGAGCAAATCTCTAAAGAAAAGAAACCTAAAAACACCAAAGATACA	adeliensis_unique
centroid_17497_0013	GCTAGACTTAATGCTATCAGATACATTCTCAACAGTATTGATTACGATAATAAATCTCCAGAAGTTGCAATTCCACCAGATCCTTTAATTGTTGGCTCATCCTCTAAAATATACAAATAA	adeliensis_unique
centroid_17496_0019	ACCCAAAGGCGTGAAGGTACTTTTGCTAGTACAATGACAGTTTCGCGTAAATTAGTCCAAGCTTTAGCTTTTGCTTTAGTCGGTTTTACTTTATCTATATTTGGTTTTGAAGCTGGTCAA	adeliensis_unique
centroid_28297_0006	GGCCCATCATTTGTTCCTGTAATTGTTACAGTCAAACTACTCGTATCTGTAGTAGTTCCATCACTTACATCATAAGCTACTTCTACTGTCGCAGTCTCTCCTACAGCCAAGTAATCATAA	adeliensis_unique
centroid_28511_0004	TAATCATCATAAGCAATTTATAGGTTTCTTCTAAAAATCTTTATAATTTTATCCCCTTATGCTATATTTAATGATGTTATCTTATAACACTTTGTATCTGTGATAAAAACATATTCATAA	adeliensis_unique
centroid_21039_0002	ATAAGTTATTATACTCTTTCAATATTCGTTGTTTTCAAAAAAACACATATAATTCTTTATGTTCTATTACTATATAGGCTATTATTGTGATAATTAATACATAGTTACGTCTTATTAAAT	adeliensis_unique
centroid_38851_0002	AACCAACTTTTTATTAAAATTTATAGAAATATTAGAATCTAACACTACATTATATAGAGTTTGTAAGAAATTTAAATTAACATACTCGTATTAAGAGCTAATTTTGCAAATATAAAACAG	adeliensis_unique
centroid_18937_0002	GAATAAATAAATATTGGTTCATTCCAATTTAAACCATTGATTTATAAAACTCAAATGCTTTATGCCAATACTAATACAATTTAGTAAGATATTGAATTTGGAACTATATGTAAAAGTTAT	adeliensis_unique
centroid_24361_0006	TTTAGAAGCTTCAAAATAATATTTTCTTAATTTGTTGGATTATTCTTTCATAGTTTTATAAAAGCAAGCAATATTAGTGACATTATCAATATAAATAAAGGTAATTGTAGTAGTTCTGTA	adeliensis_unique
centroid_28715_0002	TACATGAAAACCAAACTCCCTACGCTAATTCTAATTAGTTCAGGTTATAAGGGTTCGATTTTAATCATCTCAGCTTTTTAAAGCACCCCTGTTTCAGAAGGATAATAACACAAATGTACT	adeliensis_unique
centroid_17489_0016	TACAAAAAAGCTTGTGAATATGCAGATTTGGCAAAACAGTCAATTAGCTTTTTAGCTGATAGTGACTATAAAAAAGCTCTTGAGTTGCTATGTGATATAGCTGTGAAGAGAAAGAGTTAG	adeliensis_unique
centroid_23641_0003	ATAATAAAGATGCTATTAAGGCTAGAGTTATACTTGTTAATTTTTTCATATTTCCTAACAAAAAAGTGCTGTATAAAAAGTTGTATATTTTTAAGTACTAAGGTAGCTTAGTGTCAAATA	adeliensis_unique
centroid_13215_0001	ATTGTATTGCTGTTTGAGTATACTTATTAATATTTGTATATTATATTCTATTTGATTATTATTGTTTGATTATTTTGCTGGGGTTTATAATAGGATTATAAAATAAAATATTGAGAGGGA	adeliensis_unique
centroid_12995_0003	TCAATAAAGATATACTAGCTTTGCTATATTATGTTGTAGATAATTAAAAATTACAGATATTTTTATATATAATATGAATGGTACAAAATAATATCAATTTATAGATTATAGGAATAACTA	adeliensis_unique
centroid_13602_0001	GGTATTCTCTAACTTTAAAATTTTTGCTGCGCGGCTACTCATAAGCTTTTTCACTTAAGAAAGTAATTTTACTAGTTAGATAAGTTTTTAAAACCTTTAAAATATTCATATTAAAAACCT	adeliensis_unique
centroid_13664_0004	TTACTTATATACAAGATATTATTTATGCTAAAAAATAGTAATAGTTAAAATTATAGAGTATATTTAAATTTAAGAATTAAATTATCATAGCTATGAGCTTGTAAGAAGACTCCTTAAATT	adeliensis_unique
centroid_13666_0003	TATCAATATACTTGAGATACCGGCCTTCGCGGGTATGACCATATTTATATCCTATAATTACAAATAAATTGCACAATACACTTTTTACATATAAACTTTTAAAATAATATTTTATAAATA	adeliensis_unique
centroid_2285_0012	GTGCTTACAAAATCACTTTTAACTTTTGCTATTCTTTCAGCAATTATGTATAGCTCTGAAGCTTATGCTGAGGGAGAAGGTGTAGTGGCCGGAGCTAGTATGGGAGTTGAAGCTGGTACT	adeliensis_unique
centroid_2285_0001	ATGAGTGGTTTTGATAGTAGAATGATAATCTATTTGAATATTGTTTCTGTGTTAGAGAATACATATATACCAAATATCAATGATTTTGATGCTACAGATCACGGTAGTTTGTTGCTAAAG	adeliensis_unique
centroid_2285_0018	CTTAATATTCAAGAGTCTTCAGGTATTATTGAAAGAGCAGCTATAAATAGAGTTAACTTTAATAGAAATGAGACTTCTGATGTAATGGCTATAGTCCGTGGTACTGAGGCTTTTCAGAGT	adeliensis_unique
centroid_22799_0010	TATATTGATAATGATGTTTTAACCGAAATGATAAACTCAAAAAAAATCAACATCTACGAAGATTGTGACCACTCAGTTCCACATATTATTTCAGATTATCAAATAGGTAGTTCAATATAA	adeliensis_unique
centroid_22794_0021	TCTCAGTTAAGTGATCTAGAAAAAGCACAAGCAGGCATAACTAATAGTTTAGTAAGACTTTCTATAGGCCTAGAAAAAGTTGAAGATTTAATCTTAGATTTAGAGCAGGCATTAAGCTGA	adeliensis_unique
centroid_17234_0001	ATGAATAGTTATAAAACCATCTCTAAGAATATTCAACTTGAAATCGAGCCAATTAAAAAGTCTCGCTTTATAGCATATTTGTTTAAAGTTGAGTCTGAGCAAGATGCTTTAAATCATATA	adeliensis_unique
centroid_21102_0019	GATGAAATGAAAAAGGGTGTTGTTCGAGCAGAATTAGACAAGTGCTTAATCAATGATTATTGGGATAATCCTGATAAATATAAAAATCTATCAGACCCATTCCCACAATGGTTTGAAGAT	adeliensis_unique
centroid_21117_0003	GTTTCTAATCTTGAAATTACTCTTTATACGGGGTCAATGGTTTTGCCTTGGGTCATTAAACCACTTTGGGCATCATTGATTGACTCTATACGCACTACAAGATGGTGGATATATGCTATG	adeliensis_unique
centroid_21117_0006	TTATTATTCAGCTTGACTGCAGGTTGGTTTATAGCATTTATGTCATCTAGTCATGATATTGCTACAGATGGTTTTTATATTCAAAATCTCTCTCCAGAGCAGCAATCGTATTTTATAGGG	adeliensis_unique
centroid_19284_0014	TTTGTAAGAAATTATCGTATATATAAAAAGCTAGGAATTGCAAATTGTATAAAAGCTTTTTCAGATAATCACTGGGTAGGTTTAGTGCTATTTGTAGTTATCTTACTGCAATACTGTTAG	adeliensis_unique
centroid_23356_0002	TGACTTTTTGTTATAGTTACATTTATCTAGCTTATAAAAGCAGACAGTGAATTATAACAAAAATCACATTTAAATCAAGTTTTGATGAGTGATTTAGCAAAGAATAAAGATGGTGAGGTT	adeliensis_unique
centroid_19276_0024	GCTAAACAACAAATTGCTCATCAAGCAAGCTTGTTAAGTTATTTAAACTCATTTTACATAATAGGAATACTTAGCTTATGTTTAGCAGTAGTTCCGTTTTTACTAAAAGAACCCCCTAAA	adeliensis_unique
centroid_20100_0017	AGTTTTATTGAAAGAGACTTTAATACATTTAGTTCTATTCTTGAAAAAGGAAATGGTAGCAATCTAGAGAGTAATCTCAATACTAATGAAAATTTTGATAGTAATGAAGATTTTTTATGA	adeliensis_unique
centroid_20176_0003	AGCTAGATACTAAAAATTAATAAAACTCAACTCTAGTATTTTGTTTCGAATTAACATCTTTGTTTTTTTAAAAAAACAATTTATAATCAAAACTTATTTAGCTTAAACATAAAACTAAAA	adeliensis_unique
centroid_20574_0011	TCAAGTCAATCACCCCAAAATATTTTACTGTAATGCATTTCAACTTAAAATATGTCCATTCAATCCATTTGAGTATATAATAGTACCAATAGATTAAATACAAAAGAAAACCAAATACTC	adeliensis_unique
centroid_16935_0007	TTAGCTAAGAAAGATGCTTCACAGTTAGATATAGATGCTGCTCATACTAGACTTAAAGAAGCAGACGCTAGACTTAAAGCTCTTAATTCATCTAAGGGTATTTACTATTCTAAAGACTAG	adeliensis_unique
centroid_36476_0002	TAAATTTTTTAGACAAATTAAATAGAAATATTAGATGGCAATCGGCATAAAGATTATTGATTAATAAAAATTAATTAGACAAAAATACTTTAAAAAGATAAGTTTAAAGATAGTTATTAC	adeliensis_unique
centroid_19587_0002	TTTTCAAAACTGTGTTTAGTACAGTCGTAGATATGATAGCAAAGTTCTAATTATAAAATTATCAAAGTTAGAGAAATTAGTTTACAATAGATTTTAGGTAGAAGAAATTTTTCTTTGATA	adeliensis_unique
centroid_17008_0017	AATATTGGTAATAATCCTTACTTTATCTATGAGACTAGTAGAAGTTCTGATGGAGCTGTAATGTTAAATACTTATGATTATAATCAAGATAAATCAACTATCGAGCTAGGTAAATCTATA	adeliensis_unique
centroid_19609_0002	GGTTATCTCTTTTGCAAAAGTGACTAAAAGTATTAAGTTAAATAGTCATAGAGGTGTTTTTTATGTGTGTTCTGCATTACCAAATATTTGAGAACTACAGCTTAGAAATTTGTTATAATT	adeliensis_unique
centroid_19736_0001	ATTTTACTCAACTATACCAATTTAGTATCATTTGTAGAATATGATAATATCAAACACTTAGAATGTAAATTAAAATTTGATTATTCATACCACTTCGACTAGTATCACTAAATATAAATA	adeliensis_unique
centroid_19906_0002	TTTTTCTATAAGGTTTATATTTTAAAGCTAGTTAATTAAATCAGCATCCCCATAACTGAAGTTACATACTAAACATATTTTATTTAACTGCAATCACCACATATGCTAAAATACAAAGAA	adeliensis_unique
centroid_17015_0024	TTTAGCAGTTTAACTCCTAATATATTATCTGGAGGAGAGAGTTTTTATAAGGAAGCTTCAGGATTGTTTAGGTTTATTAATATTTCATTTAATATTTTACTGATATATGAATTACAAAAG	adeliensis_unique
centroid_32080_0006	CCTAAGTCTAATCGTGATGGCTCTATAGATACTTCAGAAAAATTTAATATAGCTTTGAGAGAAACAAGGTCAGGTGGCTACAGGCAAGTTGATCTTATTTTAAATGGTAATGCCTTAGAT	adeliensis_unique
centroid_20002_0003	TATTATTTCATAGGCTTTTTTTATATCTGTAGATAAATTACAAATTTTCACTACCTCAAACGAATATGGTAAAATATAAGTATTCTTAACCACTATGCTTAATTAGCTTTTAGGATTATA	adeliensis_unique
centroid_20014_0002	AATTGTTCAGGTCACTATTAATAATCAGATTGATGCCATTTTATGGTAAATTTTGCATTACCATATCTTATAGATTGTGGCATTCAACCCATTTTCAAGTTTTTATTTAGGTTATTTTTA	adeliensis_unique
centroid_21360_0021	AATCCAAGTCTTAAAGCACCAATTGCTAAAGGACAAGTTGTAGGTAATATAGTAATTACAGTTAATGGTAAAGAAAAATTAGCTGAAGTTCCTGTTGTAGCAAAGAACAATGTTGAACAA	adeliensis_unique
centroid_21454_0007	GGGTTTGAAATTGAAGATAGAATTCCTGATATATTTTTTGGTAATCCTTATGAAATAAATCAATTAAGATTAGGAGTTTCTCAGGAGGAGGCTCTAAGATTAGTAAAATCTAAAATACTT	adeliensis_unique
centroid_17241_0017	ATGCATTCTAAAGAGATTGAATTCATGAGAGATAAAATGTTAAGAATAGAGAGTAATAAGTGGTATAATTTTGGGTTAATGTCAAAAAAAGATAAGATTAAAGCTGTGCTGAAAGCGATC	adeliensis_unique
centroid_21262_0014	ACAGAAAGTACTCAACTATCTATAGTTTCACCTCCTGTGAAATACCAACTAAAACGAGTCAACTCACTAATAAAATATTTAAAACAAGAATTTAATAGTCAATATCTTGAAAAGTTTGAA	adeliensis_unique
centroid_20038_0003	TTAAGAGTTTATACGATCTAAAACGACTCTCCCTAAATCAATAAAACTACTCTAAATAGTGATTAATTTTATAATCTTTTAATGGTATTATACAAATATTAATCCTTTAAAATCTTTAAA	adeliensis_unique
centroid_17180_0009	CCACCGATGGATGGATTAACATTTACTTGCACAATGCCCCAAAGAGCAGGATATCAAGTAATTATGGCTGTGTGGGATGTTGATGATACCGCGGCTAGCTTCTACAACCTAATTGATCTT	adeliensis_unique
centroid_21194_0010	AGTCCTATGGGTGCTGTTGAAGTTATAAATGGTGGCAATATTTGGTTTAACAAAACAACTTCTCCAAATACAAGATCCTCATTAGCTACTATATCTGCTGTAATGTTGCTCTATCAGAAC	adeliensis_unique
centroid_21192_0011	TTTGAAAAATCATTTATTTCTATTTGTTCGAAAAATATTTCCTCCTCAAAAATCAGTGTTTTAAAGCTAAAAAATGATTTTAGTTTTGAAGATATTTCTAGTAAGTTAAAATCTAATTAA	adeliensis_unique
centroid_21201_0011	GCAACGAACAGTGCTAAAAATATGGCTGATAGCAGCTCTCAAAAGGCTAAAGATATACAAGCTAAAACAGATGCTGCCGTTGATGATTTTAACAAAGGTATGGAAGATCAAGTAAGCTAA	adeliensis_unique
centroid_21281_0014	TTGTTTAACTTTGGTTCAACTGTGATTTTTTTAGCACCTAATAATAAAATAAAATTTCAGTTTGATGAAAAAGATTCTGTAGTTCAGGTTAATCAGGATTTGGCTTTAATAGTAGAGTAA	adeliensis_unique
centroid_21623_0008	CTTATCCTTACTGATTTGATTGAGAACTTTGATGAAGACTATTTCTCAGGTTTTAAGGGTTTACTTGCTAAACTTTCAGGTATTGTTGCACCTAATGGAAAAACCCCTATAGATTGGAGA	adeliensis_unique
centroid_21478_0006	ATATATAATAGAGAAGAATTTAGGACAAGATCTCTTCTGTCAGATATCGCTTATGGTGGTATATATGGTTTTGGGGCCAATAGCTATAAGCTTGCCTTGATAGAAGCAATAAACTACATA	adeliensis_unique
centroid_19441_0011	ACTCCTGATATGGTTAAAGATTTGGTTCAAAAAATTATCCGTGAACATTTGGGTTGGCTAGTTGTTTGGGGTGGGGTGTTTGGAGGAATTATAGGCTTGGTAGCAAGTTTTATTGGCTAG	adeliensis_unique
centroid_19932_0004	CTCACCTCTTATCAAACAATTACAAAACAAATACAGCCAATCAATGTATTAGTTTCTCTAAAACCTACCAATCAAACTCTTTACATAAATACTCTTTTACAATAACCTAGTATAAAATAC	adeliensis_unique
centroid_17272_0028	CTAGGTTGTAAAGGCATGAAGCAGTTTGATGCACAAGGTGCTGGAGCTACAAATATTTTTTGGGAGCAAGATTTTAGTTATAACGCAAAAAATCCAGAAGGTAAATCTTTTGCTTGTAAA	adeliensis_unique
centroid_17278_0012	ATGGCTAGTTTCCTTAATAATTTGGTAGTGACATTAAAAGAAGAAAGAGTTAAGCAAAAAGTTATAAACAATAGCAATGAAGCTAGAATAAGTAATTTAAATGATGAAGTCGAGCATTTA	adeliensis_unique
centroid_19927_0002	ATACTAAACCAATTTGCAGCAACTTATTTATAATATAAAGAGCCTAGAAGCTACTAAATATTTAGTAACAAGGCTGGAGAAATTATTAATCAAATAATTATTAATAGAAGTTATTAATAA	adeliensis_unique
centroid_20999_0002	ATGATAAAAATTTGTTATAATATATTAAAAATAGTTTTAAACAATAGTTTTAAGGGCTTTTACTTGAATATGTGTTTTTTATCGGTGTATTTTTTTCAAGAAATAATGGTACTAAAATAA	adeliensis_unique
centroid_19940_0008	TTTAAGATTAAAAAAATAATTTTATATAAATACTTAAAATATATATTTAATTTTATTAAATATAATGTTACTATAATTACATACCATAAATATTAAATAGATTTTAAAAAGGACTTAACA	adeliensis_unique
centroid_20899_0023	AAATGGGTGCATTTCGACCTTATGGGTTGGAATGTTTCTTCAACTGCTGGTAAGCCTAAAGGTGGTGAGATGATGGCGGTTAGAACAACTTTTGCGATGTTAAGTGATAAATATAAGTAA	adeliensis_unique
centroid_20892_0013	AAACATGCAGGTATTATAGTCAATAGAGGGCATGCTAAAGGATCGGATATTATAGCTTTAATTGAGTATATTAAAGAACAAGTCTCCAAGCATTATAATATATGCTTGCATGAGGAACAA	adeliensis_unique
centroid_21176_0004	ATTCCTTTACCTTATTCCGTTGAAGCAAATGTAGATCCAGAAGAAGCATTTGTTGCGTCTCTTTCTAGTTGTCACATGTTATTCTTTTTATCAATATCGGCAAAAGAAGGTATGTTGTAG	adeliensis_unique
centroid_20199_0003	TAGCCCAGCCATAAAATCTCCTCCTGCTTATTCGCAAACAATCTCTAGAGTAGATGTTTATTCTTAATATTCTAATGTGTTAAAATATCTCTAATTTACTAAATAACTAAGGTTATTAAA	adeliensis_unique
centroid_17052_0003	CTTAATTATATTGGTGGTCGATCAGAAGTTGAAACTATGGCAAAATACTTTAATAAAGTTGCAATGAAAGTTTCAGACTTACTTGATAAGAATAAGTTTCCTTTAGTTCTTGGGGGAGAT	adeliensis_unique
centroid_21059_0003	ACTTTGCTTAGCCCTATATTTAATGATGTTGCTAAAGTTGATTGGTTAGAACATATTCCTAAATTAATCAAATTCTGGAACTCTGCTTTATTAAAGAAACTGGTAAAATCACTAATGTAG	adeliensis_unique
centroid_20105_0016	GTGCCGTGTGCAAAAGTTCTGTATCCTAGCCACTCACCTTTAAATGAAATAATTAGAAATAAAACTGATAAGAGACAAATTAAAGAAATTAAGTCAGAAATAGTAAGTGAACAATTGCCC	adeliensis_unique
centroid_21189_0019	GCAGCAAATATAGGGTATGCAGCTTTGTTTATATTGGGAGGGACTCTTTCTATTCCTGGCTTTTTAGCAGCGTATTATTTCTTGAGAGTTTTGAACAAGCAAACTTCATATAGAGCCAAA	adeliensis_unique
centroid_21148_0021	CACCTTGATGATGGGTATAATACAATTGTTGATTATCAATATTCTCTAAGCATAATTATCATTATTTTACTTTTTTGCCTCCCATTAGCATTTATTCTTCCTAAAAAAATGGAAGTTTAA	adeliensis_unique
centroid_17036_0002	GACAAAGAAAGACAATTACTTATTTGTAAGGCTGATAAACTTGCATATCCTATAGTTGAAGGTATACCAGTAATGCTTGTAGAAGAAGCACAAAAACTGAGTATAGAGGAGATTAAACAG	adeliensis_unique
centroid_20993_0002	GATTATAAGGATTTAACTAACTGAGAGTTATTATAAACAAATAATTACGGCTAGACAAAATTATTTTAGCTATTTATACGCTTTTTTTTTATAATTGGTACATCTTTTAAGTGTTTGGTT	adeliensis_unique
centroid_21286_0020	AAATCATTCAATAGCAAAATCGGAAGGAAATTTTATAACTACCTACCTGCTTCGGGTATGAATGGAACTATAGCTTATAGAATGGGTGGCAAACTCCTAGGAAAAGTACATGCTAAAACA	adeliensis_unique
centroid_21286_0022	GGTACTTTAAGTGGCGTATCTACACTTTCAGGTTATGTATTAACGGCAAAAAATCACCGTATAAGCTTTTCTATAATGCTTAATGATTTAAAATACTCTCAGCGTAATAGCGCTCGTAGA	adeliensis_unique
centroid_17862_0009	AAAATAGCTATAGGATTTATAATAATGCTGACCCTAGCAAATACAATTAGTGTCTTTGCAGAATGCGGACCTCATATGTGTGCTTCAGACCCTACTGGCTACTGGATTTCATCATTATAA	adeliensis_unique
centroid_17905_0006	GAGGCTGCTTTAGTTCACTTATATAATTCAAAAGGTGAAAAAATTCCTTCCACAAATAAGTATCAGCACATAACGATTGCAACAAATGGCAAGCCTCCTGTTGCAAGTAACTATCTTTTT	adeliensis_unique
centroid_17894_0011	TTTGTAATTGGTATAAGTGCGTTCTATCTACTAAAAGGTCGTGATAAAGCTTTTGCTACTAGATCTATAGGTGTAGGTCTTGGTTTTGGTATAGTAACTTGTTTAGTTGCTATGATTTTC	adeliensis_unique
centroid_16404_0003	TACTTCACTGCCTTTTAACTAAATAGATAGTATTTGTTTTCTCTAGCACTTGTTTAAGGATAGCTATGTTTATAGATTCCTTAATGACATCTATTCGCTTACCAAACTTTACAGGATAAC	adeliensis_unique
centroid_17754_0009	GCTCAAAGAAAAGTCCAAAATGATTGTGATTTAAGTGCACAAGACTATAGAGATATAGTCGCAGAATATAAAAATATTTATAAGAATTTAGTGGGTAAAGAATTTCCTGTAGATCCTATT	adeliensis_unique
centroid_35094_0003	TTTCTGGCTAGATGACAGGTGTTCTAAAGAAGAAATTATGTATTTAATATGAATTTTTATATGTTATAATCTTTAAACTGAAAAATATAATAATATAAAACCACTAGGCTTTAACTAATT	adeliensis_unique
centroid_35071_0003	AAGTAATAGGATCCTTTCGGTTGTCGAAATTACAATCTACTGGTAAGTAAAGTATTAATTTAACTGAAGTTATTTATTTTGTTATAATTTCTTTCAATAATATTTATATAAGCAAATATC	adeliensis_unique
centroid_21329_0035	GATCTTGCTAAGTTAGCAGCAGTAGTTGTTGTTAGAAATAGGCGAGAGTTATATTTATTACTTCGCGTGATTAGAAAGCTTGATACTTGTGTAGGTGTAGAAAGGATTTTGAATAAATAA	adeliensis_unique
centroid_18076_0004	GATGTTAGCAATGAAAATAATTGGTTAGAAGTCACACAATATATTAAATCTGAATTTGGTAGGCTTGATATTTTAATTAATAATGCTGGAATCACTGGGTTTATTGAAAGTGCAGGCCCA	adeliensis_unique
centroid_18055_0021	GGAGCTCTAACAACTAGCATAACAATTTTTGATATTAAGGTTTTAGCAGCGTATCTGCTTGTAGTACTTATTGTTATAGCAATGTTTATAGCGTGCTTTATCTATAGAAAAAAGAGTTAG	adeliensis_unique
centroid_21183_0020	TATCATGGTAGAAACTTGATTATCGCATCTCCTATAGTACAAACAATTTTTACTATAATTACGATAATTGTCTTAATAATCATATATAAAATGAAAATTGAAAATACTGAAAGAAAATAA	adeliensis_unique
centroid_18065_0016	AAAGATTCTTTAACCGCTTACGAAATAAACTTGAATAAAGAAGTTCTAGAAAAAATTGATTCTATTGCTCATCATGGAGCAACTCATGGTACAAGATATTCTCAAAGTGCTATGGATGCT	adeliensis_unique
centroid_18095_0005	GTCTATCATGAGGAAAGAGAGCGAACATTATACTTTGTAGTAGATCAAAGCACTACAATGAAGTTTGGTACACGAGAATGTTTTAAATCTGTAAAAGTTGCAAATGCTACAGCTTTAATT	adeliensis_unique
centroid_21162_0002	AACTTAAATCTTACTAATTCAAAGCATATATTGTTTAAAAACATTTCTTTTGACTTATTTCAAGGTGAAGTACTTGCAGTTATGGGGCCTTCAGGTATTGGTAAATCTATGTTGTCAAAA	adeliensis_unique
centroid_21159_0004	GGTCACCATATTCAGAAGCTTTATGAATATTATTTACAGCATAAAGAAAATATATTTGGTAAATCTGTAATATTTTGTATGGCTCTTAAAGAGTTTAATGGTTTAAAAGATACGGGCATT	adeliensis_unique
centroid_19457_0005	AACGAAAAATATAACAATAAGTGCCATGCAAAAATGAATGCTTATCAAGGGTTATATAATACTAACCCTTCCTTAGCTTTTATGCATGTTGCTTATAGAAAGGATTTTGATAAAGATTAA	adeliensis_unique
centroid_18100_0022	ATAAAAAATCAGCATGGTGAATATGAAACAATAGTGCTAGATGATAGTTACGATATAGGGCAGTATCATTTGGAAAGCCAGCTTGAAACATATTTTGAAAATGGAAAAATTCTATTTGAA	adeliensis_unique
centroid_16724_0002	TCTATCGAAAAAATATTATATACTATATAGGAGGGTAAAACAAAGAATATATACTGTTAAGTTACTTAATTCTATTAATGATAAATATGAACTACTGCATTTAAGCGTAACTGATATATT	adeliensis_unique
centroid_21166_0027	TATAATGTGGCTCTTATGTTGCAACAACATGGCTTTGATGTTTACAATATATCAGGAGGGTATATCATGATTTCATATTACTATGCTACTCTTGAGAGAATAACTGGTGAAAAAGCACCA	adeliensis_unique
centroid_21168_0003	ATCACATTTGCATGGGGGTTGGCAGTATTCTTAGGGGTGCTTGTTGCTGGTCCTATAAGTGGAGCTCATCTAAACCCAGCTGTAACCATTGCACTTGCATTAGCAGGTAAGTTTTCTTGG	adeliensis_unique
centroid_21198_0017	ATGATTTTAAAAGATTATATGCCTATTGCCATAAAAATGGATGAATTCTATTACTGTTTAATGAAAAAAGATAAATCAACTCAATATCCAAATAACGTATTTGAAAAGCTCTTAAACAAC	adeliensis_unique
centroid_18049_0021	GCTGGTGGTAAAAATGAAATCTTCACAACTACCTTGTTATTCATGATATTTTCATCGTTAATATTTGTGTCTCTTCTCTATGATTTTTCATATAGTGCAAACTTATCCTTTAATTTTTAG	adeliensis_unique
centroid_39709_0001	TATCAAAGAAAAATTTCTTCTACCTAAAATCTATTGTAAACTAATTTCTCTAACTTTGATAATTTTATAATTAGAACTTTGCTATCATATCTACGACTGTACTAAACACAGTTTTGAAAA	adeliensis_unique
centroid_21485_0006	GGTGCTAAGATGGAGTCAAAAATACAAGATGCTTTAGATGCAGATGCTAAGTTCATAAAACAAGACGAAGAGTCTTTAGAAGAAAACTACAAAGGTAGTGATAAAGATAGTAAAGTCGAA	adeliensis_unique
centroid_21493_0002	TTTAATCAAAATTGCTGTATCTGAATTAGAAATTGCTTTTTAAATGCTATATGGTAGAATCATGAGTTATGATTTTTAGGCTAGATATGGTCTAAAATTTGATTAACTTAGATATAGGCA	adeliensis_unique
centroid_39432_0004	TAAACATTATTAGCTCATATACACTTTTATTTTAAAGCTTTACGCATCTTTTAACAAGTACTTATGTGCTAGATATAGCAGTGTAAATAATAGTTTTTTTGAATGTTTAAGGAGTATTTT	adeliensis_unique
centroid_16231_0007	GTTCAACGAGAAAAGGAAACTGAATTAAGAAAGTCTGCTAGTTTTTTAAGTGCTGATAAACCCACTAAAAAGCAACGCCGTGAGATTATAAATTTTAAGAGAAAGGAGGATAGGCAGTAG	adeliensis_unique
centroid_39455_0004	TTAGGGCTTGGGTTTTTAGTTGCAAGTGCTGCCTCTGCACAGATACAAGGCTGGTATAGTACTATAAACCACCCTTCATTTTCTCCTCCCAACTATATATTTGCACCAATTTGGACTATT	adeliensis_unique
centroid_17572_0006	GAGGAAAAAGCTGAAACAATTAGTGCAGGAGTAAGTGTAATTATCTTAGAGGGGATTATGCTTTTCAATGATCCAAAACTTCTTAAAATGATGGATTTTAAAGTTTATATGGATACACCT	adeliensis_unique
centroid_17507_0014	ATATCAGGAAAAGATATGTATGTAGCTCAACTTATAAAACAATATAGCCTATACTTTCAAAATTTTGACTCTAATTTAAATATCTCACAAGCAGATATTGTAAAGGCATGGAACTTATAA	adeliensis_unique
centroid_21514_0005	TTACCAGTACTAGGCGTACCAGTAAAATCGAGTGTTCTTAGTGGTAATGACAGCTTACTGTCTATAGTACAAATGCCGGCGGGTATACCAGTAGCTACATTTGCAATAGGTATTGCAGGA	adeliensis_unique
centroid_17585_0015	GATTGCCTAGAAACTTTAGAAGAACTAGCACTTGCAGAAAAGCAAGATTTCTTAGCTAAAGGCGGTAAAAAATTTAGTCTTATACCTTGCCTTAATGACTCTCAAGAACATATTCAAATG	adeliensis_unique
centroid_21389_0002	GTAGAAATTTTAGACTTAAATGATTATAAGAGTGGCTGTTATGCAGTAATGATAAATAATGTTTTTGTACCAAAATCGAATTACTCCACTAAAGAGATAAATGATAATGATCAGATTGAT	adeliensis_unique
centroid_21384_0011	ACAATAGATGATAAATATATAGAAATATTTAATGAGTGCTATGAGATACAAAAGCAAAAATTAGCAAATCGAAGAGATTCATTTGCTAGAGGTCGTAGATTTAGTAGTGTTAGAAGAAGT	adeliensis_unique
centroid_16297_0019	ACGAAACTTATTAAAGATGTTGAAAAAAGGTTCTGTTCGGAATATTTAATGAAACTTGGTTCTTTATATAAATATGAGGAATTTAATAAAAAAAGTCATGATGTTATGGCTAAACATCAG	adeliensis_unique
centroid_21372_0001	ATGAAAAAAATAATTATTACAAATATCATAACAGTAGGTTTAATGTCTAGCGGATTTAGTTTAAGTTTAGGTATGAAAGATTGTGGATCTTTAGCTATAGAACAATCATCTTATTGTCAT	adeliensis_unique
centroid_17623_0016	ATTGATAGTATTATTAGTCCATCTGCTACGGGATATAGTTACCTAGGAGCATCTTCAAGAATGCTTTATGCTATGTCTGCAGAAGGCCAAATGCCTCGCTACTTTGCTAAATTAAACCAA	adeliensis_unique
centroid_17618_0019	CCAGCATCTGTTTCTGCAATTTTAATGACACTAGTCCAAAGCGTTATAAACTTCTTTATACCTGGTGGGTCAGGTCAAGCTTTAGCTACTATGCCTATTTTGATTCCTGTTGCAGATATG	adeliensis_unique
centroid_16894_0019	GGGGTTTCAGGCATACCGGGTACGGCTTATGTTGCTGCTGGTGTTGTATTTACTTACTTCAACTTACCATGGGAAATCATTGGTCTAATACTTGGCGTTGATGCTCTTATTGATAGCTTT	adeliensis_unique
centroid_18947_0005	AAACCTATTTTTTGCAGTAATTGAAAATCCTATCAATGAATATTTATCCTAATTTTTACTTTTTATACGGCGTTATATCTGATAATATGAATAAATAATCAAAAAAACAAGTAAAAAACT	adeliensis_unique
centroid_20891_0014	CCATTATTTGGGGTGATTTTAGGAATACTTATTAATAATGACCCATCAAGCATTACAGTATGGATATCTTTGATAATTATCTTATCAGCAATTAGTTTGAATTATATATCGAGACATTAA	adeliensis_unique
centroid_20843_0004	TCTGATAATGATGTCGGCTTTGATGAGTTTATGGCAAGACAATCAGAAATGGCTATAGATGAAGCAGACTTAGTGTTTTTCATTGTTGATGGCCGTTCTGGAATTACAAGTGGTGATGAA	adeliensis_unique
centroid_20845_0003	ACTAGAGATGATTCTCTAACGATAATAGTCTACTATTCATTTTAAGGAGAGGTTGAAAGATGATTTAGATTAATAATATGTGATCAATAAATCATGACACAGAGTTTTATTATACTCCTG	adeliensis_unique
centroid_16912_0017	CCATTAATCATAAGAAATATAGGTAATACTTCTATTAATGGATTATCTCGACATGGGTATTTATTTGCTCCAAAAATTGCTAATGATTTATTAGAAGAATTTAAAAAGGATATTTATGAA	adeliensis_unique
centroid_20850_0020	GGTGCAGCAGAGCTATTTATAAATCCTATAGCACTATCAAACATCACAAAAGCAGGTGGAGCAAAATATGCAGGTTTTATGGCCGCATTATATACACTCTATACAAGTAGTATTGCTGAA	adeliensis_unique
centroid_19849_0003	TAGGCGCTTAATGAGCTTACCTCTTGTTATCTTTAGTAGATTTCTTTAAGATTTAGCTATATTAATTACATTCTCTAGTTCATTGTGTCAATTTTGCTAAATAGGAAATCCATTGAGCAA	adeliensis_unique
centroid_19350_0003	TAAAAGTTTAAGTTAGGAAGTTATTTTTTAGCAAGATCCTTTTATTGGAATCAATTGATGTTTTTTTAAACTACATTTTTTTGCAAAAATTAAAAAAATACTTATAAAACAGCTTTTAAA	adeliensis_unique
centroid_19345_0004	AGTGTCTTTACACTATGCTTTAATTTTACTCTTTAAAATTTCATAGTAAAAATAAACATCTATGCTATAATACTTTTGTAATTAAATTCAACTTCTCGAATATAATTACGGAGATTAAAA	adeliensis_unique
centroid_19326_0024	CGCGAAAAATATGATATTTGCAATTTAGAAGTTAAGGCTTCTGGAGGCGAATATATTGTCCAAGATGGCTTTGGATGGACTAATGGTGTTGTTAGTGCTCTTATCAATATGCTAAGATAG	adeliensis_unique
centroid_19330_0023	ATTATTGCTGGAGAAAGCGGGGAAATGTGTAATAACCCATGGGAGTATGTTTTCTGGGATAAAGTGCATCCAACATACCAGGTTCATAAAGCTCTATATCAATATGTTATGAATGAGATT	adeliensis_unique
centroid_19409_0001	ATGAAGCTGATTAAAGATGGTAAATTTAATCAACTTATTGCTGTACTAAACGGTCATATATTTACTAGTGATTTAATTAAGAAGATCGAAGGCTTACAAATCCAGAGATCTAAAAACGAA	adeliensis_unique
centroid_16979_0006	ATCAAGAGTATGGCAATGTCAGAAATTGAACAAGAAAAAGTTAAAGCTAGAGAAGAGCTTAAAGATGAGCTTGTTACATTGGCAATGGCTGGAGCAAGTAAAATTATATCAGCGCAAGTT	adeliensis_unique
centroid_16942_0014	AATACAAAGTTAGGAGTGTCTACAAATCTAAAATATACATATGAGTTAGAGCAAGATGGTGATTATTGGTATGCTGGGACTGGTTACTCTAATGTATCGGGATTTACGAATAATAATAAT	adeliensis_unique
centroid_20814_0001	TATTTATGAGTTTTTAAATAAAATATGCCCCTAAATATAGCATATAAAGTTATGTTTTCTCAACTTGTATCTTACGCTTATTTTTTTATCTAAAGATTTATGGTAAAGTCACAGATAAAG	adeliensis_unique
centroid_20825_0002	TACCTTTAAATTTATATACCTAGTTCCTAGTTTTACTCAACAAGATTCCCATTCATATGGGAATGACCAACAAATAAATGATCATCCTCGTGCTTGACACGAAGATCCCCAGCGTATTTC	adeliensis_unique
centroid_20822_0002	AATCTATTGTTGGCCTAATAATTTTTACACTATTTAGATTCTTACATGTATTGAAATAACAACACCTATAAGCTAATTTTTTATTGAATATAAACACTTGAAAATTGATTTTCTTACGTG	adeliensis_unique
centroid_20776_0007	ATTTCCTACTGAATATAATGATACACTGTATCGTATGATGATACAATGATTATTTTTAAATTTTAATGTACAATTATTAATCAAAGCTAGCAGCAATCGTAACTTTTAAGGTCGAGATAA	adeliensis_unique
centroid_16956_0019	TTAGCATGGTTTTTAAATGATTTAATGATGGGTCATTTATCTTCAACATCGCCATCAGCACCAATTACATTTGGTGGAGGAATGTTTTTTGTTGCAGTAATATTATTTGTATTTGCTGTT	adeliensis_unique
centroid_16823_0010	ATGATTAGTAAAAATATTAAAATCTCAAGAATAGGTTTTGGTGTTCCATTTGGTGGAGAACTTGAATATCTTGACCAACAAACACTTCTTCACGCATTCAATGCTCGAACAAATGTATAA	adeliensis_unique
centroid_16826_0029	TTAGTAGTAGCACATAGACTAACTACAGTTGAAAAAGCTGATAAAATTGTGGTTATGGATGCTGGTCGTATTATTGAAAGTGGTACTCATGCTGAACTTTTGGAAAAAGGTGGTGCTTAC	adeliensis_unique
centroid_18253_0021	TTAGCACTACTAGGTTTAAAGCAAGAAGGTGTAATGATTACAAATGCACAAGCTGTTACGAAAACTTGCCCTGATTATTTTGAGCGTATGATAAAACTAGTAGACTGTGATGGAAGCTAA	adeliensis_unique
centroid_21151_0007	GCATCTCATGATATGTACTTAAATGACAAGGGTGAAGTTGATTATAATAAAGTCTCTGGCTCATATAGTGCTACTGGTGTTCCGGGTACTGTGGCAGGTTTGATTGATGCTCAGCAAAAA	adeliensis_unique
centroid_21188_0003	AGCTTTTTAGCAGCGTTTGGTGCATTTGCAGCAGGGTTTTTAGCTCGTCCAATTGGCGGGCTAATTTTTGGCTATATTGGAGATAAAAAAAGTAGAACAACTGCTTTAGCTTTAGCCGCA	adeliensis_unique
centroid_16811_0009	ATCTTAAAACTTTGTGACATTAGTAGTGGAATATTTTTAAACTGGCCTCTAGTATCAGTAATTTCATCATTTTGCTTGCTGATAGTTGTAGGTATTCAATTTATACAATATTTTTATTAT	adeliensis_unique
centroid_21143_0028	AGATACTATGATAGTCCTGACTTTTGGCTATACTTTTGGTGTATGGTACCAAGTATGTCATTGTTTATAAATACTATACTATGTGTATTAATATTGGGAAGAAATAAATCTCAAATCTAG	adeliensis_unique
centroid_21188_0016	TCTTTACCAATATATCAGTTATATAAGATGAATAACGAATTACTGATATTATTCTTTGTGGTTATGGCAATTGTTTTTGGTATATTCTACGGTAATATCATGGTTATTTTCGCAGAGTGT	adeliensis_unique
centroid_16858_0017	TTAATGATTCTAGCAAAAATATATAAGCTAAAAAAATCTGACTTCTGGTTATTTAGTCTATCTCTAGCTCAAGGAAGTGAATTTGCTTTTGTACTACTAGGGTTTACACTAACTCTCTCG	adeliensis_unique
centroid_21095_0004	GATAACAGTGGCAAAAAAGCAGAAAACAAAAAATCTCGTAAGAAAGTAGCTCCTTTTAGAGAGGAAAGACTAGATGCTAGGCATGATAGAAGATCTAAACTACACAATCAACTTGAAGGA	adeliensis_unique
centroid_14187_0028	CTTCTTGCTGCGAAAAACTCATATTTACTTGAGGTAAAAGTTGAGCAGCAAGAGAATGTATTTCCGATGGTGCCGGCAGGTGAATCAATCAGTAATACTAAACTTGGAATAGAGGAGTAA	adeliensis_unique
centroid_14191_0009	TCAATTGCTCTAAGAGTCGTTAGTGAAGACTTACCTCCTTGCGATCTAAGAGTTGATTGTTCTGAAATCGGCGTTATAACAGATATTCGGAAGTTATATTCATACTATACGGCAAATAGT	adeliensis_unique
centroid_17655_0012	TTTATCGCAGATGATGCAAACCAAGCTGTTTTAGAACTTGAGACTTTACTGCCTTTCATTGAGGCTAAAGAGCAGTATCTTGAATCAATGCCTACGCGTTCTCGTCGTAAAATAATTAGA	adeliensis_unique
centroid_29169_0002	AACAAGAATTTTTATGGCGCTATTATGAGCAAACAAATCTAAGACTAAATATTGCTGACTAATTAATGCATAGCTACATTTATCTTTATTTAGCTAATCTGCTATAATTTCCCTACTTAA	adeliensis_unique
centroid_17617_0011	AAAGAGTACAATGCTCCTAAGCCAATTTTAGGGTTTGGTATATCTACTCCAGAGCAAGTCACAGAAGCTATAAAAGCAGGTGCAAGTGGTGCTATATCTGGTTCGGCAACTGTGAAGATT	adeliensis_unique
centroid_14196_0011	AAATATGGGGATGCTTGGGCTGCTAAGCCTCGTACAATTATAAGTAATGGTGCTTATAAACTAACTAAATGGATTCATAATGGCTACGCTTTAGCAGAAAAGTCTCCTAACTATTGGGAT	adeliensis_unique
centroid_19277_0017	AGTGAAAATGATTTTGAGTTACAATCACTATGGATAGGCTCAAACAAGGATAATATCCATACAAAAAATTTGTTTGATTTTATTGTAGAGTTAAAAGATAGGCTTAATTATATTGATTAA	adeliensis_unique
centroid_19280_0013	ACTGTATGGCTTGGCATTGTCGCTGCCTACTATATTGATGTACCTATTAGCTTCTTTATAACAACAATTATATGTGCTCTTTACATAGCAAGTATTCTTAAAAACAAGTTATATTCGTAA	adeliensis_unique
centroid_17663_0020	GCACTTGAAGCAGTTGCATACCAAGCAAAAGATGTGCTTGATTGTATGAAAAAAGACACGGGCCTTGATTTACAAGGTCTGCGCGTAGATGGAGGTGCAGTACAAAATAGTTTCCTAATG	adeliensis_unique
centroid_17709_0062	ACGTTAGATTTTGAGGTAGGGATGACAAACAATGAGGAAAGATCCTCTCAAGCATTGGTTACTATAATCTCTCATCGTGATAAGCTAAGAGACTACTATAGACCTACTGTAGTTTTATAG	adeliensis_unique
centroid_17664_0024	ATAGCTGAATCTATGCAAGGTGTACCTAAGCATATAATAGAAAGGCAATTAGCTCATTTTGAGAAAATCTGTACAACTTATGCTGATGGTGTGAAACAAGCTCTAAGTAGCTTAAGCTAA	adeliensis_unique
centroid_17631_0022	TATGAAGGTTTAATACATGGTTTTTTTGATTTATATACTAAAGTTAATGAAGCAAAAATAGCGTGCAATGACATAATACTTCAAGTTAAATCTTTTTTACAAAACAAAGGAGAGAAGTAA	adeliensis_unique
centroid_17618_0009	AGGGTTGTTGGTGTGTGCATAGCTATTGGTGGTATAGGCATGGGGTTTGCCTTGTCTCCTATAAACCCATATACTGTTGGGGTTGCTCAGAAAATAGCTGGTTTGCCGCTATTTTCAGGA	adeliensis_unique
centroid_40923_0001	AATATTTATAAAACAAATAAGTTATATAGTTATTGTATACTATAAATAAAACTGTTGAATTAATATTTAATAGCACTTCAGCTAATAACTAAAGTTACTCTTCAATATCTGTAATACTTG	adeliensis_unique
centroid_17606_0019	GTAGTTGAAATGGCAACTATAGGAGGAGCTAAAGCTATTCATATGGACGATAAAGTGGGTTCTTTAGAAAAAGGTAAACTAGCTGATATTGCTATAATTGAAACAAAGTCGGCAAATATG	adeliensis_unique
centroid_14218_0025	GCAACAATTATGATAAAAGCTGGAAGTGATGGCCCTGTTATTAAAGGCATAGCTATAGACCAAGATATTGAAATGTCTTCGTTAAAAGCATTAATAGTAGCGACAAATAAGTTATATGTA	adeliensis_unique
centroid_17602_0020	GCTGTGCAAGCATTAAGTAAAGATGCTTCTGTTAAAATTGCAAAATTTGGTATCAAGATACTTTATGGAGCAGCATTAGTAAGTTTGCTTTCTGCATCTGTGGTTGGGTTTATTGTTTAG	adeliensis_unique
centroid_17609_0019	TCCGGAGGATGGCTAATAGATGCTGGGTTTGGTTCTTATCTATATATTATAGCTAGCATAATTCTATTTATAGGCTTTATTGCTGTGACACAAATAAAACTACCTACAGAAACTATCCAT	adeliensis_unique
centroid_17593_0011	TTTTCATATCAATCTATATTACCAAGTATTGTGAATTATGTTGGGCCTGAAAATAAGAAAGAGATTAAAAAAATTATACTTATAGGTACCTTTATAACCTGTGTTATATATACACTATGG	adeliensis_unique
centroid_17620_0015	GAATACACTACTACAACAGAAGTATACCCTGATAGTCCTAAAACAAACTCAGAAGAATGTACAATTGCTCAAGTTGAAGCCATCACATCTGGGCTAGATTATATTAAATCTAATACATAG	adeliensis_unique
centroid_17915_0007	GGTGATAAAAAAGTACACTTTACAAAAGGCAATCTAAATAATTACTTAGGTGTACCAATGACGATACTTGAAACCCCACAAGATGCTAAGTATGCAGTTGTTGAAGCAGGTACTAATGTT	adeliensis_unique
centroid_19289_0012	AAATTAAATTCAGTAAAGAGTTTTTTAAATTGCTCAAAGAAAAATATTACGATATTAAATGGTAAACAAGAAGAGATTCTATTAAATAAATTTATAAAAGAAGGAGAAGGTAATTATGGA	adeliensis_unique
centroid_14133_0031	CACTTTTTGCTGCATAATCAAAATTCAAAAATGCTTAAGCTTGCTATAACAGCCATGGATAAAAGGGATCAAAAAACAGTTTCACGTGTTGTTATTTCTGTACCATATAAGGCGGAGTAG	adeliensis_unique
centroid_17893_0009	TACATTAATCCTTGTGGCTATAGTGGTTTACAGATGTGTCAAATTTCAGATTTTGATCGTTCAGTTACTATTGAAAGTGTCCAAGAACAATTCTTTGAAGAGTATCAAAAGTTAATAGAT	adeliensis_unique
centroid_18955_0004	AACATGGTCTAAGGAACTACTAGTAGTTTCAAATCTCGGTAACAACAGTAAATGCTTATATTTCGAAATACTCATTCTTAAGTGCTATAATACTCGAAATTTTTAAGATAAATAGAGCAA	adeliensis_unique
centroid_17761_0003	ATACTTGAGCAAGTTGCCGAACATTATGGTGATAAAGTTAAAATCTGTAAAATCAACATTGATGATAACGAAGATACTGCAATGAAATTTGCTGTACGCGGAGTACCAACACTTATGATT	adeliensis_unique
centroid_17904_0006	AAAGATTTTTTTGGATGTCATATTCTGATACTTTTGAATGGTCGTATGGGTACTTTTGATAAGAGAATTAGACTCAAGCTTGCAGAATTAGATAATATTACAGATAATAAATATTTCATG	adeliensis_unique
centroid_17914_0009	GGTGAAAATATTAACAAATCAGACAAATCAGACAAATCAGACAAATCAGACAAATCAGACAAATCAGACAAATCAGACAAATCAGACAAATCAGACAAATCAGACAAATCAGATATTAAG	adeliensis_unique
centroid_40926_0006	GAGCTTCTGGTCTTAGCATAAATATATGCAGGGTCTCAGCCTCTTGATTTTTGAAAGCTTTCAGAGAATTTATTTAGTAATAAATTTTAAGTATGAATTGTTAAAAAAAGGATAGTATAA	adeliensis_unique
centroid_17913_0009	TTGGAGTTTTTCCATCGTGCTCGTAAGACTTTTAAAGATCTTGTGGCAAAGACAGGTAATGCTTATGAGATAGATTCATCTTTACCATTGCTAGAGATAGAAAAGCAGATTTGTGATTTA	adeliensis_unique
centroid_28491_0001	GTCCAGTCAACATTATCATTAACTTGGTCCACATTAGCTACTAAACTACCTAATGCTCCAGCCGATACATTTCCAACGCTTACATTGTGAGTATTTGATAAATCAAAATCACTAAACCCT	adeliensis_unique
centroid_17865_0015	GTGGCGAGATTATCTCCAATGTTTGTGATGTCTCCTGCAGCATTAAGCTTTGTGCTTATAATAGGTGCTATTACTTGTTTGTTTATGGGACTAATAGCTATAGTTCAAACAGACATCAAG	adeliensis_unique
centroid_18782_0009	CATAGCTTAGTAAATCAACTTTCTGAAAGGAAAGTATCGCGTAAATATATAGCTATTGTCGATGGTGAAATCTATGAAGATGGTACCGTTGATGAGCCTATAGGCCGTGATCCTAATAAT	adeliensis_unique
centroid_17886_0025	GAAAAAAATGTAGATATTGCAGCCCAAAAGGTTAATGAACTTACACCTAATGTTGAGATTATATATATAAATGATATAGGTGATAGAAGACTGTATGCATTTATGATAGAAGAAATTCGT	adeliensis_unique
centroid_17395_0007	GTATTGAGCATATCTACATTTACTATATCTTTAATTCTAGGAGGGCTATTAATGGCTTCTCCACTTATATTCTTGAAAATTAATGACAGAATTATTAAAAACATTAGCAAAGAAGATGCC	adeliensis_unique
centroid_22269_0004	ATTTAAGTACAAACAAAACTCTTCTATAGGTTACATAACAATGCTATATTCTATAGTAGTAATTCACCATTAGAATGATGGTTTTAAATACATGTATCAATTGCTTAAATCATATAAAAA	adeliensis_unique
centroid_19560_0005	ATTATATAAGCTATTATAATTGATAACTTAAAAGATTCAAAAAGTTTTAACACCAAATATTTTCCTCAAAAGACTATTACTAGGTACATATATAAAGTAAAATATTATGTTAATAAAATA	adeliensis_unique
centroid_31890_0004	GCTAAAGATTTTCAAAATGCTTATAATGAGTTTAAAAAAGATAATACAGCTTCAGGACTTTATAACCAAGGCAATGCTCTAACACAGCTTGGCAAATATAAAGATGCGATAAAAGCGTAT	adeliensis_unique
centroid_31890_0006	AATAAGGCTATTGAAGACAGACCTGATTTTGAAGATGCAAAAGCTAATCTTAAAATAGCAGAGGAACTTGATAAACAAAAAGATCAGAATAAAAACAATAATGATGATCAAAAAGATAAT	adeliensis_unique
centroid_2285_0011	GCTAGACTCATTAGACAACACAATGCTAGTAGAAAGATCATCCACTCTAAAGAGTCTGAAGTGCTTACAAAATCACTTTTAACTTTTGCTATTCTTTCAGCAATTATGTATAGCTCTGAA	adeliensis_unique
centroid_19492_0018	AAAGGCTCTGATAAAACACCTAGAATATCCATAAAACTAGATAAAGATGAAAGTATTAATATAGCCAACAACCTTGGCGTTGATCAGATTGTTTCACCGACTAAAAAAATTGCTGAACTG	adeliensis_unique
centroid_22803_0019	TTAAAGAATATATTAAACGACTATAAAGCTACAGATAGTAACAAAGTTGAATCTCTAGAAGTTAGAACACAAATGTTTGCTAATACCTTCACAGAGGTCGTTAAGGAACTTGTTGACTAA	adeliensis_unique
centroid_2285_0161	GCTGATGCTAATTCTGATTCTGATTATGCAGATGGTGGTGGACTTAGCGATTTGAATGCAACTACTACAAAAGTTGATGATTCTAATCTATCTGAGTTATGGGCTGTTAAAAAATATTAG	adeliensis_unique
centroid_2285_0096	TATGATGGTGATGGTAATGAAGTTGCTACAAACACTTCAGATATTGAGATTACAATAACAGAAGAAAATGATGCTCCGACATCAGAAGATAATACAGCCATGGCTACGGAAGATACGGCT	adeliensis_unique
centroid_22940_0003	ACAGCCTATCTTAATTATTAATATTTTTTCATATATTTTATTGGTGATTTTGTTTTATGAGTTGCTAAGGTTATTTAAAATCTGCGATAATACAGTAATGCTTATATAAATCTTGCTTCA	adeliensis_unique
centroid_19520_0005	AACGATCAGCTTGAAACTAATCCTAAACTTATAAACCAATCTTGTTATGAGAGTGGTTGGCTTTTTGAGATTAAAATAGCAAATAAAGAAGAGCTAGCTACGTTGATTAAAGCTGATGAT	adeliensis_unique
centroid_19502_0008	TTATGTAATAGTGATATAAGGTTAACCGGTAATATTTTGGCTAATATTGGCTTAGACATTCCTTTACTGCACCCACAAAGTGCCATTTTAGTAGAAATTAATGAGGTTAAAAATGATTAA	adeliensis_unique
centroid_19512_0017	GTTTTCAATTGGAATGATACAAAATTTCCTGATGTGTCAAAATTCACTAAACATTATAGTGATAATGGCATAAAGCTCTGTGCAAATATTAAACCATGCTTACTTCAAGATCACCCTAAA	adeliensis_unique
centroid_19505_0034	ACAGTACGAACTTGTGATCGTATTATCTATATGGATAATGGTATTGTTGTTGAGGATGGTAGTCATAAAGAGCTTCTGACTCGTAATGGTGCATATGCTAAGTTGTATAAGTCACAGTAT	adeliensis_unique
centroid_31609_0002	ATTAGATTAGCTATATATATTCTGCATTAGCCTGAGAGATATTGAAAGTGATTTTAAACTGTTTTTATGATAGAATTTCGGAGATTTTATATGTATAAATTTTAATAAAAAAGGTTTCTA	adeliensis_unique
centroid_21858_0006	AAGCAAGTTTTACCGTTTATGCTGATTTTATCAGCAATATGTATGGTTAGTTTTGGTCTAAGTCTAGGTAGTGGGACATACAGTTTATTTTTAATGGTTGGGTTTTATGCTCTTAGTGGT	adeliensis_unique
centroid_21862_0014	GAAAATTTTTCTAAAGCATTGCAAAATATTACTGTATGTTTAGATGGTATATTCAAAGTTACTCATAATATCAATAGTGATGAATTAGCATTAATTCAGGCACAAGATTATATAAAGTGA	adeliensis_unique
centroid_31890_0007	GAGGAACTTGATAAACAAAAAGATCAGAATAAAAACAATAATGATGATCAAAAAGATAATCAGGATAATCAAAAACAGAAAGATAAAGACAACAAAGACAACAAAGACAACAAAGACAAC	adeliensis_unique
centroid_17296_0009	TCTGCTACTAAAAAAATATCTCAAGACTTTAATACCCCAGTATTAGCTGTTACAAACTTTTCTGCTATTTATGATTATGTAAAAGAAAACCTTGATGATGCTACTGTAGCTAAATTTAAA	adeliensis_unique
centroid_21667_0008	ACTCACAAAATATCAAACTATTGGCAAAACCTATATGCTGAGCAAGGTCTAGAAGTTCCTCAAGGAGAAAAAGGTTCTCATCCAAATAATTTATCGCTAGATGAAAAGTTTATAGAAAAA	adeliensis_unique
centroid_21658_0032	GAGCGTCGTGAAGTTAGAGAACCTGGTGATTATGGGGATAGTTATAAGCCTAAAGAAGAGGGTGTTGTAGTAGCTCCAGAAATTGAAGAAATAAAAAATGATGAAAACAATCAAGATTAA	adeliensis_unique
centroid_19438_0028	CTGAACTTTGAAACTATGGTGGGTGTGCCGTTTGTTAATGCTGAGATTGATTTTACTGAATTAAAAGCTGATGATTATCTTGCGGATAGTGCTGTTAAGTCAATCTACCTAACAAAATAG	adeliensis_unique
centroid_22051_0010	TTAGTAGACTTGTATATAGCTTTTTCATAAAATATGATCCTAAAATAAATGCAGAGAATTAATTATAGTTTTAACTTTTTTTAAAAGGTATAGTAGGAATGGATATGTTTTTTTAAGAAT	adeliensis_unique
centroid_31287_0010	AACGTTAGAGTCCCTGTACCAGAGTTTGAAACTACAACATTGTCTGTTGAGCCTGCGGTTAATATACCTGCTGATGCTTCAATTGTAATCGTTAAATTATCCCCTTCAACATCTGCAAAA	adeliensis_unique
centroid_19727_0001	CTGTTTTATATTTGCAAAATTAGCTCTTAATACGAGTATGTTAATTTAAATTTCTTACAAACTCTATATAATGTAGTGTTAGATTCTAATATTTCTATAAATTTTAATAAAAAGTTGGTT	adeliensis_unique
centroid_21972_0012	ATAAGAAATGATACTAAGACAATTGAAACGAACTTAAATAGCCTTAATAATGATAACTTCAAGCTAATTTATAAAGCATTTTTAGATTTTTATAATCTAGAAAACCAAACTAAAAAGTAA	adeliensis_unique
centroid_14228_0009	CCAGGCCAAGAGCGAGTTGATAATTTTTCAGGCTATTTATTGCGAAACTTACAGGGATCTATGCAAGAATGGCGCGCCTTGAATGTTTCTAACTTTGAAATGGAAGCGTCAGCATTACTT	adeliensis_unique
centroid_17576_0004	GATGAGTTTATAATTAAGATCGTGAAAGATAGAATATCTAAAGCAGATTGTAAAAATGGTTTTATGCTTGACGGAGTTCCTAGAACTATTGTTCAAGCAGAAAAGTTAGATGAGTTAGGT	adeliensis_unique
centroid_30800_0002	GTAAGACCATCTGCACTTAACGATACTGCAAGCTCAGTAGATGTTCCTCCATCAAATGGATCAACTTCATTTAATAAAGCCTCACTTATAATACTATCTCCGGCTTTAGTCCATGATGCA	adeliensis_unique
centroid_40685_0003	AAGTAATATTAAATCAGACAACTATTTCACTTCAAATTAAAATGTCTACCTGGCAAATATAATGACTCAATAAACTAAATATGGTATCTTAGTACAAAAGATAATTACTAATATAAAACA	adeliensis_unique
centroid_19303_0023	GATAAAAAGTTGAGTTTTATTGTTTACTTAGATGCTAAGGACTTAGAGATAGTTTACAAAGCATACTTGCCAATACAAATTCCATTAGCATTACATGGTGTGAGTCTTCAAAATAACTAA	adeliensis_unique
centroid_29772_0003	CTTGTAGATATTGGTGTATCTGAATTATTACTATATGTCAGCTGCTCTAAGACTCTTGCAATTCTCGCAGGGAGAGGTGTCATATTGCTAGTATTAAAATCTATTCTAAAATCATTACCA	adeliensis_unique
centroid_19300_0015	GGGCGAGCAACAAATATTTCATTAAACTATAAGACAAGTACTTTAAATGCAAGTGTAGCAGTTTTTGGTACAGATGATAAAAAAGCAAACTTTTCTACAGGTCTTTTTTATGCAGACTCT	adeliensis_unique
centroid_19312_0015	TTTGATCCTAAAGATAAACCTGACAACAGAATAAGCCTCGTTTATCCATCTAGAAACTATCAACCGTATAGAGTTAGAATGCTAAGTGATTTTATAAAAAATGAATTTCTAAATCTTTAA	adeliensis_unique
centroid_19314_0022	AGAGTAATTCATCAGATAGAAGCAGGGATCTGCTGGATAAATGCGTATGGAGCTTCGCCAAGCGAGATGCCTGTGGGTGGTTATAAGTTATCTGGTGTGGGTCGTGAGAATGGTATAGAA	adeliensis_unique
centroid_19314_0005	GATGAGTTAGCAAAAGTTGAGGTTTTAGATACAGGTAAGCCTTTACAAGAAGCTATAGAAGTAGATATTCAAACAGGTGCAGATGCTATTGAGTACTTTGCTAACCTTGCTCATAGTACT	adeliensis_unique
centroid_14225_0012	CTTTTAAAAACAAATGCTATTCATAAAAAAATGGCTAAAAAACTAATCAAAGAGATAGATAACCCTTTTAAAGAAACGATAAGTTTTAGTCCACTCAACCTATTATTCTACTCGATTTAA	adeliensis_unique
centroid_19430_0004	ATGAACCAAGATAAAAGAATTCAATCCAATGTTAGAACTGTACCTCAAATATTTATTGATGATGAGCATATCGGTGGGTTCTCTGATCTAAGTAAAAGATCAAATGAATTTTTTAAATAA	adeliensis_unique
centroid_19464_0015	GAAAATTGTAAATATGTTGGTTTATCAGATATAGGAGAAATAATAGTAGAAAAAAATAATCAGCAATTTTTATTTTCTTCTGGAGAAATTAGTTTTTTAGAAAGTTCTATAAAATCTAAA	adeliensis_unique
centroid_17496_0012	AATATATTTTCAACTCTTAAAGTGCGAGCTTTTAGGCTTACTTTATTGATGTATATAGGAGCTTTTGTTGCTCTAGATGTATTTGGTGCTAGTTTCGCGTATTACTTTACCTTTATTCTT	adeliensis_unique
centroid_14239_0008	GCATTATCTTCATTTCATGTTGTTTGTAGTCTTTATAATAAGACAGTGAATATGAATTATAAACTAGGACAACGCAAAAGTATTCAGAAGATTTTTTTACAAAAAGAAATTAATAAGAAT	adeliensis_unique
centroid_19400_0005	GTTGCTAATTTAATAGCCGTTTTTTCGCCAAATATTTCGACTTTTCTTGTAGCTCGTCTTATTCAAGGTATCAGTGCAGCAAGTGCTTTATGTTTATGGCAAGTTTTAGCATTTAGTTAT	adeliensis_unique
centroid_17496_0023	ACTATTTTGGTGTTAGAGTTAGAAAGATTGAGAGCTGGCGGTAATCTTACTGAAGCACCTTTAGATGCAGTTAAAGTTGTCGAAGAACTTACAGGCTGGGAGCATAAACAGACCTGGGGA	adeliensis_unique
centroid_19428_0007	TTTAGACATAAAACAAATGAACGTCCAAACATTGAGACCGAAAACCCTGATAACATTATTAAGCTTCATCTTAATAAGCATTTTGTAAATGTTTTTTTATGTTTAAATATTGATAGTTTA	adeliensis_unique
centroid_40633_0007	ATTTATTTAACTCAAGCTTATTTACTAGACTTAAACACCTATCTATAGTATCTATAGTTAACAATACTAAAAGTATATCTTGATATGTAGGTGAAAATAGTGATTTTTTGAAGGATTAAA	adeliensis_unique
centroid_31036_0002	TGCGTTATTTTAAAATCAATTATGAATACTACAGCATTTTAAATGTTAATCAATAACTTGTATTCTCTATAATGTATTTTGCATATAATATAGATATACAAAAAATTTTGATTACAAAAA	adeliensis_unique
centroid_17622_0014	AAATATCTGCCAGAGATAGACTATGGTTTAGTCGACTGTTTAGATGATATTCCAGAATGCTCAGGTGTTGCATTAGGCTTTGATAGACTTTTAATGAGTCTTGAAAAGATAGATGATATT	adeliensis_unique
centroid_17624_0014	GTTGAACCAGCAAGTGTAGTTGATGAGGTTATAACATGGAATGCTATAACTTCAAATGTAGATGTAAATAGTCAAGATATGCCAGCAATTAAGGTATCTTTTGATATTGATGATCAATCA	adeliensis_unique
centroid_19320_0011	GTTAGAACTCTTTATGAGTTAAAGAAATTTGCTGAAGAGATGCCAGAGGGAGCTCATGAGTTTGTAGAAAAAGCTTTGGCGAATAAAATTTCTGGATCATATAGGTCGGCGATTACTAGA	adeliensis_unique
centroid_19451_0004	GCAAAATCAAAAGATCTTGATTTTTTTGAATTATCAGCTGTTGATTCAGGGGTTAAGGAAGTAAAAAAAATTATAGCTGAAAACCAAGCTTTAGACAGTTTTGTACTTTTCTTAGATGAA	adeliensis_unique
centroid_19279_0016	CCTGCTGGAGAAAGTCATATGGGCTACCCAGCTTATGAGGGCCGTGAATTAATGAAGCAATGGGCTGCTATTCGTCATTTACCAGAAACTATGAAAAAGCTAAAAGCATTAGCTAAGACT	adeliensis_unique
centroid_19437_0004	CCATATAATCGAGCAACTATTAAGTTAAATAAAAAGTTTTGGAATTCTCATAAAGATGGAGATGTTATAGTAGATCAAAAGATTCCTTACTACAGGTACCATTCTACTTATCAAAACACT	adeliensis_unique
centroid_17632_0039	CTTGATGTAACTGTTGACGAGTCTCTTCAAGCAAAGAACTTTTTAATACCACGTAAGTTGGTTAAAGATATATTGTTTGCCGATAACACGACTTTTAAACCTTTAGAAGGAGGAGAATAA	adeliensis_unique
centroid_19299_0001	ATGACTGATACAAACAAACAAATTTTAAAAAAACTAGAAAAACAGATAGTCCGTAAAACTGCTCAAGCAATCAACCAATACAATATGGTTGAAGATGGCGATAAGATAATGGTGTGCTTA	adeliensis_unique
centroid_17626_0014	GCTAAGTTTAATCATGAGGAAATGATAAGTTACGATTTTAATATTACAAAACTACATAATGAGAAAAAAGTAAATGATGTGTTTCCACATGATGGGCTTAATATCTACAGGAAAGTATCG	adeliensis_unique
centroid_19402_0008	AAGTTTGAAGGGTGCTACCATGGTCATGCAGATGAATTTTTAGTTGCAGCTGGGTCTGGAGCATTGACTTTAGGTCAGCCTAACTCGCCAGGTGTTCCTGCTGATGTAGTTAAAGATACA	adeliensis_unique
centroid_19429_0001	ATGAAAAACAAAACTAAGTATTTATTTAAGGAACTTCTTATTTCTAGTGCTCTTACTAATAGTGCTATATTTATAGTTAAGTTGATAAGAGAAGGTTTCAACTACATATCTAAAATAGAA	adeliensis_unique
centroid_22744_0010	AGTTTAATTATTACGGATAATATTGTAATACATATAAATCTTATAGTTTGTTCATTCACAATCTGCTTTGTCCTATACCAAAAATTTTATTATAGGAATACTACTTTACAAACTCGATGA	adeliensis_unique
centroid_17590_0004	AGTTTATTGCCAGAGGCATTTGCAGTAGTAAGGGAAGCCTCAAAGCGTACAAAAAACATGCGCCATTATGATGTGCAGATTATTGGTGGAGTTGTGCTTCATCAAGGTAAGGTTGCGGAG	adeliensis_unique
centroid_19287_0013	TTGTCTATATTTATGAATTTTATAAACTTAATCTCTCAAATACTGATGACTCCTGTTAATACAGCAGTATTGCTAGTATTAGTAGTTATTTTTATTAGTTTGATTTTTACTAATAAAGGT	adeliensis_unique
centroid_19426_0019	TCATTTTCTGCAATACAGTTAGAAAAATATAAGCTTATACTGTGTAAGTTTTTTATCAAAAATGGTAGTGTTCCGGGTATTGATTTATCTGAGACTAGATTAGTTTACGAAAATACATAG	adeliensis_unique
centroid_13010_0003	TAAAATACTTTTAAAATAATCACAATTAACTAAATTTTATTTGATATTGTTTTGAGTCTTAAAGAAATTATTTGTAAAAAAATCCAAAAAAATGATGGCACAATAACTTTTCAGGATTAT	adeliensis_unique
centroid_19422_0021	AGAAGTGCCACTATAGCGAATGAACTACTTCAAGAGAAAATATATCACTTACCAAGGAAAAATGTTTTTTCAGATTTTGGTGTGCCAACTAAATATTTAACAACAATTGACTATAGAGAT	adeliensis_unique
centroid_19856_0003	CAATTTGATTTTTACCAATTAAAAAACAATATCAAATATTAAAAATTCCAAGCAAAACAAGGCTTTCACTAGTTATGGTAGATAAAACCATATAGATAATATATACTTCTAATTACTTTT	adeliensis_unique
centroid_19436_0020	GCAAAAATAATCTCCGCTCAAATAACTAATACAAAAAATATAGTTTCAGATAAGCTTCTAAATGCTTTATCTCCACAACGATTTTGGCTTAGAAGTTTCAAAAAAGGTGTTAAACACTAG	adeliensis_unique
centroid_19896_0002	CATAAGAGTTTTTAACTTTTTTGTAGAAAAATAGTTTGATTTAACAAATCTAAGTTGTAAACTGAAATAGTTAAACTATATAAAATTATTTCCATAACAATCGCAAGGAGAAGCACACAA	adeliensis_unique
centroid_19897_0002	AGTATGATATAAATAATTGATTAACTTAAATATTATAGGATTTGTCTAAGCTTAGCTCAATTATTTTATCGGATTATGGTAAAATAATTTTAAATAACTTTAATATAATGTATTTCAAAT	adeliensis_unique
centroid_31602_0002	ACTATTTAACCTAAAATAATCTCCTCATTTTTCTAATGGCATATTTTACTTAAATATTTGTTATATACCCCATCAGGGTATATAATCGTTTTTAGATTTAAGTCAAAAGGATCATTTAAG	adeliensis_unique
centroid_31571_0001	TATTAGATGATTTATTACTTTTGTCAAAGCAAGTAAATAATCAAGCTAGTAGCACTAGCAAATATAAACCCCTTTAGGCTACTTTATAATCCATATCGTCCACCCCTTAACACACTGTAT	adeliensis_unique
centroid_20083_0025	AAAAGTATCTGGGGGTCTTTAGGGATGAGTATTATTTATATCCTTATATTATTCTCTATATTTCTAACTATAGTCCTTAAAATCTCTACAGAAACTAAAAAATACATCACTCTAAATTAA	adeliensis_unique
centroid_17677_0007	TCTGATCTTTCTAACAAAAATAATAGCCTTGAAATCTCGCAACTTACTTTAAATAAACGCTATAAAGAGTTACTAGAAAAGTATAACTCTTTGAAAGATGAGTCTTATACTCTTAAACAG	adeliensis_unique
centroid_19989_0010	CACAAAATCAATAGATTTAATCAAATCAATTTCAAAAAGATATATCTCTAAATCAAAATTCCATTATCGCTGATAAATTGGTATTATTTAACGAAGTATTTAACAAGCATTTTTAACAAT	adeliensis_unique
centroid_19454_0011	TCAGGCTTTGGAATAAGAAATTTTAAAAATGATAGAGCTTATACTACTGAAATTTTAGAGTTTGCTAAAACACAAGAAAACCCAATATATTGTGCTTTTTCAAGAGGATATTTTGAAAAA	adeliensis_unique
centroid_19942_0008	CTACTCTAAGGTGTTTTTAACTGTTTGTATTTAAGTCTTTCAAAGACATTGCTTTAATAAAAATTATACCGTACAATTAAAGATGTATTTAAAATGCATCTTTAAACAACAGGAGTAACT	adeliensis_unique
centroid_19460_0008	GCTGACCATACAAATAGGGCAAGTGTAACTTCTATGGGAACTTTCCTTGAAGGTAATGGTTGTTTATTTGCTGTTGTGATAATGGTTGTTTTAACTTCAGTATATACCGATAAACAAATG	adeliensis_unique
centroid_19518_0005	ATGTCTATAGGTGTTGGTACTGGTGCTGTAGTCGGAGGCGGTACAGGTGCTATAGTCGGAGGCGGTACTGGTGCTGTAGTTGGAGGTGGTACTGGAGCAGCTATTGGGCATTATAATGAA	adeliensis_unique
centroid_19555_0002	CATCTATTTGACTAATTTTAATTTTTAAAGGTCTGCCAAAAAAGATTATATCTAAGATGATTAGCTTATTATGTTATGATTGATATACTAATTATAGTCCTATAACAAATTAAAAATCAA	adeliensis_unique
centroid_17637_0016	ACTATTGTTGAAAGTTTAGGAGTTTATTGGTTGGTTAAACTCAACAAAGATAAAGCAGCCCGAAATCTTGATATTTTCTTTAGAATTATTTTTCCTATCATATATGTATTGCTTATACTT	adeliensis_unique
centroid_19317_0017	CCTTATGTTTTAGAAGTAAATGCTCGCCAAACAGGCGCTATATATGCCGGGTTTTTAGCTCATGAATTGCGAAATGGTGAGAGTAAGCCATGGGTTGGTCATAATAATGTTCCAGTTCCA	adeliensis_unique
centroid_19474_0021	GCTAGTTTTGATGAGTTTAAAAATTATGAAGAGCGTGGAGAAGCTTTTGAAAAGCTAGTTAAACAGCTTTTACCACCAAAGAAAAAACTTTGGAAAGGGCTTAAAAAAAGTGCTATATAG	adeliensis_unique
centroid_19332_0014	TTAAAAGAACTTGGCTGCGACTATGTGCAAGGCTATCTTTACTCCAGACCTTTAGCTCTTGAAGAGGCTATGCAACTGATTAACAAACCTATACTAAAACATACAAAAAAACTCCCAATC	adeliensis_unique
centroid_19320_0015	TCTAAAGATGATAACATCTTAAGAATCAAAGGTGCTAGAGCTGGATCTAAGTCTTATACTTATTCATTTGAAATAACTGATGAATTTAAACAGTTATTATTTGATGCACTGATAAAGTAA	adeliensis_unique
centroid_19585_0002	ATAAGAAAATAATATCATAAATTCTGCATAAGTAAGCTAGTTATGTTTTAACAATGCTAGTTATATTTTGATAACTTATATAAAATATTATAATTAAATATAAATTTTTATAGAGGAATC	adeliensis_unique
centroid_18660_0009	CCTTAAAATATACCGATTAAGATCGTTCGCTTAAATGATGAGCTGTCTTGGTTATTAATGCTTATTAATAAATATATTATCCAGCAATTTTCTATTATAATCTTTTGATGTTTATTATAT	adeliensis_unique
centroid_32119_0005	TAAGAGCTTTTTTTATGTCTAAATTTTCTCGTTACTATTTTAAATTTATTCATCCACACTCCTTAATTGATATATACTTATAGGTCATATATAACAATTAATAAAAGTTTAGGAAATTCT	adeliensis_unique
centroid_17432_0021	GATTGTGATGAGTATAATCAATTAAATAAAACTAAAGAATTGTTTTTTAAATACATAGATTTAGATAATACCAATAGAGTTGTTAATAAAATAAAAATGGTTTGTCATATTAATAGTTAA	adeliensis_unique
centroid_17445_0014	CCTGCTTGTGGAGCGAGTTTAGCTGCTCTCGATAGTGCTAGTGAGTTCTTGAAGGATAAACATAATGTTGTTGTAATTGTCTGCGGAGGTGTTGGAGTAACTATTGATTTGTTAGAAGAG	adeliensis_unique
centroid_30382_0005	AAGAAATGGGGATAATGCAATCGATTGGTATAAATAGAGTTTTTAGCTGTATAACTAACAGTACTTCATTAAAACATTTGCTAGAATAAGTAACCTAATTAGATGAACTAGAAGTCAACT	adeliensis_unique
centroid_21512_0021	TTACCGATTACAGCAGCATTTGGAGATAGTAGTGTTTTCTTTATCTGTGGTAGTTGTACTTTACTATATTGCTTTATAGTATTTAAATATGTGCCAAAAACTTCTGGTAGATCATTAGAA	adeliensis_unique
centroid_18241_0003	GAACTTACTAATTACAAATTAGAAAATAAATTAATTAAAGTAAATCCGAATAATTTTCCTCTAACTACTCGTAGATACAGCAAAGAAGAGCTATGCAAATATATAGAATCAGAATATCAA	adeliensis_unique
centroid_17484_0002	GGAATGTTAACCGGAGATAAATTTGTATATCTTGGTCATGGAGAAGATACTCCTGATTATCAGCTTTATTATGATAAAACACGTAAATTATTTTTATTTGTAGATAAGCGAAATGGTTGT	adeliensis_unique
centroid_17466_0006	AATATTCGGAAAGGAGTTAAGTTTCATGATGGTTCAGAACTTAATGCAAACACTGTCGCAAACTCACTGCAAAAAGCACTTGATGCAGCACCAAAACCACGCATACTAGATGGTATTGAG	adeliensis_unique
centroid_18207_0026	TGTATGATTGATGGCAATTGCAATAGTGCTAATCGTATTTACATAAGTAGTGGTTGTACAGGGTTTGACTGTGATGCCGTAGCAAAACTTAATAGCCTTTCAAATATATTAGGGTTAATT	adeliensis_unique
centroid_17573_0008	TATTACTGTAGTGCTGGATCAGAAAAAGCATTTGGTCGCGACCTTGTAGAAACTCACATGCAAGCATGTCTTGATGCGGGTATTTTATTCTACGGAATAAACGCTGAAGTAATGCCTGGT	adeliensis_unique
centroid_17579_0006	TCAAAAGCTGAGAATGTGACAGTATTTCATCTTGTTGGCTCACCTAACGATATGGCTGTTGCTAAGCGAAGAGCTGTCCATCATACTTTAGGTGATGGTGAGTTTGGTAACTTTTTCAAC	adeliensis_unique
centroid_17563_0020	AGTAAAAGAATAGAAGCTATTGAAGAGATCTTTAATATAGTCGCTATAGCTAAAGCTGAAGACCTATATAATTATCGAGAAAAAAGTTATTGTTTTGATAAGCTACAAGCTTTGTTGAGT	adeliensis_unique
centroid_17570_0017	ACCTTCGGGGGTACTGATACCAAAGTATTTATCAAGGATGATAAAAAATATGCTGTTGTCTCCAATAGTTTAAGTAAATCAATCCGGTTTGATACTCCAACTATTGTTTATGAGGTTTTA	adeliensis_unique
centroid_18945_0001	ATTTAAATTATTATTGTGCAAATGCCCAACAAACTTGAGAAAAACGTTGTCTTGTAATCCTCTCTCATCCTTATAACAATCATGAAGTAACTAAAGATGACTATATTCTTACTATAAAAT	adeliensis_unique
centroid_18940_0002	TATTTTATATTGTAGAAAGTTTAGAACATTATTAGTTTGCAAGTGTTTTGAGCTTAGGTCAATGGTTTTCTTTGCATAATATGCTATCCTATACTACAGTTTTACTAGCTGAAAAATTAA	adeliensis_unique
centroid_18958_0005	GAATGTTTGAGCTATAAATCTGAGTATAGTTATATGACTTCAAGTTGATTTGAATCATATATGATTCAAGATTGTAGTAATATTTTAAAAAATTGAAAAACACAAGATTAGATATATATT	adeliensis_unique
centroid_17513_0015	AAAGATGAATGTATAGCTATGAATCGAATGAATCTAAGTGTAATTGACAGTAAATACTTTATCTTAATGCGTAGGGGAGAGAAAGATGCAATTGATATGAGTAACCTAAGAAAATGGAAA	adeliensis_unique
centroid_32080_0005	AATTTTGAGAGAATAAGTTTAGGTGATAGTTGCTCTATAGATACTCTAATAAAAGTTGTTCCTAAGTCTAATCGTGATGGCTCTATAGATACTTCAGAAAAATTTAATATAGCTTTGAGA	adeliensis_unique
centroid_22787_0001	ATGTTATTAGAAATAAAAGATTTACATGTAAATGTTGGTGATAAAGCTATTCTTAAAGGCTTAAATCTTAAAATGAACAAAGGTGAAATTCACGCAATCATGGGTCCAAATGGCGCTGGT	adeliensis_unique
centroid_17517_0011	AAAGGCTTAGATAATATAAAAAACGCATCTAAGTTACTTCAAAACTGTGACTTCATAAACTATAAAGGCTATGTCGAAGGCAAACACATCTTTGATGACGCTACAGATGTTGTTGTTTGT	adeliensis_unique
centroid_22796_0006	AATCAGTATAGTTTTTTTAAAATTTTTATTTTGAGTGTCTCCTTTAGTTTGCTCAATCCTCAAGCTATTTTAGATATAGTTATATTATTAGGGGGAGTTGCGGCACATTATGAAAGTAAT	adeliensis_unique
centroid_22798_0009	CATAGAGTTATTTCAATTACTATAGGAGGTATAGACATTTTAGCAATTATTGCAGGATCTGTAGTACTAATTATTTCTTCTGTTATGCAACAAGCTCAAGAGATTGCTGATGAAAACAGT	adeliensis_unique
centroid_22777_0012	AACTTAGAAGGTGACTTTAACTATAGTCTTATCCCTACTGCTGAAGTCCCTCTCACTAATATGGTTAGAGATGAAATACTTGATACAGAATCTTTACCAAGACTATATACTGCTCATACA	adeliensis_unique
centroid_17557_0017	AAATTAAACCAGCTTAAAAATTTACGCGAGAGCTTAATTAAGCAAGATAATCAAATATTTGTTTCAGAGGATATTCGACAAAAGGCGTTAATTCCTTTAAATAGGATGATAAACTTCTAA	adeliensis_unique
centroid_22774_0008	TCTGCTATTACAAAAGCTAATGAGATAATGGCTTTTGAACATTCTAGTGAAAATATCTTCGGGCTGCAATACCACCCTGAAGCATACCTGAGTGAGTATGGCTTTGAAACATTAAATAAT	adeliensis_unique
centroid_17523_0015	CAACAATGTTTAAGTGCTGAGTTAAAATGGGTGACTAAAAAAGCTAAAGCAAGCCAAGAAGAATTGGGACAAAATGTGCGTTCTAGAAGTGCAATTTTAAGAGTGGTTGAAAAATTATGA	adeliensis_unique
centroid_17519_0015	ACTAATGATATTTATAAGATTTATCAGCAGACATTAGAGGCTAAAAACTATTTTGCTAATTATAAAAATGTAGATAAAGAGTTAGTTTTAGAAAATATAATATTAGAAATTTTGAAATAG	adeliensis_unique
centroid_17896_0010	GATGGTTTATCAAATGATGATAAGAAAATTAATATGATTTTTTCACATTCTAAACCGGGTATGACTGAATTTGCACCAGGTCATACATCAGCGTATGATGGAAAAAGTTTAGATCTTTAA	adeliensis_unique
centroid_21510_0007	GATGACAAAGAATATTCTTTAACTAAAGGAGAAAGTTTGTTTGTACCTAAGAATGTGAAACATTGGGTAACATATACTGAAAATCCAACTATTTGGCTAGCTGTACATATTAAAGATTAG	adeliensis_unique
centroid_21480_0006	ATAGATAAGGATAAAGTAAAAGTCGGTAAGCTAACAGAAGTAGTTTATCAAGATACTAAGGCTTTAGATGTTTCGCGTAAAAAGTATGTATTTTATAAAAAGCATGGTTTAGATATTCAA	adeliensis_unique
centroid_21486_0006	TTTTTAGAGGTATCCGTAAATAACACTCATGCGATAGCACTTTATAAAAAAATTGGCTTCAAACAAATTTCAATGCGTAAAAATTACTACAAATATAAAGATGGTAGCTATAATGACGCA	adeliensis_unique
centroid_21495_0018	GGTAATGTGACTATTGTATCTGCATGCTCAGGACATGGTTTTAAACATTCTTTTTCTATAGGTGAAGCTATGGCCGATAAGGTCTGTGGTAGAAAGATGAAAATTCAGTTAGATAATTTT	adeliensis_unique
centroid_21640_0008	AGTCTTGAAAAAGCAGTGACAAACTACCCAGACCCTGACAATATCCCAGAGCGAAATATCAAGCTTATGAATGAGCTAGGCACAGATAAGATGAAAGAACTGTTAGAAAAATGTTTTCAA	adeliensis_unique
centroid_21294_0020	GATGGCTTGTTGACAGCTTTTTTAAACATTGATGAAGTTATTGAGATAATCCGCAACTACGATGATGCTAGTGCTGAGTTACAAACTAGATTTTCACTTTCTGAGATTCAAGCAGAAGCA	adeliensis_unique
centroid_21305_0002	TGATTACGATAATTTGCTAGGATATATAGGTAAGTATATTTTTAGATTATGCTTATATTCAAAGATAAATGACTATACACCACGACATCTTTTACATATTATTAATAATATTAATGAAGT	adeliensis_unique
centroid_20236_0005	TTATGCTTTAAAATTTTAGATCTTTAGTTTATTTTGTGATACACTGCATCAAGTTTGATCTTATGGTGATAATATTATTATATGTTTTATTATATCAATTCTTTAGAAAAGTTATTTATT	adeliensis_unique
centroid_21318_0022	CTTATCAGAAAGGGCTTTACTCATGATTTAGCTCAGCTTATGATTAAGGATTTAAAAGCAGCTATACATTCACTTGAGTCAAAAAATAATAAACAAATTAAGAATGGCTTCTCACATTAG	adeliensis_unique
centroid_21334_0001	ATGATAAATTTAAATAATTATAAACCAATAGATTTCCCCTGGGATTATACTTGTTTTAGTTCTACAGATAAAAATCCAATTAGCTTACAACTGCCCTTATATCATATTGATGAACACTTA	adeliensis_unique
centroid_21254_0022	GAATCGGATTTACTAGATAAAATCATATCTGAATATTTTGACGGTCAAAATGCTCTAGAAAATATAGATACAACAGACGGTGTAAGAGTAACTTTAGCAAATGAAGATATTGTGCACTTA	adeliensis_unique
centroid_21666_0021	GATAATGAAGGGGTTATTACTAAGTTTGTACCTTTTTTAACGGCTAATGGAGACTTGGAGTCTGTAGAATCTTTATTTTTGAATCCTTTTTCTTCAGCTAAGATTGAAATTCAATCATAG	adeliensis_unique
centroid_17880_0026	AAAGGCTTTAAAAACTATAAAGATACAAGCATCCCGGTTAGAGAGGTTATTGTTAGCTATTGGCAAGGTAAAACAGCTCATATAGCAAAAGGTTGGCAGAATGTAGCTTTTGAAGGTTAA	adeliensis_unique
centroid_17881_0009	ATCATAGCAGGGTGCTACCCTATACTAATTACAAAGCCATTTGTTGATTATGATAATTATACTACTAGTGAAAAGTTCTTTAGCTTTTTGCGTAAATGGGAGCAGAAGTTCTTTCTTTAA	adeliensis_unique
centroid_20172_0002	AATAGTTGATACTATCTAAAGAGCTTACTTATCTTTGAGCAAATTTCTATTAATTATTAGGTTTAATATTTTACTATTAAATAACTATGTTTTAAATTTTATATTTGGTATTATCAAACA	adeliensis_unique
centroid_21458_0018	ATTAGTTTTAAAATAGACAATACTAAAAATAAAAATGCCAATACACAAATACAGTCACAAGATAGCCATAAAATCATGATTATAGCTACAAATGAAGAGTTGATGATAGCGCAAGACACA	adeliensis_unique
centroid_21365_0006	AATAGTATTGGCATTTTAGCTCCTATAATTTTAGTCTTAATGAGATTAGTGCAAGGTTTTTCAATAGGAGGATCTTATGGAGGAGTTATGGTTTTGATGATTGAGTCAGCTAAACCAAAT	adeliensis_unique
centroid_21362_0018	TTGTTATCAGGAATAATTGCTAGTATAATAAGTCTTTCTAGTAACAATATTGTAAATACGATTTGTATTTATACCATATTGGCAGGCTTTATTATTTATTTTATAAATAGGGATAAAAAA	adeliensis_unique
centroid_17905_0007	TATCAGCACATAACGATTGCAACAAATGGCAAGCCTCCTGTTGCAAGTAACTATCTTTTTGAAAAAGCAGAAGAAAATAATAATGATAGTGATAAAGTTACAGATCTTGAATGCAAAAAA	adeliensis_unique
centroid_21026_0004	AGATAATAAGATTAAAATAACAGTCTTAGTTAATTAGAATTGTGTTGTAGTATTACAAAAATATAGCTCTAAACTAAGTAGTGATGTTATGATTATTTTATATGTATATTATATAGAGTA	adeliensis_unique
centroid_40529_0002	TAAATTAGAACTGTACAAATAATACCATTTAATCTGATAAACCTTACAAAACTTTAATCTCCCAATGCTCTTTTAGAGAATATAATAAAAGTATAGAACAAACATTAAAGGTTAAGCATT	adeliensis_unique
centroid_21063_0006	AAATTAGCCTGTGGACTTGAATCAATGGTATTAGGTGAACCTCAAATACTTGGTCAAGTCAAAGACTCATATACGCAAAGTAAAGAGAATGAAGCACTTGGTAAAGAATTAGATAGAGTT	adeliensis_unique
centroid_21062_0002	AAAAAAATCATTTATATATCACTAGCGTGCTTCCTTGCACTTTCACTTAATAGTTGTTGGATTATGGCAGCAGGTGTTGTCGGTGGGGCTACAGGGGCTTATATAGCTAAAAAAGATTAA	adeliensis_unique
centroid_23197_0003	CATTTGCAGAAACTAAAGCTATTATATGGTTACTTTTTTTATAAAAGCACCCTAGAAACTATCCTATGGCTTTTAAATAAAAATCGCGTATAAAACACTTGATTTTTAATTTAATAACGC	adeliensis_unique
centroid_20841_0010	ATTTGGCATTGGTTCTTTATACCGTTATTCCCTTTATTTATCGTTTACTTCATATCAGGCTTAGCTGAGACAAACCGTGCGCCATTTGATGTGGTGGAAGGTGAGTCTGAGATTGTTGCT	adeliensis_unique
centroid_20850_0023	TTAACTACTCAAGCAAAATTGTTTTTCAGATTGTTTGGTAGTATAGCAATTGCTCTTCTTGTAATAATAATTGTATGGTTAGGAATAACTATTTGTTATAAAGTGCTTCTACAGAAAAGA	adeliensis_unique
centroid_20826_0013	GATGGTGATATGATAAAAGAAAGTATCAACTCGTTTGTTAATAATGATGATTTTTATTTACCAAATATTGAAGCTGTCAAAAGATATGTAGCAAGCAGTGATTTTCTAGCAACAGTACCA	adeliensis_unique
centroid_21892_0023	AGTAATAAATACTCTAAAGAATCTAAGTTTTTTCTTAGATCAATTCTTAGAATGGTGTGTCAATTTATAAATATTAACTCTTTTACTTATATAAAAGAGTTTTCAATTAATGAGGGAAGG	adeliensis_unique
centroid_21874_0002	ATTGATCGAGCAATTCGTCCGAAAACTTTAGCTGAATATGAAGGTCAGCCCGTTGTTCGTGAACAAATGGAAATATTCATAGAGGCTGCAAAATCACGAAATGATGCCTTAGATCATACA	adeliensis_unique
centroid_21888_0013	TATACTGTCAAAAAGCATGGTTGGCATCCGTTGCTACTAGAACGAGACAATAGATTACCTAGTTTGTCAGAGCTTGTATCTGAGCTTAATGGTATAACTGCCCATATAAATCAGGAGTAA	adeliensis_unique
centroid_21884_0005	AGAGTTGTTACTAAAGAACAAAAAGATGTGTTGATTAATGCTTATGTCGTATGGAAAATTGATAACATCTCTAAATTCTTTACAAGTACAAGTGGTAATGTTGATAGAGCTGAGACATTG	adeliensis_unique
centroid_20798_0015	AGCACTGTTATGAAAAAATATCTCAAAGGGGTTTATTACTTGCCAAAAGGGATTAGTTTGTAGTACGATATAGCTAATTAATTTAACTAAAGCAAAAGCTTAAAACAAAAGTATAAAAAT	adeliensis_unique
centroid_20779_0006	AATTAAACTTGCACACTATGAAAAACTATTTATAATGGTGATTACTTAGGGTTATAAGTTCCGGCTTACTAAGGCTCATAAGTAAGTAAAAAACAAAATATAAAGATAAGGAAAATTATC	adeliensis_unique
centroid_20944_0001	AATATAGATTTATGAAAACTATAAACTTTCAAAATCATATTCAGATTTACAGATATTTCGATTTAGATTTGTGATATTTAAGTTTGAAGTAGCCAATAACTCTATTAAATACTTTAGTTT	adeliensis_unique
centroid_31287_0003	GTTGTATCTAAATATGTATTAATAGCTGCAACACTACCAGCTAACGTTAGAGTTCCTGTACCTGAGTTTGAAACTACAACATTGTCTGTTGAACCTGCGGTTAATATACCTGCTGATGCT	adeliensis_unique
centroid_20894_0014	AAAGTTGCTACTGAGGTTAGAAGCATGAAGCCATATTATGTTGCTGAGGATTATCATTTAGATTATTACATGAGAAATGGTTCTATTCCATATTGTCATAAACACCAAAAAATATTTTAG	adeliensis_unique
centroid_20868_0006	AAAATACCTGTTGATGAAAGTGAGTTTGAAACTTTTAGAACTACACATGAAAATCTAGATAGACCTTTGATGTCTTTAGGTTTTCACTTTCATACTTTAGAGATAGCTGGTAGATACTGT	adeliensis_unique
centroid_20910_0002	AAGTATCTAATATCATATATAAATCTTTCTGAGTTTTATTTATATAAAAATTAGGTTATCCTACGACACAAATTAAATCACTATCAATAATAAACGATGAAAAACTTCTTTACTCCAAAT	adeliensis_unique
centroid_21992_0003	AAAGCAACCATTACTTTAATAAAAACAAATATACTCAATTCTTAAAAATCATTAGTTTTTAGCAGGACAAAGCAGACAAATAACAAATATAGCGTTATAATTATTCATATTTTTATTTAT	adeliensis_unique
centroid_20905_0018	GCTGAAAATGCCATAAAAGCTATAGAAAAAGACATAGAAATATCTTTCCACCCTAGTGAGCATGATATTTACTGCTATAGCAATGACTACCTGCTTGGAATTCTCTTTAAAAACCTGATT	adeliensis_unique
centroid_21656_0017	ACAGATGATGAGAAGTGCGATGATGCTAAGTTATCTATAGCAAAAGGTTGTAAAGAATTTGATAGTTGTGATGCTATTTCTGAGTTAAATACTTTACGACTAGGAATAGTTGGTGAAAAA	adeliensis_unique
centroid_19516_0005	GGAAGTTTTAATGATACATCGTCAGGTTCGATGGTATTTTTTCAAGAGGCTACAGATGATCCAGCTATTGTTGAGTTTACAGTTACTGGTGATGGAATTACTGTATCAAAAGATAAAGCT	adeliensis_unique
centroid_31546_0001	AATTCAAAATATAACTAAAGACTATTGTATAAGTATATAGCATCTAGAGCTGTTTTAATAATACAGACTTATAAAGTAATTTTATATTTTTAAAGGTTGAAGAAATGACCTAGTAAAAGC	adeliensis_unique
centroid_19488_0015	CCGGTTGAGTCACATATGATTTTAGTAAATAGAAGTTCACCCTATAAAAGACAACTCATTGATATTGTAAGATCAGGAGTAAAAGGCATTAGAATGAAATATGATAAGAGTTTTAAAGGT	adeliensis_unique
centroid_19594_0002	TCTTTCTAGTATTGAAAGATACATGTATTTAAGTCACTAAATAGTGTCTAACTAAAAAGATAGTTTTAGTGGTTTAAATATAAATTGGTGCAAATATATTCGTATTTGCTTTTTGTTTTT	adeliensis_unique
centroid_21655_0007	TTATTTTGTACAGATGATAAAAGCTACCAAATATATCGTAAGTGGATTGCTTATAACTACCCTCTTAGATTTATATTTAGAAGACTTCCATTATTTTTAAGAGAAAAAACAGCTCAAAAT	adeliensis_unique
centroid_21654_0011	GTTTCATTAGATAAGAATATAGAAGATATATCTAATGATAAATGGAGATCATTATCAAAAACAGATCTTTCAAAACACATAATACCTACAGATAATTTAAGTAATTATTGTGGTGAAAAT	adeliensis_unique
centroid_20205_0001	TTTCTTAAATAAAAAACAGTATTAGCATACAGTATAACAAGTAATTAACTCTGCTTGTATTGGTATTTTTAATAGTTTTCTTTATAATTCATAATACATAGCTTCAATAAAGAACACTCT	adeliensis_unique
centroid_20231_0007	GACTTAACTTTTATTAAGAGCGCTTTTCTGTGCCTAGATAAAACTATAGATCAAAATCTTTAACTATTCAAAGTAAAACCATATCACATCAGATAAACCTCTTTAAAAAGGAGTATAAGC	adeliensis_unique
centroid_20083_0008	GGCTTTCCATGGGTTTCTATTGGGTATTCACAAACAGAGTCACCACTAATATGGTTTGCAAATATTGGTGGCGTTTACCTTGTAAGTTATGTAGTGGCTTTTATCTCATGTTTGATAGTA	adeliensis_unique
centroid_20082_0013	TCAAGTGAAATTGCTACTATCATGAATCTATCAACGAAATCAATAGAGTTTAAACTTAGTAAGATAAAAAAGAAACTAAACTGTCAAAAAATATCAGAATTGTCTTATCTCGTGGGGAAA	adeliensis_unique
centroid_17864_0012	TTAGGTACAATGGCTGGTGTTATTTTTGGGTATCTTATAGGCCTTTGTTTCAGAAGGAACTACATTCCAGAGTACCTCAAAAGTTTCTTTGCTTTAGCAGTAATTGTTGTAGGTTTTATT	adeliensis_unique
centroid_20079_0023	TTAGTTATTCAAGCAAAAGCCTTCTTTGATGTTTACCTCTACCTTGCTGTTAGCGCTATTATAATAGGTTTAATAGTAATATCATTATCAAAAGCTTTTAATAAAGCATTTAATATTTAA	adeliensis_unique
centroid_21161_0007	GATTGCAAAGTTGGCAATAATATTAGTTTAGTAAATGGGGTTGGTTTAGCTGGTCATGTTCATATTAAGGATTATGCTATATTAAGCTCAAATGTTGGCGTGCATCAGTTCTGCACAGTA	adeliensis_unique
centroid_24000_0001	AGTTAACTCCTTTTGATTAATTTAATCGTTTAATATTTAACTGTATTTAGTATAATATGCTATCATTTTTTTAGAGAAATTTCTAAGCTTAGTAAGCTTATTAGATTAATTTAACCAGTA	adeliensis_unique
centroid_21202_0004	TCAATTATAGTTTGCCAGCTTTTCATAGCTGGTCCGATTATAGATAAATATGGTTTTCGCTTAATAAGTCCCGTATCTATAACTATATCAACTGCTGGTGTGATTCTTTTTGTAGTCGCT	adeliensis_unique
centroid_17868_0008	GCTTTTGTTTGGTTACATAAAAACGCTAATGACTATGGTTTTTATATGAGCTATCCAAGAGATAATCTTCAGGGAATGATATACGAGCCTTGGCACTGGTGTTTAAAACAATATATTTAA	adeliensis_unique
centroid_20103_0014	TTTGTGTTAATGTTCTTTATATCATTTTGGTTATCATACAGATTTAAAGCATCTTATGAGCAATCTGTAGCCTTAAGCTTTACAGCTGCATCAAATAACTTTGAGTTAGCGATTGCTGTC	adeliensis_unique
centroid_13492_0001	ATTTTGTTCTTTTGAGCGTTGATTATATAGATGATAACTCAAAGAATATTATTTTTGATAAAAATACACTACAAATTCTAGCTACCATATTTACATATATTGTAAAAAAGCTATCATATA	adeliensis_unique
centroid_20098_0017	GATGTGGATTTTAGTGGATACAGCAATTCTAAACTAAAGGAATCAACATACTCTGTTGTATTAAATAATAAAAAGATGGGAAATAAAATAGAAATATTTCCTAAGAATAGTGATTCTTAG	adeliensis_unique
centroid_20099_0016	TCAGGTCATGATATGACGGATGAAGCTGCTTTTGGCAAGCTTTTTTATCTTTTAAGTCAACCAAATATATCTCCACAAAAGGTGAAAGATGCTTTTAAGATTTCTTTGCAAGGAGAGGTT	adeliensis_unique
centroid_17865_0032	GACAAAACAGTAGTGCACGGTACTTCTAATTTAATTTACCAGACAGGTGATAACTTTAGAAAAGTACAACGAGGCTATTTATTTGATTACGCATTTGTGATGATAGTAGGTGTGCTACTA	adeliensis_unique
centroid_17866_0008	GCTATTAAAGATGTACATAACACTTTAGCGTATTTTGGACTATGGGTTATTGCGATCCATGCTTTTGCTGCTCTATTTGATTATTATGTATTAAGAAGAGATATTATTGAAAAACGCTAG	adeliensis_unique
centroid_21188_0005	TTCTTTATGGGGGTTCCTACCGTAGGTATGGCACTTTTACCATCGTACGCAACCATTGGCATATTTGCACCATTAATATTAGTGATTTTTAGGATATCACAAGGCATAGCAATAGGTGGT	adeliensis_unique
centroid_20871_0002	CTGCTAACTTTACCTGTATTAATTGCAGAATATGCAAAGCAACTGAAAACGAAAAAAGCATTATTTAATTATTTAATATAAGATAATATGGTTTAAATTAGCTATCAAACGATAACTTCA	adeliensis_unique
centroid_20885_0014	AGAAGTGCTACTAGATATGATGCTCTTGAAAAATTTAAATCATATCTATATGAGGTTCCTGCCAGTGTTAAAAACAATACTACATACTGGCAGAAAGGCCCTTATGCTAAAACTGCAGGA	adeliensis_unique
centroid_20884_0024	TTTGCATACTTAGTCGCTGAGTTAATTTTTGGGTTTATATATGAAGATATTGTATCTTATGATTTATTTATAATAATATTTATTGTTGTATCAGCAGTGCTATACCCATTATTAGTAAAC	adeliensis_unique
centroid_21042_0008	CTTGAGTAATCTGATTCAATAGCCTTTCAAAGATATAAATCTAACATATTAGTATTTTTACTAGTAACATACTAATAAGATTAGGAGTAGAATACAGATATCTAAGAGTCTAGAGCAGAT	adeliensis_unique
centroid_21064_0004	AAAGTTTGTGAGCAAATCACACAGATAGAGCAACGTTTACTTTTTGCTAAAAGTGAGCCACTTCAAGAGTTTTTGTTTGAATTAAAGACTAAAGATTTTGAGCTGCTTTCTCAGATTAAT	adeliensis_unique
centroid_21057_0001	AATATATAAACCTGTAAAAAACTCTAGTTTGAAGGTTTTTGAGCTATATTACAATTATTTATAAACCAAACCTTCCTCATTTTTATTATTATATGGCTGATAAAATTTAAAAAGACTATT	adeliensis_unique
centroid_20932_0002	AAAAATACTAATAGTGTTATATGTTGATGATTTAACAGCTAGATTGTAGTCTGAAAGTTTTAAAACTAAAAGAATGGAGGCTTAGTAGGATGAGAAATTCATGCTTAAATTCATCGGTCA	adeliensis_unique
centroid_38910_0001	ACAATTGATAAGAAAATATTTGAAAGATTACTTATACTCTCAATTTTTCTATGATTTTTTCCACATTGCTCATTTGCCACTATATTAAGCCTCTATCCGTGGCTTTTCTTGCTATTCAAT	adeliensis_unique
centroid_17429_0010	CCTAGTATAGATGAAGAGTTAGAAAGACTATATTCATTAGGTCAAAAATTAAGACAATATGCCGCAGATACTTTCTCTATAATCGATCAAGCAATAGCAGATGGTAAAAATGTAGTTTAT	adeliensis_unique
centroid_16215_0003	TTAAAAGAGTTTGATAAAACAAATCCTCAAAAATCAGAAGCACAAAAAAAAGAAATTTTAAAGCATCGGAATCTTTATAAAAGAGAAGCGAAGAAAGAGACTAGCTTTCTTGATGGATAG	adeliensis_unique
centroid_17415_0007	GCCTCTTTTGATAAGTCAGTAAGTCAAATCGCTAAAGAAAAAGGCTACAACATGGTTGTAACAACTCAAGCATTAGCTTACTCACAAGGTATTGATGATATATCTAATGATGTCGTTGTT	adeliensis_unique
centroid_21604_0006	AAGACTATAGGGATTACTGGACAGTCTATGGTTGAACTTTCATTACGCATTAGTAAAAAAGATGTTAATTTAGATCTTATAGATAAAAAGGCTAAAGAAATACCTATAATACAGTCTAAA	adeliensis_unique
centroid_17494_0016	TGTGATCAATCATTAATAGATGCTATTAAAGATACCACACCACCAGCAATAACAAATGATGTGGCAAAACAAAGATTGCAAGATGAGAATATCAGCTTCTTATTCGATCCATATAAATAA	adeliensis_unique
centroid_17508_0005	TATATGTCTGCGGTGCTACTTGTAGTAATGTTGCTGTTTAGAGGTATATGTTTTGAATTTAGGCTTAAAGCTTCAGATGAAGGTATCAAAAACTGGGATAAGCTATTTTTTATATCATCA	adeliensis_unique
centroid_16284_0017	AAGCTAACAACTATAGATAATATCATCAACTCAACTAAGCTAAATTATTCTGAAATAACACAGATTCTTTTTGAATTAGAAATGCAGAACCTTATCCAATCAGCTCCTGGTGGATATACC	adeliensis_unique
centroid_16267_0004	TCAGCTAGAAATGTATTAGAAGAGTCTGCTCGTATCACACGAGGTAATGTTATCGACCTTGAAGATGCTGATAGCGATGATTATGATGCTGTGATTTTCCCCGGTGGGTTTGGTGCGGCA	adeliensis_unique
centroid_17467_0017	GTCAAAGGTAATAAAATCATTATCTTTGCATGCATAGACAATTTATTAAAAGGGGCTGCTACTCAAGCGCTTGAAAATTTAAATAATTATTATGATCTACCTGTAGATACAGGATTATAA	adeliensis_unique
centroid_17466_0021	TCCCGTGCAACAGTTCTTGATTCTGGAGACCCTGTAGCATACATGCAAAGTGACTTTGGCTGTAATGGTTCATTTAATCTTGGGCAGTTTTGTTCTAAAGATGTTGATACAGCATTAGCA	adeliensis_unique
centroid_13519_0003	TTATATAAAATAAAATCAAAAAATATAATTCTAGATTCCAATCTCATTCTATAGACATCTTATAGCAACTCAATTACTCTATTTATTATATAAAACTATATATTTAGCAAATTTAGCCAT	adeliensis_unique
centroid_13494_0005	TCTTTGCATGTAGTTTACACATAGCATTTGAGTGGATAAGATATAATACGACTATGTGATTAATATCTACATTATATTTAAAAAAGCTATATTAATTTTACTTTCATGAATAGGGGTATA	adeliensis_unique
centroid_15934_0023	TCTGTAAATTTGGTATCATCATTGAATGATTATACAGGAGTGTTTTTGACTATAGGTATTGCTATCATAGCGGTGGCTGCTATATCTTTCGTGCTTTCACCTTTAAAGAAAAAGTTGATG	adeliensis_unique
centroid_15915_0007	TCTGCTTTTGAAAATAATACTATTTCAGAACATTTAACATGGATAAAAGAGATTACCGAGCTGTTTGATGCTAAAAGGTTATTTTGCACTATTTCATATTTTTTATTTATCTGTGATAAC	adeliensis_unique
centroid_17278_0003	TTTAAAAGTACCGCGAGCTATCTAGCAAACACTTTACAGCAATGTGATAATGTTCATTCTGTTAGGTGGCGTGTGAAAGATGTTACTCATCTTTTAAAAAAAATAGTAAGAAAGAAAAAA	adeliensis_unique
centroid_17050_0020	GATTTTTATGGTCATGATTACGGTGATCATGTACTTATAGAACTAGTTAAAAGAATTAAGCGCTTAATAAAAAAACGGATATTGTTGCTAGATTTGGTGGTGATGAATTTATTATCGTAG	adeliensis_unique
centroid_16112_0002	AAATTTCTACAAGGCTTAACTACCGCTGATTTAAACCTTTTAACTGAAAATAAAGATATTCTTTTTACAGCGTTTGCTAATTTAAAAGGCCGTATAATATCATTATGTTTTGTGAAGTTT	adeliensis_unique
centroid_21603_0021	TTAACCCAGTCATCAGGGTCTGAATACGGTGCCTGCATATATCTTGCTGTCTCATCAATTATAACACTATTGTTAATTAGCAAAATGCCAGAGACCAGATCATCAAAGGATCTCTCTTAA	adeliensis_unique
centroid_13432_0004	CAAGAAAATAAATTTGCTGAGCACATTCGATTACGCTCAGCAACCTCGTAAACAATAGTATATAATGAGTTTCTTACCGATATATTTTATCTTTATATATATAATTTTTTGGTTTATTGA	adeliensis_unique
centroid_16042_0016	CCTTATTTGGTAGTAACTCCTGCTAAAGATGCTAATGCTAGCAATACTACTGTAATTGGTGGATACGCAGACTATAAAACTATCGAAGATGCTATAGTGAAAGCTAAAACAGCAGATGCT	adeliensis_unique
centroid_17046_0008	ATCATTACTGCAAATGTAAATAATGGTGCAGAGATAATAGCTGATGGTAGTGTTATCGTTTACGGTAGAATTGGCGGTAGGGTTATAGCCGGTAGTTCAGGAAATACAGATGCAAAAATC	adeliensis_unique
centroid_17312_0037	TCAAATCATATCTCAGTAATTGCGAATTTTGCTGAAACCTCTAAGAAATATCAAAAGTTAAGTGTCCCTGCAAAAAGCATCATAATACTCGACAGAGATAAAGTTAAACAACGATTTACT	adeliensis_unique
centroid_19521_0005	TTGATGTTTAGTTTTAGTATATATTGCTTCGTAATATTTAACCTATCTCAAGCGTTAAGATTAGCTCCAATTGGAGGAACCACTCTTATGTTAGGATGGGGCTGTTTGATTGTAATGGGA	adeliensis_unique
centroid_17632_0013	GATGCTCATGTGTATCGAGATAAGTTGATCCGTGTAGTTCCAAGAGAAAGTGAAATTACTGGAACTTGGATAGCAGATAGAGACAGATTTGAATACACTGGACTATACAGTGAAGATAGA	adeliensis_unique
centroid_16825_0010	TTACAGACTACAATTTTTCCAGAACAAACCCCTAGCGGTTGGAATATTTTAGGTAATACAGGTTTTGATGACTTTACTAGCTTTAATGCTGGAGATAAAATTAGATTTAGGAGAAAGTGA	adeliensis_unique
centroid_17636_0013	CCTCAAGATGCTTTAAAAATTTCTGGTGGAGATAAACTACCTTTAATTGATGCCGCAAGTGCTGAAAAATCAAATGTCAAAAAAATCAATGAATTCTTATTATTAACATCAGACAAATTT	adeliensis_unique
centroid_16740_0001	AAATTATCAAAAACGACCATTTTTAAGAGAAAAACATTTTGATAACTTCATATATGTTAAAACCCTCTCAAAAATATTTCTTGAAACTAATGGCTAAAATGTTAACATTTTTATGAGTTT	adeliensis_unique
centroid_16765_0002	AGTATACCAATCAAACAGTTAAATATAAACATTGCTTATCATATTGTATTTCTTTAATATGTCAGTTAAATAAACATGCATGTTTATAGTGTAAATATTCTAATATAGGTAGTATCTAAT	adeliensis_unique
centroid_17623_0008	ATTTATCTTATAATAAATTTCTATGGAGTTAAACTTCTTGCAGGCGTGAATAATGGCATTACAATATTCAAAATGTTTGTTCCAGCAATTATTGTAATTATATTTTTAATATATGCATTC	adeliensis_unique
centroid_12415_0002	TCGTTTTGTGCGGTATATATTGGAGCTACATTCTTTCCTGAGTTGAGTAGCCCTTTTGCTAGCTTTTTAGCAGCGTTTGGTGCATTTGCAGCAGGATTTTTAGCACGTCCAATTGGTGGG	adeliensis_unique
centroid_17660_0012	CTAGATGTTATAGATAGAATAGATACACCTGAATATGAGCTTTCGAATATAAAACGCGATGATGCTATTCGTATTGAAAAATGGTGTGAATTTTTACCTAATCTTATGGAATCTATTTTA	adeliensis_unique
centroid_17642_0015	AATGACCTTGATATTATTGACTACACCGAACCTCAAGACTTCTTCACAGATTTATCTCAAAAACTAGGTTCATCTATTTATTATAAAGCTCTTTCAGAAACTGGCTTTAGTATGAAATAA	adeliensis_unique
centroid_16840_0032	TATTTTAATCAGTCAACGGATTATAATAGTCATTTAAGTTATGCTGGATCGACTTTAATTGGAGAGCTTTATCTGAAGAAATATGATAATCCATTTCTTAAGACTGTAACTACATCGACA	adeliensis_unique
centroid_17550_0008	AACTTTAATCGTGTAGGTTCTTTCTGTGCAGTTGGTGCTATTGTTGCTATCGTTGCGATGGTACTTAACATATTCCTACAAATTCCAGCGTTAGGTTTTGTAATATCTTTAGTATTTGCA	adeliensis_unique
centroid_17547_0015	GCAAGGCAAATTTATGCAAATATGCAAAGAGGCCATGATGTCTTTTTAAATGCTACACATCTTAATGGTTCTCAATGGCAAGATAAGTTTCCATCTATTTATAAAAAGTTATTAGAAAAT	adeliensis_unique
centroid_17610_0003	AAAGATAATCAAAACATACATAATTATATTAAGGAGTTATTGTTTGACTTAAAGCATTGTAGAAATAATGCTGAAATCAATAATCTAAAAATTGAAATTAATGAAGCTTATAAACACTCA	adeliensis_unique
centroid_17606_0022	ACTGTTATTATTAATGGTAAGTTGATTGTGAAAAATAAGAAGTTACTTACATTTAGTGAATCTCAAAATCAAAAAACTGTAGAAAGTTATTCCAAAAAAGTCAAAAAAATATTAGATAAG	adeliensis_unique
centroid_15203_0001	TTAAAATTACTTGATAAACCCTTGTAGTGATGATATTTGTCTGTATAATTTTCGGTCTTAATCAATCCATATATTAAAAACGAAATTGAATAACTTATTTATCAAACCTTATTGTAGGAC	adeliensis_unique
centroid_16949_0003	TGCGTAGGGCACTTTTCAGACTCTCAGTGTATTGAAGTATGTCCAGTTGATTGTATAATTATTGACCCAAATAATTTAGAAACTAAAAATGAGCTGCAATTAAAATTTGAAAAGTTAGTT	adeliensis_unique
centroid_16946_0021	AAAATCATCTATTGTGCTATGCCATGTATTGCAAAGTTAGGAGCAGCTATAGTATTATTTATTTGGTTCAAAGCAAAAAAACAAGGTATAAGTCATGTCTACTACTTTCCAAAAGTGTAA	adeliensis_unique
centroid_15159_0002	ACTTGAGTAAAGCAAAATAAATTCCTGTGAAAAATTAGTGATGCAAAAAGCTTTTAAGCTTGCTACTACACCACATTTTATGTATGTTGTTTACATTTAAAATACATAATAATATTTGCT	adeliensis_unique
centroid_16901_0009	TCTAGTTATAAAAATAGCCCAGTGCTTATAGAGAAAGACAATATTCTAGCAATGAGTTTTCACCCAGAACTAAGTGATTGTAATCAAATATATAAATATTTCTTTGAAAAAAACATGTAA	adeliensis_unique
centroid_16958_0020	TTATTATATAGGTTTGGCATAAATGCTACTGTAAGAATGTCTTTAGGAATGTATAATACAGTCGCTGAAGTAGACTTATTTATTAAAGCTCTAAAGAGAGTAATTAATCAATTAAAATAA	adeliensis_unique
centroid_15180_0001	AAAAATCCTCAACTTTTCTATGGAACCTATATTATGATTCTTTTATCTAGATAAGAAAATCCAATATCTTATATATTGTATATCAGTAAAACTTATATTAGTATTCCTTATATACTATGA	adeliensis_unique
centroid_16959_0004	TCTACCCAACATGAAAACTATAAGACTCCGACAGATGTATATAAGCAAGCCTTATTGTTATTAAGTAACTTAAAGGAGCTTAATGAAATAACTGCTAAAAAGCAGGTGGGCGAAGTATGA	adeliensis_unique
centroid_16914_0012	ACAAAGTCAACTTGTGATTTTCTAGCTAAACTACCAATGCTTGGCGAGGTTTCAAGCCTAAATGTATCTGTGGCAGCAGGTATTGCTATGTACGAAGGGGTTAGACAAAGAGTATCTTAG	adeliensis_unique
centroid_18270_0003	TCAAATTTTATGATAGGGATAATTTCTGCTGCTTATTTTCTAGGTATGACTACAGGGTCATATTTCTCCCAGTTTACTGTTGTAAGGGTTGGTTTTATAAGAGCTTTTGTATTATTTGCA	adeliensis_unique
centroid_16983_0007	AATGAAAATAAATATCCTTCTTGGGAGGATGTATTAGATAAAGAGTATCAGGCTTGGAATCAAAGTATAATAACAATTGATACCTCTACTAATACTCCACAAGAATTACTTACGACCTTA	adeliensis_unique
centroid_15438_0017	ATTAATACAAGAAATGACTGGAGAAACTTTTTGTCTTCTGGAGAACAGCAGAAACTTAATTTTTGTCGAGTATTTATTAAAAAATATGATTTACTCTTACTTGATGAGGCTACTTCAAAT	adeliensis_unique
centroid_15425_0019	ATTCCTAAAAATTATATTTCAGGAATATATGATAAATACCTTTTTGAAGGTCAAGTACACCCAACCTCATATTCGCATCAAGTTTTTTCTATCTATATTGATGATATTATAAATAAGTGA	adeliensis_unique
centroid_15359_0013	CGGGCTACGTTAGGAAAAAAAACATTGTTAGTTAGTGTTTTTAATCCTTTTATCAGAATAGTTTCTAAGAAAGTGGTTATGCTAAGAAAAATGTTTGGTAGTCTAATTTATAAAAAGTAA	adeliensis_unique
centroid_18240_0007	AGTGAAAAGTACTCTTGTATTTCATCGACTCTTGTACGAGCTGTAGCTTTAAATAACTATAAAAGAGTTAGTGAGTTTGTTCCTGAATGTGTATTTAGAGAATTAGAGAAAAAATATAAA	adeliensis_unique
centroid_15372_0005	CTAATTGCAGGATATGCTTGTGCAAAAAATAAGCACTTTGCAAGAGTATGTCTACCAATCATAAACTTCCTAGAATCCGCACCACTACTAGGCTTTCTAACATTCACAACTGCTTTTTTC	adeliensis_unique
centroid_16964_0008	TATCCTATTGTTGCAATTTCTCCTGCCATAGCTCCTCTAATAGGAGGATATATTTCAACATTTCTCGGTTGGCAAGCAACTTTTGAATTTGTTGCAATTTATGGCATTATTTTGTTAATT	adeliensis_unique
centroid_16969_0021	TATAGTTTTTTAAATGACTTTGTTGCGACTTTAAAAAAACCTTATGGAATTAATCAAAAAACTAAATTTTATAATCAATCAGCATCACACGATGAAGATGTAGAGTTTACTTTTTGTGGT	adeliensis_unique
centroid_16830_0013	GTTCGTACGATGAAAGTTTTAAAATTAGCATTTCTTTCATCGGCTGTACTAGAGCTTTTCTCAGCAGCATCAATAGCATTAGTCGCAATTTACTTAGGCATGGGATTTATTAATCAAGGT	adeliensis_unique
centroid_16856_0003	AAGTTAGTTGAAGGCACTGAACATGATGGCCAAAACCTTGAAGAAGTTATTAAAACTACTAGTGGCGGTATGTTTAACAATGCTGCTCAAGTTTATAACCATACTTTCTACTGGAACTGC	adeliensis_unique
centroid_16845_0003	CCTCTTTGTCTTTTACAAAGACTGGGACTACTAGCTATAGGTTTTGGTTTTTTACTAAACATGAGATTTCATGTTAGGCCAAGTCACTATGCTCTTTCACTTTTAGCCGCTGTTTTTACA	adeliensis_unique
centroid_14824_0001	TTTTCTCTATAATCATTTGTATATTTGTCTAATAACTACATAAAATGTATATATCCATAAAGACGCGTCATTATTATCAGAGAATGGGGTGTCTCTAGAGATAAAATATTATTAATAAAC	adeliensis_unique
centroid_16812_0009	AAGCTTTTCCAAGGACAAGGTAGTGATGAATATATCAAGCAAGTTAAAGAATGCTTCAATAAGGTTACACAGTTCAAGCCAAAATCATCTCGACCTAGATCAAGAGAAATTTATGTAGTA	adeliensis_unique
centroid_16945_0006	AAAGATACCTTCTTGATGACTATTAAATTTGGTGAGTTTGGTGATCAAGCAAAATCTTCAACATTGATGGATAAAATCCAAGAAACTTTAAACCGCAATATTCCCAACATAAACTATAAT	adeliensis_unique
centroid_16950_0007	CAAGGTGCCGCTATAGGAGGTGAAATCCCTAGTGCTGTAGTATTTATAAAAGAAACATTAACAAAAAATAGCGGTCTGGCCTGTGGAATGATTTTTTGTTTAATAAACTTTGGAATCTTA	adeliensis_unique
centroid_14629_0002	ACTAGAGTCTATATTTTGATAAGTAGATAGTGGAATCAAGACCTTACTCTTTACTCTATTTCCTGTTATAATATTGTGATTAAATTTTGTCTATTTACTTTATAAAATATTTAAAGGGTT	adeliensis_unique
centroid_15082_0003	CATCGTATAAGCTTTCTTTACTAACCCTATAAGCATAATATTCTCAGTTTTCCTTTTCATTATTATCTACCCTATGTAGAATGAATTTAGACACTTGAATTTAACTACTTAAGCTAAGGA	adeliensis_unique
centroid_15747_0029	CTCTTACAGATGGAAGACTTCTTGCATAAAAGAGTGATAGGGCAAAACCAAGCGATAACAGCTGTATCAAATGCGGTTAGAAGATCTCGTTCTGGATTGTCAGACCCAAATAGACCAATT	adeliensis_unique
centroid_15730_0008	CTTATTCAAAACCTAAAAAGTTATGGCTTTGAAGTTTGGGTTGTAAGTGCTTCACCTGAGCTTTTATATCAAGGTGTTTTATCAAGAGAGCTAGACATACCTGTCACTCATATTATTGGG	adeliensis_unique
centroid_17003_0005	ACAATAAGTCATAAAAATAGAGACTTCGGTTATGTGATTGCGATTTCAAATTGGCTAGGATTGGTTATAATAATCCCATCTGAAGCTTCAGCAACAGTCCAATACCTAAGTGCAACTTTC	adeliensis_unique
centroid_17000_0018	AGTGGTGCTAAGAGTAAAACATTAGAAAACTCTATCAATATTAAAAATGGCATGATTCAAAATAGTAAGATTATTTCATTTCAAAATAGAGAAGATACATATCCTTACAAATATATATAA	adeliensis_unique
centroid_15724_0013	AGGGAAATGTTAATATCACCTAGGACAGTTGAGTTTCATCTATCTAATGCCAAAACAAAACTAAATTGTTTCAAAATAACAAAGATTGCTCATACTATAGGAAGATATCATTCCCTATTT	adeliensis_unique
centroid_17234_0009	GTGAGTCAAAGTTATGATATCTTCGTTACAATGACAGTTAAAATTAATACGATAGATAAATTTGAGTTTATTCAAGAAATTATCAATACAACTAAGGGTAATGCTAAGATTGAAGATATA	adeliensis_unique
centroid_21603_0005	GGTAGAAGTTATGCTATCAAACTTAGTATGATGCTAATGTGCTTACCAATGCTAATTATGGCACTAATGCCAACTTATAGCTCCGCAGGTATCTGGGCAATTGTTATTCTAGTTTTTGCA	adeliensis_unique
centroid_17207_0003	ACTAAAATGCTTCATGAATATATAAAGTCTGAAGTTCAACCGTATGATATATATCGAGATACTTATTATCCTACTCCTCAACCTGGTGTAAGAGTCGTTATTATCAATGATGGTAAGCTT	adeliensis_unique
centroid_15870_0004	CCTTTATACGATAGCTATGGTGAGAATTGGGATAAAGTCCAACAAGGTGGCTTTGGCGGAGGTCAAGGAGGTGGTTTTGGTGGCTTCTCTCAAGGTGGAGGAGGTTCACAAAACTTCAAT	adeliensis_unique
centroid_13811_0003	TCATCTCACTTATATCTCTCCTTTGATTAACAAATAATTTTTCTTTGATATAGTCAATAAACTAACAAATCTTAACTGATAAAAATCAATGCCTGATTTTCGGTGATGTATTTTTTTTAA	adeliensis_unique
centroid_17022_0010	CAGTTCAAATCTTATGCAAGCGTGTCTGATATGATAAAAGCTGCTAATAAAGTAACTACTCGTATTAAAAAGAAAAACTATCCAAAATTATTAGATAAAGACTACAAACTTAAAAACCTC	adeliensis_unique
centroid_17040_0005	AGTACAGATTCAGAAGCTCGTTGGAACTTAGTAAGTGCTATATTTGCTGTAATGGTAGTAGCAATTATTCTTGCTGGTACAATGTGGATTATGTTCGATCTATATGCAATGATGATGTAA	adeliensis_unique
centroid_15545_0010	AAAAAAAATCTAATATTAGAGCTTAAGCAAAATGGAGCTCTTGATGGAAAGAATGCTAGTCACTATATTGCTAGAGCTTTGAATGTGAGTAGAGCAACGGTCTATAACTATCTAAAATAA	adeliensis_unique
centroid_15549_0009	ACAATTTATTTGGATTTTGCACAGAAATACTCTTCCACAGACATAGCACCAAGCATTGAGAGATTAGCTAAAGTTGAGCAAAACTTGATTTTATCAAAAGATTATGAGTTTAGATTTCAT	adeliensis_unique
centroid_14127_0010	AAATTTATCGAAGCAGAATCAGAAGGTCAGTATATTGGACATTATGCAAAAAGTTCTAAAGTACATATTCAAGTTAAAAAGCTTGCTAGAGAAGTCGTAGAATTTTTTGGAGATAAATAA	adeliensis_unique
centroid_16978_0001	ATGCAAATTAGAGAAGAAATAAAACAAAATAATATTGACCATAATGTTTTCACTTGGGTGAAGCAAGGTGGTCTGAACCCTGCATGTATAGAAAGAGGTGAAGGCTCATTCATCTATGAT	adeliensis_unique
centroid_14209_0002	ATGGCTGTTGGGGCTGGAATTGTATTAGTTCCTGTTACTGCAGGTATCGTTGGGTTTGCAATATTTGCGATATCAATTTTAGTAGCTTACCCTGGTATATATTTATTTCAGAGGCTATAT	adeliensis_unique
centroid_14214_0012	GGTATGGTTGGTATGTTTATAGCGAACAAACTAAAAGCTAAGTTAAATGACAAAATCCTTCAATTAATATTTTCTATCATGTTAGTGGTTTTGGGAATTACTATTTATTTTGTAAACTAA	adeliensis_unique
centroid_16978_0021	TTACATTCATTTGTTAGGTGGAATCATGTATTTGTTGGTCCACCATTAACTATTAACAAAGAAGAGTTAGATATTGCAGTAATTGCTCTTGATAAGGTATTTAGCTTAGCTGACACCTTT	adeliensis_unique
centroid_17021_0018	AAAATTACTAGCATTTCTAAAAAACATATCCAACTTTTCACAGTTGGCGATCAACTTCTTTGGGGGGCTGCCGAACCTCTTAGACGAGTACTTAATATCTGTTTAAACACAGCATTCTAA	adeliensis_unique
centroid_16978_0019	GGTCTTTTAGGTTGTTTTGAATTAGTTAAAAATAAAAAAACAAAAGAACCTCTGGTAGCTTATAATGCAAAAGATATAAGTATAACAACTAAAATTACTTGTAAATTTAAAGAACTAGGT	adeliensis_unique
centroid_15453_0005	GTTTACAGCTCATTCAACCCATATCACCAAAATCAAAACGAAGATAGTTCTGATAATGTTGATGAAGTTCATTCTGATGAACTTGAGTCTCAAGAAAATGTTGGAAATACTGCTGAATAA	adeliensis_unique
centroid_16994_0011	ACATATTTGAGTTTTGGAGAAAGCTTGAAATTGTTATTAAACAAGAGATTATGGCTTTTGGCTATTTATGCAGGCTTAATGGTTGGGATTGTTGTTAATGCTTTTTCTGAACTTTACGAT	adeliensis_unique
centroid_15717_0014	AATCAGATTAATGAGGGAAATCCTATATATTATTGGTCAGATATAAAAAAACAGCACGAATATGGTTTTGAAGTAAAAGTTTCATTTGCTGGGGGATTAAAAGAATTTATCACTTGGACG	adeliensis_unique
centroid_16992_0006	TTCCTGCTTACATATACACTAACGCAAGATAAGACTCGTATTACTAGGAGATCTACTATTTGGAAATTTTACGATGGTAATTGGAAAATTATGTATCATCAAGGAACTGTAGTCTGTTAA	adeliensis_unique
centroid_18104_0012	AAATTAAATGATGGAACTTCTATTCAATTAATTTCAGAAGATTTGGGGTATGAATCGGTAAGTGCTTTTATCGTATTTTTTAAAAATGCTCTTGGTTGTACGCCCAAAAAATATATTAAG	adeliensis_unique
centroid_2285_0010	AAGCATAATACAGTTGATGATAATGCAAAAATAAACCAAATGAGGGATGAAAGCCCTTTAGCTAGACTCATTAGACAACACAATGCTAGTAGAAAGATCATCCACTCTAAAGAGTCTGAA	adeliensis_unique
centroid_17654_0009	GATAGCTTAGGAGTAACTATCGGTGACAAAGTGACTCTTATTGTGCCGAAGATTAATCTAACTCCAGCAGGTATGATCCCTAGAATTAAGCAATTTAAAGTCACAGGGATATTTTCTGTT	adeliensis_unique
centroid_17615_0009	GAGGCTTCAAAGTATGGTAAAGTCATGGTTGAGCAGTGGATCACTGGTAAAGAGATAACGGTTACAGTTATAAATGATGAAGTCTACTCCTCTGTATGGATAGAGCCCTTGAATGAATTT	adeliensis_unique
centroid_18091_0006	CCATCTATATGTGGATTTTTTGCAGGAGTTATAGCTTATGTTATGGCACCACTAGTTGGTGATAGTGCTAATGATTTAGTTGCAAATCCATGGTATATGATCTCTATGAGTTTGGTGATG	adeliensis_unique
centroid_17617_0012	ACAGAAGCTATAAAAGCAGGTGCAAGTGGTGCTATATCTGGTTCGGCAACTGTGAAGATTATTGAGAATAATTTGAGTGATGAGCAGACTATGCTTGATGAGTTGAGCAGGTTTGTTGAG	adeliensis_unique
centroid_2285_0047	AATGTAAATGGTGATAACGCTGCAACGCTAACAATCACTTCAAATGATGGTACGGCAGATGGTGAATCAACGGTCATTAATTTAGATATTACAGCTGTCAATGATGCACCGACAGTGACA	adeliensis_unique
centroid_17621_0014	TCTCAACTTCTTTGTGTAAGTGATGACCCAAGCAAAATAGAAGCAGCTTTTGATAAAAAACTAGAAAATAATCAAGTGTGGTTAGATGGTGTTCTAAGTCGCAAAAAGCAAGTTATTCCT	adeliensis_unique
centroid_17333_0017	TATTTAAAAATGGAGCAAAATATGAATATTCTTTTAATTGGTTCGGGTAGTAGAGAACACGCTATTGCTAAAGCTGTTAAAAGGAGCTCGCTTGATAATAAACTTTATTGTCTGAGTGGG	adeliensis_unique
centroid_17669_0009	ATCTTTAGAGCATTAGAAGTTATTATGATTAGTGGTAAAAAGTACTCGGAGCTTGTACAAACAGCGAAAGTTGGAGCTTTAGAAGAAGAGCTAAAATTATGTGCTATAGTTCCACAAGAT	adeliensis_unique
centroid_17660_0007	GAAGGAACCTCTCAACATTATGCTCCGATTAACTATCCTGCTAGTGCTGACTTTAGTTTCGTTGAATTTGCAGAACAAGCAATGATTTGTTCTAAACTTAGATACAGAATTGGCGTAGTA	adeliensis_unique
centroid_21103_0052	GTCGAAGCTAGTGAGCACAATTTTGACTCTTTAGAAGAAAATCCTTATTTTGCTATGTTTTACCCAGATAATCCTAGTTGCAATGAGTTTGATAGCTTAGATGATTTATATAGTGGATTA	adeliensis_unique
centroid_2285_0058	TCTTTAGGTGATGTTGATGGTGATGGTGATGTGGATTTGGCGCTTGGAAACAGCTTGGGGACAATAAATTACTTGCAGAATGACAGTGGTACATTTACAAGTCAATCAGGTGCTAATAAT	adeliensis_unique
centroid_2285_0130	GCAGTTGCACAGGATCAGGTTATAACAGCTGCTAGTATTGCAGAGGGTTCATTAGTGTTTACCCCTGCAGCAGATGCAAATGGTAGTGCTTATGATGCTTTTGAGTATAGTGTAAATGAT	adeliensis_unique
centroid_17487_0015	GTTGAAACCCATTATGATGATGAAATGTTTCACGGATTTATTGGCAGTATTGGACTTTCTCCCCTAAAAAATGCCGAAGTAGCTTTAAATAAAGCTATAGATTTCATAAACCAAAGATAA	adeliensis_unique
centroid_43013_0001	ATGCAGATATCAGCAATAAATATCAGTACTATTGCAGTTAATGATAATATAATTCAAAACAATGCTATTTCACAAATTACTTTTTCAAAAACTCAATTATCTCTCTCTTTACTCAAAAAA	adeliensis_unique
centroid_17593_0019	GCTAGTGTGTCCTGTAAATTATTTGATAAGTATAATCGTGATGGCTCTTACTTCTTTGGCGGTGGTCGAGGTGTTAGAGCACTGATTTTCATAATAGCAGTTATCTTTATGATATTTGCT	adeliensis_unique
centroid_17599_0019	ATTGGAGCAGTTCAAGCTTTAAGTAAAGAGGCAGCTATTAAGGTTGCTAAGTTTGGTTTGAAAATAGTTTATGGTGCTTTGTTAGTAAGCTTTTTATCTGCAAATATCGTGGGATTAATC	adeliensis_unique
centroid_17587_0012	TTTGGTCGTGTAGATGTAGCAGTAGCTATGGAAAATGCAACTGATGAGTTAAAGCAAAAGGCAAGCTTTATAACAAACTCCAATAATGACGATGGAGTTTATCATGCTATAGCTAAAATC	adeliensis_unique
centroid_18058_0019	TTTACTGCGAAACTTGGTGATATTCATATATCTGAGCAAGCTTTAAATAGAGTTTCTGGCTATATCTCTGTATACATAATAATTTTTGGTGCTGCTTGGCTTGCCTTACTTGGTTGTGGG	adeliensis_unique
centroid_17553_0006	GTAGCAACTTTTGAATATCTTTTAGATCATAATATTGTTAGTGGCTTAGCATTTCAGGATATAAATATTCGCCAAAACTTTACTCTTTCAGGTACTACTCCATATGGACCAATTATAGAT	adeliensis_unique
centroid_18054_0004	ACTGCAGTAGGTGGAATATTAGCAGATAGAGTTATTGGCTATCGTCGTTGTGTGCTTATAGGCGGTGTTTCTATTATGACTGGCCATATAATAATGGCACTATCAGGTACTAGTAATGTG	adeliensis_unique
centroid_18063_0015	GTTTTTATGATTCTTTTGCAACAAAGTGGAGGGATGATGAATGTATTTACAGAAAGAAATGTTAATAGAGAAATATTAGGTTTTGTAATACCAACAAGTGCTTTTCAATCTGTAGAACCA	adeliensis_unique
centroid_18278_0018	GCCTGCTATGCTTTTTTAGGTGTTAGAAATGAAAATAAAGGCTTTACTTCAATGGTGCATGAACCGACATTTGATCTATCAAATGAAGCTATGCTAAATGGTTTAAACTATTATATAAAC	adeliensis_unique
centroid_18263_0019	ACATTTCCATTAGCAGACCTTATATTAGAAATTCATGCTTCTGGTACAAGTTGGATTAATATATTTGAGCAGAAACTATTATGTTTAACACTTTATTCTCAAGAAAGTGAAGCTAAAGCA	adeliensis_unique
centroid_32341_0007	CAATTTGCTTTACTCCAATCGATAAGTGAATATGTGGTTATAAATTTGATTAACTCGTCTTGTTGAAAATAAGACTAATGAATTAAAAGTGGAAAAAAACATATTGTTTGCTGAAGAGTA	adeliensis_unique
centroid_18093_0004	GCTGCAATATTATTATCAAATGAAATAAATATATTATCAAAATGCATTAGATCAAAACAGATTAGAGTTCCTTACCCAAAATATATATGCTCATCACCAAAATTATTTGAATACAACTTT	adeliensis_unique
centroid_18090_0018	TTAACTAAAGCATCTGAAATGGCTACGCTAAATGCTAACTACATTATGGCTCGCCTAAAAGATGAGGGCTTTACTATAGCTTATCCTGAAAGAAGAGCATCGCATGAATTTATCGTAACG	adeliensis_unique
centroid_17411_0008	GCTTTTACAGGTGTTGATCATATAGCTTCGATTACAATAATGAAAAAAACTGGTATGGAATATGTAGAAACTAGAACTTTAAAAGGAATCGAGTGTGTTTTATATAAGAAAAACCTTTAA	adeliensis_unique
centroid_18067_0023	GAGTTGGCTAAGCAATTAGCACAATCAAATGTAGCTACTATGGAAGATTTGGCTGAGTTATCTGTTGATGAACTACTTGATATAGTGCCTATGGATGAAGAGCAAGCTACAGATTTAATT	adeliensis_unique
centroid_18285_0002	AAATGTAATAGTGGTGTCCTAGTATTCAGTAACGAATCTAGGTATTCACTCGGATTAAAGGAATTTTGTCATAAACATGGAATTAGGCATAGAGAGCTTAATCTTGAGGATGTTTGGGTA	adeliensis_unique
centroid_18284_0002	GCAGATACAAAAAAAATATCAAATAAAGTTGATTCTATATCAGCAGAGTATATTCATATTGTTGAGATTGATGAAGAACTTAGTACTAAACAAGAAGAAGTAATTAAATCCTTACTAAAT	adeliensis_unique
centroid_17396_0005	GGTAGAAGTGTAGAGCTTCGTAAAAAGCTTGGTCAGATATTACTGAATGATTTGAGAAAGCTTTGCAAAGATAGTTCGCAAGCGATTGATTTTAGAGTGAATGTTAATGAAACTGATACA	adeliensis_unique
centroid_18083_0002	GGTTTAGGGGTTGTTTTTGCTGTTATAGGTAAAGTTTTATCTGTAATAGTTGGGGCTAACAATCCCAGTAAGACAAAAGGAGAGACGTTTGAGTGTGGCTTCCCTGCATTTGGTGATGCA	adeliensis_unique
centroid_17403_0005	GATGTTATTATAGTAGCGTCTTATGCATCATATAAAGCTAAAGCATTAGAAAACCATAATCCTAAACTAGTTTTTGTTGATGAAGCTAATGAAATAAAAGAAATTAAAGGTTATATAGAC	adeliensis_unique
centroid_18205_0005	GTTTATTATGGTCTTGGAGTTGATGGTTTCTCTGTATTGTTTATAGTACTTACGTCATTTGCGACACTTGTGATTGTTCTTGCTGCATGGACTTCCATTACTGTTAAAGTTAGACAATAT	adeliensis_unique
centroid_18204_0023	ACAGCTCCTGCTGAAGGTGCTGTTTTCACTAAAGTTGAAAGTGTTGCAGTTTACGGTCATGTCTTCTTGATGTTAGGAATATTTGTAGCTGTAATTGCTATAATCATGTGGGTAGCTCGT	adeliensis_unique
centroid_17354_0005	TTTTGGGGCTTAGGTGGTGGACCTGTTGTTTATGCTGCTATGAGTGCTATTGATATAGCTCTTTGGGACATCAAAGGTAAAGCGCTAGGACTACCAGTTTATGAATTATTAGGTGGTAAA	adeliensis_unique
centroid_18209_0012	GATGTTTATAGTAGAGAATCATTATATCAAGAGTTGATAAGGCTAGGGTTTTATCGCATGATTCCTAATGACTTAATGGTTAATATTAAACTGCAGATTAGTGATGTGGAAATATATTAA	adeliensis_unique
centroid_18208_0017	TATATAGAAAAATATCACCTTGATGAGCTTAAAAAACCTATATTGTTTGATAGTGTTTTACTTCTTGATGATATGTTCATTAATGTAAAAAATCTAAAGGAGGCCTACGATGATCTTTGT	adeliensis_unique
centroid_17888_0007	ATAGATAGATTAGTTCAATATGTTGGCTTGCAAGATAAGAAAATAGTACAACTGCAACAAATGATTATGCAAATGCAGAAAGAATTTTCGGTAGTGTTACAACAACAGCAAGCACAGATT	adeliensis_unique
centroid_18169_0024	ATTATAGTTTCTGGATTTAATGTATTTCCTAAGGAGATTGAACTAGCTCTATTTGCCAGAGAAGAAATAGAAGATGCCGCAGTAATAAAAGCTCATTCAGAAGAAACTGGTGAAATGCCT	adeliensis_unique
centroid_18183_0004	TACCGCGATAAAATATGCAATGATATAAGTTCAACTTATGAAGGAGGTAGCTACAAATCAGTCAAATATGGTAACTGCGTAGTATCTCTTGATAAATGGTATATTCAACAGGCTCAAAGA	adeliensis_unique
centroid_17867_0008	TTCTTATACACTCGGTTGGCTACTGCAGATGGTGGTGAGATAGTTTTAGCTAATAACCTTATATTGGCAAAAGTTATTACAAAGTTACCAGTAAATAAAGAGAGTATAAGTGCAGACTAA	adeliensis_unique
centroid_18195_0005	CAATCTGGTATTGCTAATGTAAAAGATAATTATCTTGGTGATGATAATGTCGCTATAATGAGTGAACTTAAAGCAAATAATGGTACTTTATTGTCTCACCCAGTTATAAATGGCACTACT	adeliensis_unique
centroid_18242_0012	CATATTGATGATATTCGTGTGAGTTTAAGAGATCATAAGCCAAAAAGTTTTTTGCAAAAGTTATTGATAGGTAAAGATGTTTGGCCAGTAATGCTTGTTACAGTTCTTTTAATATTAAAC	adeliensis_unique
centroid_18242_0022	TATAACATGCTATTTTTAGTGTTATTTATATGCTCAAGTGTCTACTTCTGGGTTGTGAAAAGATTTGTACCAGAGACTGCTGGAAAAAGTTTAGAAGATATTGAAAATGCTTTCGATTAG	adeliensis_unique
centroid_18243_0004	TCTTGTAGATATGTTGATGTTGCTGTTCCACAAGAGACAATGGATAAAATTGATGCTTTAAATCGTTATAAATTTGACGTGATGTTTGTAGGAGATGATTGGTACAAAACAGATAAGTGG	adeliensis_unique
centroid_18231_0006	TTAGAATCTATTTCTTCTGAACAAGAAAGTCCATTTATAACAGAAGCTACATTTACTATAAGAGATTTGAAGAAGGGCACAAGGTTTTTTGCGATAGTTAAAAAGTACAGAGGGATTTAA	adeliensis_unique
centroid_17370_0004	ACATTTCCACATATTGGTAATGTAGGGATTAATAATGAAGATAACGAATCTCTAGGTGTATTCGCTAAAGGTTTGGTCGTGCGAGAAGATGTCACAAGTCCTTCAAACTTTAGAGCAAAT	adeliensis_unique
centroid_17207_0009	TTTGAAGTAACAGAAGTTGATTGGTTTGATATGGAAAACCTACCAAAATTATCTCATAAACTTACTAAACAAGAGTTAGATATAATTCTAAAAACATATAATAATAATCAAATATATTTT	adeliensis_unique
centroid_17883_0009	ATCGCACCGAATAAAATATACAGTTTGATAAAAAGCAATACTAGGTATAGACTCTTCAACACTGATACTGTTAATGTTCTTGAACTTAACATGGATTTGATGAAGCTAATTCATAAATAA	adeliensis_unique
centroid_17049_0020	TTCAATCCTACATTAAGTTTAAAAAACTCTTGTGTTACGGCATTAAATACAGTTAAATCAGATCTGTATCAAGACCTTGATATTAAACTATATGACTGTTTTAAAACTGAAGGTGACTAA	adeliensis_unique
centroid_17055_0020	TTGGAAACTGTAGGCATAGAAGTCGAAACAATAAGCTGTGAAGCTTTTGTTAACTCTCATAATCAAGGTTATTTGAAAACAAAAAAAGACAAAATGAACCATTCAATAAAAGGTATATAA	adeliensis_unique
centroid_17863_0009	AATAGACAATATGTATATCTTCAAACTCAACTTATTAACAATATGCTTCAGCAAATTGCTATTCTACTCCCTAAAGTTGACAATCAAAATACAGATGATTCTGAACAAGATACAGAGTAA	adeliensis_unique
centroid_17045_0011	GGTGTTAGTAGAATACTAATACTTGATCATTTCGCTTCAGATATTTTAATATCTGCATATATTGGTACATTTTGTTATCTTTGGTCAAAAGCTTTTGTTGAGCATAGACTAACTGACTAA	adeliensis_unique
centroid_17033_0020	GAAAATGTGCTTTTAGAATTGATGTTCCATGTACCTTCAAATGCTGAAGTGGCTAAAATTATAGTTACTGGTGAAGCTATTTCTGATGAAGAGGAGCTAACTATAGTGATGAAAAATAAT	adeliensis_unique
centroid_12090_0015	ATTCTTTTTTCAATTATTTCCGCATTTTGTTCTTTTGCAGAATATCACGATCAGTTTATGTATAAGCTAAGTAAAAATACAATCAGGAAGAAAAGACAGGCTATAGATACTTTTTATAGG	adeliensis_unique
centroid_16894_0016	TACGGCTTATCTGAGACTGTATCTACATTTGCTCCTACTATGGGTACAACCATGGGTATGAATGCATGTGCAGGTGTATTTCCTGCTATATTAGCTATAATGGCTATGGCTGCTACAGGT	adeliensis_unique
centroid_16975_0037	TGTTATAGAGTTGAGCAATTAGCTATAGAAAGTGACTTAAGAGCTAAGGTTTTCGAATATTTAAAAGAAAATAATATAGAAATTCCTATAGAAGTATCGAAGGTAGTGCTTGAAAATAAT	adeliensis_unique
centroid_16980_0018	CTAGGTTTTAACAAGGGGTATTGTCCTAACGCTGAGTCATATTATGAATCAGCGATTAGCTTGCCAATGTATCCTGACTTGACTGATGAGCAAATCAAATATATTTGTGAGAAACTCTTA	adeliensis_unique
centroid_16981_0020	CATTTATTAAAAATGGCAAAACAAGCTCAAAAAAGAATAATCCTACCAGAAAGCTATGAGCCTAGAACTCTACTGGCAGCTAAAAACTGTCAAGAACAGGGTCTAGCAAAATGTGTGCTG	adeliensis_unique
centroid_16978_0007	AAAGCCGCTAGAGCATACACTAATAAACATAAAATCTTAACAAGATATAGATCGTTTCATGGTGGCAGCTATGCATCTATGACTTTAGGCGGAGATCCCAGAAAATTACCTCATGATACT	adeliensis_unique
centroid_21612_0028	ATCTCTAAAAGAAAATCTAAATGGGTTGCTCCAGCACAAAAAGCTTCGCGTGGAACATTAAAAAAGTATATTAAAACTGTTTCATCAGCGTCAACAGGTTGTGTTACAGATTTAGATTGA	adeliensis_unique
centroid_16962_0004	GCAAAAGAAATAGGGCCACATTTTTATAATAGTGGTCTAAATGATGCTAAGAAAGTTTTTGAACAACAGCTAGAAGAAGCTGGTTATATGGTTGATGAGTTAGAGAAATCAACTAACTAA	adeliensis_unique
centroid_17332_0017	ACAGGGTTTATTATGACAACTGCTGCTGTAGGTGTAGTCTCACCATTCCCAAAAATGATCGGCACAGCAATGGCTTTTGCACTATCTCTAGAGTTTTTGTTATCTTCACTAAGTAGTTTT	adeliensis_unique
centroid_17332_0006	CTGATATTTTTCCGCTTTATCCAAGGTCTTGGGGTAAGTGCTACGATACTCATGGGGCGAATAATTATCAATGATTCTTACCCTAATGACAAGGCTGCAAATGTTTTTGGTTATCTATTT	adeliensis_unique
centroid_17278_0015	AATCAAGATTTTGACAATTTATTTTCCAGAATTGCAAATATTCAAAACTCAATAAAAACAATAAGTAATAATGATGCATCTAAAGCTGTTAATGATTTTGGTTTGCCAGTTATAAATGCT	adeliensis_unique
centroid_17278_0011	GATAAATCAATACTACATTTTTTAACTGTCTTTAATAGATTTGCCGGTAGTGCTGATGAAATGGCTAGTTTCCTTAATAATTTGGTAGTGACATTAAAAGAAGAAAGAGTTAAGCAAAAA	adeliensis_unique
centroid_17413_0034	GAAGCCTTAGATTTGGTTGAAAGCTTGGGCTATAGGTATGTTCAAGGCTATATATTTTCTAAGCCAGAAGGTTTAGGAGCATTAGTCGATAAAGGGGTTTTAAAATATAAAACAAAATGA	adeliensis_unique
centroid_17346_0016	ATAACTGCTCTTGAAATAATGGAAGAGTTTGAAATTACAAGTCTAGCAGTTGTAGACTCGAAAAATCATATAATTGGTGTAGTAACACTCCACGACTTGGTGAAGTTAGGATTGAAATAA	adeliensis_unique
centroid_17375_0008	AGCGATGCTATGGAGCAACGCCTTCAGTCAAAAGTTGAAAAAATGCGTGACACCTATGAAGAAAGCTATGATAAAAAAGGATTGTTTAAAAAACTATTCTCTCGATTTGTTAAAAACTAA	adeliensis_unique
centroid_17918_0009	TTTATTAATAATTCAGTATTCATAAATAAAATATTTAAAGATATTCTTGTATTGAAAACTCCTGTTTCCCAAACTAAGCCATCAAATATTATAAACCTAATTACTGGTGAAAAAATTCGA	adeliensis_unique
centroid_32808_0010	GAAAAAACTTGTCACAGATTTTTTGTTGAGCATGAAACATAATACCCATGCATGCAAAAAGTAAACCAAATAACTCTCGAGAGTTGAACTTAAAAATTCAACTAAAAGGACAAATTAAAA	adeliensis_unique
centroid_22933_0004	GTAACCTCACTCCATACAATACCTTTAATTTATCCATCAACTTTACATAAGTAAAATGATAAGAAAAATTATCTCTAAAGTTTCATTCAAAGTATATTTTCACTCTAAAAAGGTTATTTT	adeliensis_unique
centroid_17238_0010	GCTATTGAAAATGACTGTGACGATAAGGTCTATATAGATGAGAATTGCCAGGATAATAAAAATTGTAATAAATTTGATAATAATGATAAAAACAAAAAAAAATATGGGTTGGTTTATTAA	adeliensis_unique
centroid_22891_0001	TAGAGTATATCTTCCCGATAACTATAGAGTTGGTTACTTGATCAAAGTATATATGTTATAAACATTTTTTTCAAAAAGTTATGCTATTAGTTTATATATAAAGTAAAATATCAGTAACTT	adeliensis_unique
centroid_17270_0005	ATTATTAAAATAAATGGGGTTAAATTCATACTATGGAGAGCAGTAGACTCTAACGGTCATGAGTTGGATGTGTTTCTACAGAAACGTAAGAACAAAAAGGCTGCAATACGCTTTCTTTCT	adeliensis_unique
centroid_40538_0001	TTTAAAACTCCTTTTATATGCTACGGGAAATGAATAAATTCGAGTTGATTATAACATATCAAAATACTAAATTACTAAATTAATATTTTATGGCAGTGTAGTATAATAAATATGTAATAA	adeliensis_unique
centroid_28427_0006	TTTGACTCTATGTGTTTTTAGTTTAGGAGCTTTTTTTTAAGATGTTAGAAAGAAAGAAAATCATTACGAGTTTAATTATCTCTATTCTATTTCTAGCCTGCATTTATTCAATCTGGAACT	adeliensis_unique
centroid_21858_0005	TCTATAACTTATGGTTTAGGTAAAACAGTTACAACATATTATTTTGATGGTAAAAACACTAAGCAAGTTTTACCGTTTATGCTGATTTTATCAGCAATATGTATGGTTAGTTTTGGTCTA	adeliensis_unique
centroid_18259_0018	GAAGGAACTCACTTACTAGGCTCTGTTAGAAATAGTTCTCGTTTAAGTATGATGTCATCTATAGCTAATAAGGATTTAGCCTTAGACTTTTTTGACACTTATGTTGATAATATAAATAAA	adeliensis_unique
centroid_18260_0096	GCTGAGGGTGTTGAAGAGCTTTATCAGTTTGAATATTTAAATTCAATAGAGTGTGACAAATACCAAGGATACTACTTCAGTAAACCAGCAACCCTAGAAGAGTTGAAAAAATTATTCTAA	adeliensis_unique
centroid_32992_0002	ATAAATTTTGAATCTGATTTATATTGGGATTGATGTAAGATCTTGATTGCTCAAATTACTAATTGATAAAACTAATCTTCTGCTGTAAACTTTTGTAGTCAAAAATTAAAAAATATCTCT	adeliensis_unique
centroid_19421_0005	AACAATCCAAATGGTAGTGTAAAACTTCAGTGGAAAGCACCTGAAGGCACTAAATGCTACGACACTAGCTTCCCAATCACTAAATATGGTGAGAAAAATGATATGACTTGGGCTACTGTT	adeliensis_unique
centroid_16274_0028	TGGGGATTATTAATTGCGGAGAACTTACCATATATTGAGCGATCTCCACAAGGAGTATTATTACCAATTTTAGGATTAGTGCTTATAAGCATAGCTATTAATTTATTATTTGATGATTGA	adeliensis_unique
centroid_19419_0019	AGTGTACATTCACCAATTATTTATCCGAGAGTTTTTAGTGGTAAGACTTTTCAGTCAGGTAAGTATGCGTGTTTGATTGATTCGATATATAAAGATTTAAAAGTAGGAACTAAATCATGA	adeliensis_unique
centroid_16282_0012	ATAAAAAAAGATATCTTTGTTATTTCACATAGAGATGCTGAAAAGAAAGGCTTAGATAGTGTTGGCATAGCTAAGTGGGAAGGTCAAGAAATTACAAGGACATTAAATAAGGTTGGAAAA	adeliensis_unique
centroid_16224_0002	AATAATGCTGTTGAATCTTTCAAAACCGCTGGCTATGAAAATATTGAACTTATGAGTTCTGCACTAGAAGGTCAAGAACTTATAGATAAATTAAAAAATTATAAAATGGTTGGCTTGCGC	adeliensis_unique
centroid_19439_0010	CTTCAAAATGAGTTAGAGAATAATTTTTCTCCAGATCTTGAGTTTAAGCTGATAGATGATCAGCCAAGGGAAGATATTCCTGAGTATAGACAAGCTGAAGGGATGACTTTTCAGAATTAT	adeliensis_unique
centroid_19434_0045	AAAGAAAAGCTAGAAGAAGTATCTGCTGAGATCAAAAAAATCATGGAAGAAGCCGTAGGGCTAAGTGTACCACTTGAAGTCAATGTTGACAGTGGCAAAAATTGGGACGTGGCTCATTAA	adeliensis_unique
centroid_19314_0013	AAAGAAGTGACAATGGAGCTAGGTGGTAAATCACCGCTTATAGTATTTGAGGATGCAAATATCGATGAAGCTGTAACGGCTGCGATGCTTGGGAATTTCTACACACAAGGAGAGATTTGT	adeliensis_unique
centroid_19284_0008	GTACTTGGATTAGCATTTAATTTTGGGATATTCATGGCTTTTTCAGCTATACAAAATTCCGTGCAGTTAGAAGCTTGGATTTTTTATTTTGCGACTATATGTTGGACTATTGCGTATGAT	adeliensis_unique
centroid_19607_0003	TACAGCGATTCTACCTGTGCTAGAAATATTTATGATATAAAACCAATAACTTTTATGTTAAAATATCTCTTCTCATTCCTAGTTGAAATTACTGAAATTACTATAAATTAAATTATTATT	adeliensis_unique
centroid_16848_0009	GAGGAACTTGAAGGACATAGCTTGATGGTGCATGAAGGATCAGATAATTATTCCGATGATCCAGAACCTCTAGGTGGAGGTGGAAATAGAATGTGGTGTGGTGTAATAAAAGATATCTGA	adeliensis_unique
centroid_16876_0008	AATTTTCGCTCACAAAAAGCCGTTCAAAAGCTATGTGCTAAACTGTATAAAATAGATAAAAATAAAGAAAAGTATACCTTCATATTAAGTAAGGAAGTTTGGAAAGGTATTCATAACTAA	adeliensis_unique
centroid_18202_0010	ACAAACGAGTTTGATTTTACAGTTCATCATGATGATAACCCAATTCCAAATGGTCATCATTCATTTTATGAGTTTACAGGGTCTTTAACAACTCCTCCATGTACTGAGGGTGTAAAATGG	adeliensis_unique
centroid_18201_0012	TATTTAATACATTGGCAAGCTTTGAAAATTGTATTTAAGAAAATCAAATATATACCAAAACCCGAGCAAAAGAGTTTTAATATTTCTAAAGCAAAATATATTGAAAATAACCAAGCTGAT	adeliensis_unique
centroid_15936_0014	TATCGTAAGAAGTTGAGGTGGAAGCAAATATATAATACTACTGATCTTGAAGATGTTGATTCATCAGCTTTACGGATAACTTTTAAAATAAAGGGTAAAAAGTTTGAAAAAGTTATATTA	adeliensis_unique
centroid_18204_0022	GGAATGTGGGCTTTGACAACAATGGTTGCAGGCCCTATTGGTGGCTGGGTTGGAGCTCTTACAGCTCCTGCTGAAGGTGCTGTTTTCACTAAAGTTGAAAGTGTTGCAGTTTACGGTCAT	adeliensis_unique
centroid_19589_0004	AACTTATACCACTCAAGTTTGTGTTTAGTGCGTGACATCAGTTATAAAATTCTACAACAATAAATAATAGCCAATGTGCTATAATTTATCTAATCAATTCATTTTAAATTATTTGAGTGT	adeliensis_unique
centroid_22087_0003	AAAAATAAAACTTACTCTTTTCACTTTTCACTTTTCACTTTTCACTTTTCACTTTTCACTTTTCACTTTTCAACATACTTTCTGACAAATACCAAAAAGCATTTACTTTCAGCATCTTTA	adeliensis_unique
centroid_20206_0001	TTAATGTTTATATCATTATTTTTTTTAGTTAAAAATACAAATATATAATTTCTGCTATAATATTTTGAAATATTTATGATTATTGGTATGATGATTTGTAGAGTTATTTATTATTAATAA	adeliensis_unique
centroid_18173_0002	AAAACTAGGTTTGTAAGAAATAACATCAACGTAACTGTAGCTTATGATGGTAAAGAGGCTCTATTTCTGATAAACACTAATGAATACGATGTAATTGTTATTGATTGGATGATGCCTTAT	adeliensis_unique
centroid_19501_0007	TCCGTACAGAGTTGTACATCCATCTCAGAAGAAGTAAAAGGTGTGAGCCTTGCTATTTATAGTTTAGTGTTCTTTATATTTATGTTGCTTATAAATACATCAGCACTTTTTGTTAACATC	adeliensis_unique
centroid_19507_0019	GTTTTTTCATTAGCTGTTTCATATATCTATGTTAAAAATCAAGCTACATTAGGGCTTATAATAGGACTACCTCCATTAGCTATAATAGTACTTAAAATGATAGATAAAAAAATTCTTTAA	adeliensis_unique
centroid_19506_0007	GGAATAGCAGGGCTTGAGGATTTCACCCCTGGCAAAACTATCCCAGGTGGAATAACCCCTGGTGAAACAACTGAAAACACTCAGTGCTTACAAAGTTGTACAGATGTGCTTAATCAATGC	adeliensis_unique
centroid_28675_0004	AGTAAATACTGCAATATTCATGACAAAAGAAGAGTTGGGAGGAAATTATTATCACTTTTTTGACAATAAATCATAAGTGATATACTCTATTTCAAAGTCACTTTCTACACATAAAAACAA	adeliensis_unique
centroid_16212_0005	TTACATTTTAATATGATTGATTTAAAAAAAGAATTAAAAGCAATATTTGGGTTGGCTAGTGTTGGTTTATTTTTATCTGCTGGATCAACAGCCCTTTTAATTTATGGATTTTGTAAACTA	adeliensis_unique
centroid_16209_0038	GCAAGAGAGATATTTATTCGAGAGGCTTTGGTTAATGGTGAATTTGATACTAAAGCATATTTTTTTAATGAGAATCTTAAATTAATAACAGATATTGAGGATTTAGAAAATAAATCTCGT	adeliensis_unique
centroid_19483_0003	TTAAGAAAAAGAAAAGATTCTAGTTTGGTTATAAAAAGTATAACTGGTGTAACAGGTGCAGACAAACTTCCTTTTGATATTGATAAAAATGTCGCTACAGCAGTTATTAAAAAATTTCTT	adeliensis_unique
centroid_18234_0042	GAAACCGAAACTAGTCAAAAACCAAATCCTCTAAAAGATAAACTTAGCGAAATTGACATCAACAATCTAACACCTATAGATGCATTGAATTTACTTAATGAATTAAAACACCTTATGTAG	adeliensis_unique
centroid_32578_0005	GGTAGTATTGTAATTTTTAAAGATTATATCTTTAATTCAATTGTCGCTAGCATTATAGCGACCAATGTTGCTTTTACTAATTATCTAAACCTCATTAAGTAGTGATGCTTAATGAAGTTT	adeliensis_unique
centroid_16123_0017	AAAATTGGTGTGAATTGGATATTGTTTAAAAAAGGTCTTGGCATAACTAATCACTTTGAAGCTTGTGCATTTATTCCATCAAGTTTGAGTGATGAGAGCTGGCCAGATATTCAGTATCAC	adeliensis_unique
centroid_16134_0012	ACTCAAGAAGAGAAAGATGAAATCTATTCAATAGTTCAGCAGAATAAAGCTAATGATAATTCCATATTTATACATAACAACAAAGGTATTTTTTTAACCTACAAGGCAAAGGAAAACTAA	adeliensis_unique
centroid_31513_0003	ATTTCGAGATGGTCACTGGCTTGTCGAATGTACTCAATGTGCTTTTGTTATTAAATCAACAATCTTTAATTATAAGAATCTAAGTGCAAATAACGAATTTATATTAGAGTTGGTATAAAT	adeliensis_unique
centroid_17763_0004	TGGATATATGTTTTTCTGCTACAACAAGGAAGCAATAAAAAAATTAAAACTTGGTTATATAAATCAAACTTTAAGAATACTGAAGAAATAAGACTTTTAGCTAGGAAAATTCACCTTAGT	adeliensis_unique
centroid_32998_0003	AAGGTTAGCTTGTCTGTGATTGTTGTATTTTATATATAAATATCTATATTTTACTTAATCTGCTAAAACATAGGCACTAACTTTATAGTATGTTAACTACCCTTTATCTGAGTTTAAAAA	adeliensis_unique
centroid_33023_0009	ACGAATACCAGAACAAGTCCTTAAACTTGATACTGATCAATATAGAAAATCAATCTCACATGGTCTAACAATAAAGTAATTGCTAAAGTTGGATAATTAAAGAATATTTTTAAAGATATC	adeliensis_unique
centroid_17872_0007	TTTAATGAACTTATTGCAAATATAATCCCTGAGAATATCGCTAGTGAGAAAGTCGCTATAAAAGCAGGTATGCAATACTTAAAAAATTCAGTAAACAAAGAAAATGGTTCTAAAATTAAA	adeliensis_unique
centroid_17559_0010	AAAGAAAATATTACGTTGCTATTAATTTCTCATGATATGAAAGAAATAAGCACTCAGCTTGACTCATTTATACACTTTAAAGATGGAGATTGCCATTACTGCGATGAAATGCCTTGCTTA	adeliensis_unique
centroid_17399_0006	AAGTCTATTGCTAATCAGTACGACTATGAGCAATACCAAAAAGAGACTGGTCAAGATAAAGCAACGAAACAAGTACAAGATATTGTTGCAAAAACAAATGCAGCAACACAATCTAAATAA	adeliensis_unique
centroid_17573_0003	TGGAGTTTTGATGGTTCGTCTACCAATCAAGCTACAGGCCATGACTCTGATTGCATATTAAAACCAGTAAACTTTGTATTTGATCCACTTAGAGAATGTGGCTATCTTGTACTTTGCGAA	adeliensis_unique
centroid_32118_0004	TTTTCTTGTACAATAATATTAAATCAACAGTTTTAATGGTTTTTTGAATAATGCTCAAAAGATAAGGGAAAGTTTTATTTGTCTATAAAATTTGTAAGAGATTTTGATGGATCTAGTAGA	adeliensis_unique
centroid_21879_0020	TATATGGCAGCTCCAATTAGTATGGGCGCACTAGCTCCTCGTACTAGAATATTCGGTTTAGTAGTTTTTGTAATATTAACACTGCTACTTAATACAGTAGAAATTGAAACTAATGTTCAT	adeliensis_unique
centroid_17635_0023	ATAAGACGAGCTTTTGCTCTATACAATCGTAAAGCTGATTGGAAGAAAGTCACAAGAAATGCTATGAGACAAAAATTTGGTTGGGATATTGCAGCTAAGCAAGTATTAGATATTTATACT	adeliensis_unique
centroid_31890_0013	AATAAAGACAATAAAAACGAACAAGATAAACAAAAGTCTAAAGATAATGATTCTCAAGCTCAGCAACAAGCTAGAGAGGATGAGTTAGATAAGCGAGAGGCAGATAAGCTTTTAGCTATG	adeliensis_unique
centroid_18258_0006	GTTGACCCTACTGACTTTAGTATAAGTATTGAAAAACTTACCGATAAGGCTTCTAAAGTCACTATTAAATTTGGTACTTTTGGTGATCGTGCTGCCTCTGAAGCTCTTATGAATAAAATT	adeliensis_unique
centroid_16940_0007	TCTCATACTTGTAATTCAAAAATCCTTGAAGAACTAAAAAAACTTACTAAACATCAAATTAAAAGTTGGAATATAGAAATGAAAGGACTATGCCAAAACTGTATAAATATAGAGAACTAA	adeliensis_unique
centroid_16936_0019	CTTTTAAGACCTATCTATCGTAAGACTTCTAATTATGGACATTTTGGTAGAGAGCTAGCTGAATTTAATTGGGAGAAAATTGATAAGGCTGAAGCTCTAAAATCTTCTTTTTCAATATAG	adeliensis_unique
centroid_33304_0003	TACCTAATTGCGGGTGTAATTTAAAGTATATTTTTTTAAATATTTTGATTAAGTTGCTTGGTAGCTATAATGCTATAGTATAAACTAGCATTATTAGAATTCCTCTATAAAAAGATTCGT	adeliensis_unique
centroid_18281_0003	AAAGCCTTTAAAAGAAAAGGTTTAAATACAGAAAGATACGAAAAATTTAAGCACGCTCACGATATTGATAATGTAGATTATGATGTTGGTCCATATCGTACTGATATGTTAAAAGATTAA	adeliensis_unique
centroid_16907_0031	ATAGGTGTTTCTATATATAATAATCAAAATGATGTAACAGCAAATGAGCTTATGGATCAAGCAGATAAAGCGATGTATCAAGCCAAAAAATCAGGTAAAAACAGTTATTATTTTTTTTAA	adeliensis_unique
centroid_17051_0004	TTAATGCCAGTTATAAGAGTTTTTATGGAACTTGGTTATTTCACAAAAAAAAGAAATTACATATATATATCAGTATGCATATCTTTAATTATAGTAATTGCAATAAGTATCGTTTGTTAA	adeliensis_unique
centroid_33331_0003	CTAGAATTATATTTTTTGATTTTATTTTATATAAGTACCCGAATAGTAATGGGAAATAATGTAAAATGATTAAAAAATTTGGTATGTTAATTTGTGTAGTAAACAAAAAAGGAATATATT	adeliensis_unique
centroid_19640_0001	GTATTAGATTCCTTAGTTATTTAGATAATCAACATAATTATCTCATAATGTATAGTGGTAGTAGTATTCATATTTTGATAAAGGTTGTATATTTGTAAGAGAAGTGTAAAAATTTACAAA	adeliensis_unique
centroid_17016_0013	ACGATTATTAAAAAATATGGTTTAGAATACTACAATGAAGCTGTTAATTGTTATACATGGATAGCTGAAGCATTTGCAGAAAATGAGTTTTTAGCTAGGAAAATTACTGCTAAAATATGA	adeliensis_unique
centroid_16976_0011	ACTTATCTTGAAGAAGAGCTTGAGATTTTAGAGCTTGAAGCAAAGATAAAGGATCGAGTAAAAGCTCAGGTCGATAAAAACCAGCGTGAGTACTATCTTAATGAACAAGTAAAAGCTATC	adeliensis_unique
centroid_16993_0006	ATATACTATATATTCTTACACCTACTACATATTCAATACTTAGTAGCTTTATTCTTAACAATGGGAATAGTTGCTGTATATACATTTGTTGTTAGCAAATTCTTAATCTTTAAGGCCTAA	adeliensis_unique
centroid_17037_0004	GTTATTGGAGCTGATTCAGCAACAGTTTATACAGATGAGCAAAATAGAACGGTGATTATTCTACCTAAGTCTAATAAAAAACATTTTGTATTGCTGAAGTCTGACTACCAGGAGTGTATC	adeliensis_unique
centroid_18063_0024	ACTATAGATATTTATATGAGGGCTTTTGGATACTTTACTTTATTAGGCATTATTGCTGCACTTATTTTATTTGTTTTAGTCCCAGTTTTAAATAAGAAACTTAAATTCTTGCTCTCTTAA	adeliensis_unique
centroid_21946_0013	GTTGATGATTTAGATTTGCCTGAAGAACAAAAACAAAATGTTGTAGAAGCAATTAATAGTATAAAGCAAACTTCTTATTGTGATGATGCCGCAAATAGCGATCTATGGGTATGTCAATAA	adeliensis_unique
centroid_18102_0003	GATAATTTTAAGAATAATAATTTACCTAAACCAACTATCGTTCTTATTCATGGTTTAGGGGCGGATAAAGATACTTGGGTTGCACTTTCAAAACATCTTACTAAAGATTTTAGAATTATA	adeliensis_unique
centroid_18102_0001	TTGAAAGCTATTAAAAAAATTAAGAAATATTTGTTTAATAAAGCTATAAATTCTCTAAGAAAATCAGCACGACTTAAGTCTTATAATATGCTTTTGGAGAAAGGAGAAGTATCTTATTTA	adeliensis_unique
centroid_31890_0005	TATAACCAAGGCAATGCTCTAACACAGCTTGGCAAATATAAAGATGCGATAAAAGCGTATAATAAGGCTATTGAAGACAGACCTGATTTTGAAGATGCAAAAGCTAATCTTAAAATAGCA	adeliensis_unique
centroid_31890_0003	TATAAAAATGCTGCTCAAAGCTTTGAAAATTCTAATTGGAAGGGAGCATCGTACTATAAAGCTAAAGATTTTCAAAATGCTTATAATGAGTTTAAAAAAGATAATACAGCTTCAGGACTT	adeliensis_unique
centroid_21891_0015	GCACTATCTGTTGAGTTATATAAAAACTTTAGTTTACAACTTACATTTCAGTTAAACGGTACAACATTGGTAGTTCCAGGTAAGGAAAATATAAACACTCTTACCTCAACAAATATTATG	adeliensis_unique
centroid_21879_0003	GCATTTTTGGCATGGATACTAGCAGCAATACTTATTTTAATGATAGCGCTTTGTTTAGGTAAAGTGGTATCTATGTATCCTGTACGTGGAGCAACAACACGCTCAAGTGCTATTTCACAT	adeliensis_unique
centroid_21643_0003	GAATCTCTTGAAAATCCGGAGCATTTCTGGACAAAGCAAGCTAATCGTATGCATTGGGATAAGCCATTTACAAAAGCTTGCAATAGCAGCTTTGATAAGGTCGATATAAAGTGGTTTGAA	adeliensis_unique
centroid_22280_0001	GATTTAATATAGTTAGAAGTCTACTTATTAGGAATAATATCAAAAAACATTATTATTTAGTATATGTTTAAGTGTGGTTTTGAATTTTTTTAAACCTTTTAAAGAAGTTGATGAAAATTA	adeliensis_unique
centroid_21841_0016	TCTTTGCTTGGTATATTAGGTGGACTACAAGCATTTGGCTTTATAGGAATATTCCTTGGTCCTGTGATATTTAATGTAGCTTATGTTGGACTAGAAAAATTAATGGATAATAAGGATATT	adeliensis_unique
centroid_38987_0001	GATTCCTCTATAAAAATTTATATTTAATTATAATATTTTATATAAGTTATCAAAATATAACTAGCATTGTTAAAACATAACTAGCTTACTTATGCAGAATTTATGATATTATTTTCTTAT	adeliensis_unique
centroid_21833_0003	GGAGGTACAGTGCTTGCATATATTGTGATTTCGGTGATGGTTTATTTTTTAATGACTAGCTTGGGTGAGATGGCGGCTCATAGGCCTGTGAGTGGATCATTTTGTGAATATGCTACTCGT	adeliensis_unique
centroid_22504_0002	AGCCTTAACAATGTTTTGAGTGATATTTATTAATACTGCAAAACATGGACTATTAGTTTAATAGTAAGTGCAGTTAGCATTAAATATAAGTATTGAAATAAGTTTTTTGAAAATATAGAT	adeliensis_unique
centroid_22792_0010	TTTTTAGTAACTATGGCTCAGCTTTTACAGTATTTTCATTATGCTAGTGACCTTATCGCAGGTGCGACACTTGGAAGTATAGTAGCGGTGTATACTTGTGGGCATTATAAAAATAAATAG	adeliensis_unique
centroid_22786_0012	CAAGAAATAGATTCTTTTTTAGATGGCGAAGAGGTTTCAAAAAAAGCAAAAGAACGCATAGCTTTTTGGCACAATAGATCTCATCATAAAAGGAATGATACCTTAACTCCTAATTTTTAA	adeliensis_unique
centroid_21834_0009	CCTATGGCATTAGTTCTTGGTAATTCCATGATTGTTAAGCCATCTGAAAGAGTTCCTTTATCTTGTATAAGAGTTGCTGAGCTTTTAAAAAAAGCAGGTTTACCTGACGGTGTGTTTAAT	adeliensis_unique
centroid_22171_0003	ATTGAGTACATTCGACAAGCCAGTGACCATCTCGAAATATTTACTGTAAACCTAAGAAAACCGAGACTCTGCTCAGTTATCTTGTTTTCTTGAGTAATTTGATTAAATCAACAGTCTTAA	adeliensis_unique
centroid_21833_0023	GCTAGTCTTTTATTTGAGTTCATAACAACATATGTAGGTTTTTTTGGCTTTGTAGCATTATACTTTGGTTATAAATATATTAAGAAGACCAAGCTTATAAAGTTAGAAGACTGTGATTTA	adeliensis_unique
centroid_22376_0002	TATTATATTTTAGGTTATTTATCAAACTTTTCTACTTGTTTAATTTTATGCGACTCACTATGCGTGTTAATGTTTTATATATGCTTGTAATAATTATATATCTAGCTAGCATTAGAGTAA	adeliensis_unique
centroid_21297_0006	TACTTAACTAAGCTCAGAGATAATTTATCAAGCTGCATAGGTTGTGGTTGTTTATCTTTAGATAGATGCCCTCTATACAATAAAGATGATAAATTTGGAAAAATCGCTAAAGGTGCAGAT	adeliensis_unique
centroid_40053_0002	ATATTTGTATCCGTTTATATCTTGTTTATTAGTTACTTTTATTAAAATTTATAGTTTTGAGTAAACATAGCACTTTCAAAAAGTTTAAATCAATAGGAAAAGAATGTATTATCTAACCTA	adeliensis_unique
centroid_14168_0028	GTTGCTGAGTGTGTAGAAACGAAAGAACAGTTAGAACTTTTAAAAGAAATAGAGTGCGATAGTATACAGGGGTATTATACTGGAAGACCCATGTTAATGAGTGAATTAGAAAAAATTATT	adeliensis_unique
centroid_22477_0001	ATGAACTCCTTTTACATTGTAATGTACTTTACACAATACCACCAATATTACTAAATTTAAAGGCTCACAGTAAATATTTGAAAAGTAAACTCAAACATCAAAAGACTGTCGATTTAACAA	adeliensis_unique
centroid_22797_0009	GTAGAAGAAGCATTAGACAAATATGCTCCTTTTTTTCCAGGCTATAAACCTGTAAAAGCTGAAGAAGTCGCGGCAGCATATTTAAAATCTATAGCAGGAATAGCTAATGGAGATGTTATA	adeliensis_unique
centroid_21416_0014	GTTGAGCTAGGTGCTCAAGACTATGATTCATCGGTAATTTTTGACGGTAAAAATGCTGTACTTGCTGGAGCTGTTGTATCTCCTGAAGATAACCCTCTGACTGTGGTAGCTAGTTTAATA	adeliensis_unique
centroid_21421_0021	TTATTGATTTTGTACTTTGGTTCAATGGCACCAGCATTATATGCGATTTTAGCCTCTATAATAATTGTAATAATAGTAGCTAAAATGCCTGAGACAAATGGTATTGAATTAGAAGAGTAA	adeliensis_unique
centroid_21422_0004	AAAGATGGTAAGTGGGTTTTCTATAAACTTTCTGAAGATATAAACACCTCACACAAACAAATACTAAACAAGGTTTTTAATGAAATAAAAAATGATAATTATATAAAGCAAACAAGCAAA	adeliensis_unique
centroid_31515_0004	TTTTATTTTTAATGGTTATCAAAAATTGCATACAACTATCTAAAATTAACAACAATATCAAGTCTTATTAACTTAAGTTATTAAGAACTTTTGTTATTAGATTACCTATATGTATAATCA	adeliensis_unique
centroid_2285_0017	TCTACAATAAGCCCACAAATTTCAATTATGGAAGAGGAGACGCAAACTGTTGGACGGGGGCTTAATATTCAAGAGTCTTCAGGTATTATTGAAAGAGCAGCTATAAATAGAGTTAACTTT	adeliensis_unique
centroid_14192_0017	TTTTTCCAATGGGCTGCAATTAGTTCATTTATATTCTTGATTTTTGCGTGGAGTATAGCAGCTATAGGTACAATTAAAGGTATAAAAACTGGTAAAGTACTATATAATCCAACCTCTGTT	adeliensis_unique
centroid_23351_0003	ACGCTTTTTAATTTGATTTTAACTCAAAATAAACATGTCTATTTCATAAAGAAAATTTAACAATTTACTAGAAAAATATTTGCTACAATTATCATATTGAATAAACTTCACGATAATACT	adeliensis_unique
centroid_22783_0011	CCGGAAGATAAAATCATTGAAGCCTTTAAATATGACAATGATGATAATTTTATTTATGGAGTACAATGGCATCCAGAGTTTAATCATACTTTAGGTGATAAGCTTATCGGTGCAAATTCA	adeliensis_unique
centroid_21193_0018	GTATCTTGTTTTAGATATCCTACCGTGCCTCAAAATCTAACAATGTTACGTTTATCAATTCATGCTAAGAATACTTTTAGTGAAATCGAAAAAGCTATAAATATCATAACTAAATTTTAA	adeliensis_unique
centroid_21191_0001	ATGGATACAAAAAAACAACAAAGACTAAGAGCTGATGCTCATAGCTTAAAACCAGTCGTTCTTATGGGTGATAAAGGACTAACTGAAAATGTAATGCTAGAAATAGATTTAGCATTAGCA	adeliensis_unique
centroid_22777_0007	GTTGAGCTTAAAAGATGGGGAACTCCTCGTGAGTTTCATTCTGAAGCACAAGCGAAAGACCATGCTGACTTAGGTGAAGCACTTGATATGATTGATTTCCAAGTTGCTGCTAAAATCACA	adeliensis_unique
centroid_2285_0101	GAAGCAGATGCAAATGGAGGTGCTTATGATGCTTTTGAATATAGTGTAAATGATGGCACAGTAGATTCAGATGCTAGTTATACGATGACGATTGATGTTGCAGTGGTAAATGATGCACCA	adeliensis_unique
centroid_21204_0020	ACTATGACAGATTATCACTTTTTGGGTCCGGCTATTGTTGGGGTTATATGTGGTCTTGTAGGGCTGATTGGAATTATTATTTACCATAAAAAAGGTGGATACCATAAAGAGAATAAAGAT	adeliensis_unique
centroid_21199_0021	CAAAATAAAAGTGGTTCATTATCTTTTTACCTAAGTATGTATTGCGATCCTAAATCAGAACCAATAGGCAAAATGAATATACCAAAAATACAAAAATGGGAGAGAGATAGGGTGCATTAG	adeliensis_unique
centroid_2285_0008	AATGAAATTCATGAAGCTAGCTCTTCATTTAAGGCAATAACACATAATAGTCAAGTTAATTCGGGTGAGGATATAAGCTATCTGGAAATTGTTGCCAAAGATAAGCTAGGGAAGGTAGTA	adeliensis_unique
centroid_2285_0080	CCTGCGAGAATTGCAAGAGTCTTAGAGCAGCTGACATATAGTAATAATTCAGATACACCAATATCTACAAGAACCTTATCATGGAGTGTGTATGATGGTGATGGTAATGAAGTTGCTACA	adeliensis_unique
centroid_22909_0002	AGAATCCTTTCATTATAAAAATTACTTGATGCTAATCTTGTTTATTTTCTAAGTAAATATCTTTATCGGTTTGAGTTTATATATTATCATCGTGGTATATAAGCTTTACTCAAAACTTCC	adeliensis_unique
centroid_39413_0001	TTAGGATATCTCCAAATTAAGTTTTCTTTTTCACTAGAGTTTATAACAAGTAAAATAATTAAAAACAACCTAAATTTGACAAAAAAAATCATCTATAAAAAAGTATTGTTTTCATCAGAA	adeliensis_unique
centroid_39411_0003	TAAATTTTTAAACTTAAGTGCTCAATATTTACATAATTAAACTTAAACTCGAGTAAGTCTTGATACAGATGATTAATGGTAGTATAAATACTAGAATGAATATAGATTGAATCAAAATAA	adeliensis_unique
centroid_21540_0020	AGAGGTTGTGAGATACCCGCAGGTACTGTAATTGGTGAAGATGCTGAATTAGATGCTAAAAGATTCCATCGTACTGAGAATGGAGTAGTACTAGTTACAGCTAAAATGATTGAAAAACTT	adeliensis_unique
centroid_21621_0005	TCATGTGATGCGATAATTACAGATAAGCCTAACCAAGTTTGTGTGGTGCTTACAGCTGATTGTCTACCAATATTGATTTTTGATAAGAAATTAACAAAAGTTGCTGCAGTACACGCTGGT	adeliensis_unique
centroid_21630_0019	ATCGAGTCTAGTGTTCAAAAAGGTATCCAAAAAGGTTTACTAGAAATAAATAAAGGCTCTATCAAACCAACTGAGAAAGGTTATTTGTTTTTAAACGATTGTGTGAATTTATTTTTATAA	adeliensis_unique
centroid_22379_0005	ATACCCCTTTTAAGCTTAGGCTCAGATCTATGTCAGGGCAGATAGTAACTTAAAAGATTAGGGATAATACATTTGAAGAATTAAGATTAAATGAGGTTTACTCTTATTTTTTTAATAAAA	adeliensis_unique
centroid_21505_0012	GAAATGATTGAAGCTGCCGCTGAAGCAAATGAAGAAATGATGGAAAAGTATCTTGAAGGCGAAGAGCTTACAGAAGATGAAATTCATGAAGGTCTGCGTCAGCGTGTGATCAATAACGAA	adeliensis_unique
centroid_21505_0027	CCATTATCAGCTAAAAATGAAGATGGTACTGACAAGGTATTTGAATTCGTCGATGAAATTGTTGGTGGTGTGATCCCTAAAGAATACATTGGCTCAGTTTCAAAAGGTATTGAAGAGCAA	adeliensis_unique
centroid_24262_0004	AGTTCCATTAAAAAAATCATATCAGTTCGTTTTCTTTGCTTTTCTATTTTAGAAAAATACATTATTATATATGGTTAGCGTTTACGATTAATATTTTTATTTATAACAAGAGGTACTTAA	adeliensis_unique
centroid_21826_0007	GATAATTCAAAAAAAGCTAAAAAAGCGTTTAAGAAACTAATAGAAGTTTCGTGCGAGGAATCTTCTATTCCTAATTTTAATGACAATTTGTTAAATGAAATAAAAAGAAATGAGGTTGTC	adeliensis_unique
centroid_18075_0009	GATACTTATGAAATATTTAATCAAGATAATAACTGGAAACTTAGTGCAAAAGATTGGTTAGCTAAGTATAAAAATAAAATACAAATTGATAGAGTGTCTATAAATATCTATGAACAACCT	adeliensis_unique
centroid_21826_0006	ATTACAAATCAAAAATATAGCATATTAGATGATCTTTTAAATAATGAAAAAGATACTGATGATAATTCAAAAAAAGCTAAAAAAGCGTTTAAGAAACTAATAGAAGTTTCGTGCGAGGAA	adeliensis_unique
centroid_24357_0001	TTTGATAGTTAAAAAATATAACGCCTACACCAAATATAATCATTTTTATAGTTTATTGGAAATATAATCTTAGCTAGTTTGTAAGTTTAAGTAATAAATGTATAAAATATACTATAAACA	adeliensis_unique
centroid_24349_0003	TTTAATTATAGGAGCCTTTTCGCTATACTCTTGCTACTAAATCATACTAGAGCAAAGTCACAACCAACATGTATCAAAACGAATTCAAAACTACAACATACATATCTTTAATCTATTGTT	adeliensis_unique
centroid_35550_0003	AACCCGATTATTACTATAGAGACACATTTATGCTAAACATTGGACTAAATGGCTACATTTTAAAGTGGTTTTATAGCATAATATATAGCTAACTAATCTTATGAAATATAAAAACTCTAT	adeliensis_unique
centroid_29050_0001	AAGTAATCCCTAAGATGTAATAGTTACTATAAGTCTAACTTACAATATAACACAATCATTAGCTCTTAAAGAAGGTTTTGAGAGGTCAAACATTACAATCTATGTAGCAATGATTCATCG	adeliensis_unique
centroid_35969_0001	TTATTTTAATAACATCAGTTAGTAAAATAAAATTTGCCGATAGCTGTTATTATTGTTAGAATATCCTCGGAAAATTTAATTGTCCAACTTGATAAAATAATAAAAACAACAAAATAATAA	adeliensis_unique
centroid_15753_0019	GAAAGAGGAGCTCAAAGAGTACTAGAAATATTTTATGAAGAAATGGACAAGACTATGGCTTTTTGTGGTCATACTGATGTTAATGAAGTTGATAGATCTATACTAATATACGCCAACTGA	adeliensis_unique
centroid_15744_0005	AGCTCTGATAAATATGCTGTTTACTTTATTTTGCCAGAATTAGCTAGTGAAGGTAAAGCTCAGACATGGAAGTATTTATTAAACTCAAGTTCTGGTGGAGAGTTTTCTATATCAGATAAT	adeliensis_unique
centroid_24530_0001	CAGAAAAAACCCTCATATATTATTTAAGCACTAATTAAATCCTACCATAAGAGGTATAAGAAATCTGTATAAAACTCATACTACTAAATGGTTTAGGTGAAAAGTTGGATTACAGAAAAA	adeliensis_unique
centroid_21833_0011	TCCGTATTTATGATAGCAGGATTCTCATTTCAAGGTAGTGAATTTATAGGTGTTACAGCAGGAGAAGCCAAAGATCCCAGTACTTCAATTCCAAAAGCAATTAAGCAAACATTTTGGAGG	adeliensis_unique
centroid_29170_0003	CTTGTCATGTTGGAAGCGTTTTTTAAAATACTTTAAAGTTTCTTTTTAGAGGTTTATTGAGTAAAAAAGACTGTTTTTAGATGTATAGATACACTAATCCCTGTAGACCTATGCAGGCAT	adeliensis_unique
centroid_29213_0001	TTTGCTCCTACTTTTATAACTAAACAATAAAGTCATTCCCATGTAGATGGGAATCTCTTCAATCACCGTTAATATCTAAAAGATACTCGCCTACGCGAGTATGACCGTTTTAAATTATCT	adeliensis_unique
centroid_15713_0022	ACTATCCCTGCAAATATCTCTGGACTACCAGCTATTTCATTCCCTATTGGTTTTGTGAATGACTTACCTGTAGGTGGTCAATTTATGGCAAAAGCGTTTAACGATAGTGTATTGACACAG	adeliensis_unique
centroid_18095_0004	GATGATATCAGGCTAATGCATTGGTCTTTAACAGCAAGACTAGGTAAGCCATATACAAAGGTCTATCATGAGGAAAGAGAGCGAACATTATACTTTGTAGTAGATCAAAGCACTACAATG	adeliensis_unique
centroid_15718_0014	ACTATTAAAGATAATCTTTTAGATCGAAAAGGTGTTAACAAGCTTTTGCTTCATGCGGGTAGTCTTGAGTTTTTTGATGAAAAACAAGATAAAACGATTAGTGTTGAAGCTAGCTTAGAT	adeliensis_unique
centroid_21828_0002	TATATTGGTGCAATTAAGCCTGCTATAGAAATGTCTTTAAATCAAGATTACCAGTGTATGTACTTCATTGCAGATCAACACTCACTAGTAAAACTTTGGGATAAAAAACTTCGATTACAA	adeliensis_unique
centroid_18094_0006	GATAGTTTAGATACTTGGTTTATAGATATTTTAGACAATATTGATATATCGAATATGGCGAGATTTAATATCAAGGCTTTTGATCAAGAAATGACTCTCAAATCATTGCAAAATGGTGAA	adeliensis_unique
centroid_20789_0002	ACAAATTAAAACAGAAACCTTAATACTTATATCGTATATAGCACCATATAACTTTGCAAGGTTTGATACAGCTAGTTTTTATATAAAAAATTTCATAGTTTGAGTTCTTTGGCTGTATTA	adeliensis_unique
centroid_18102_0013	GGAGAGAATGACAACTTATTGCATGTAAGTAATTCAAAAATTTTTCATGAAAATATGAAAAATAGTTCTTTAGTTATTCTAAAAAATACAGGCCATATCCCAATGGTTGAAAAACCTAAA	adeliensis_unique
centroid_32281_0002	TGCTACAATAAGATAATAGAGAATTTTACCATAAAAAAGGATATAAATTAATAATACAAAAAACATTACAAATAACATATACTTAGTGCGTCATAGAATTAAATAAAGGTGATTTGACAT	adeliensis_unique
centroid_32279_0001	TTTTATTCCTTAGTTTGTAACTGGAGTTACGGGCTGAACATATTTGCATAATTATATTTTAGCGAGTGCGATAGTGCAAGTTTTTACGAGTTCCCTTTTGTTTACTTTTTAGTATAAGAA	adeliensis_unique
centroid_20850_0021	GCAAAATATGCAGGTTTTATGGCCGCATTATATACACTCTATACAAGTAGTATTGCTGAACTTAGCTCAGCTAAATTAGCTCAATTTTCAGCAGAACAAGATATATCAAAAGCACATGAT	adeliensis_unique
centroid_15199_0001	TCAAGTACCCATAAATCAATAATTACACGATAATTATAACAAATATAACCTAGTAAAATCATTAATTTTATAGTTTGAAATACTACTATTTACTAGTTAAAAACAGTAAAATCTCTCTAT	adeliensis_unique
centroid_23093_0002	TTCTACCCAATACATTCTATATTTAAAGCAAGGTTGATTAATAGTTCCCAAATGACTTTCCTTGACATTACCTCCTGTAGCTTATAGATTAATCACACTATTTCTTTAAACGATTTCAAG	adeliensis_unique
centroid_22288_0012	ATTATCTTATAAGGTAAATAAGTAATTAATATTGGTATTAATTTTTACAATTCAATATTATATGTTGGTATGATCAATATTGATTTTTATAATTATAAATATAAACCAAAGGAAAAACAG	adeliensis_unique
centroid_21407_0004	GAACACGTAACTACTGACACATACAGAAAAAAAGCTATAGCTGGCCACGATTTATCACCTGATGATAAACAAAAAATCCGTCAGGATCAAAGAAAGTCAATAACAAATAAAAGATTCAGT	adeliensis_unique
centroid_21448_0006	GGTATGCATAGAGTATGTAAGGCACATTTGTTGGGCCATAAGACTATTTTAGCGATACAGTTCAAAGAATATTTAGCACCACATTATAAAAACATAGATGCTAATGATTTGGAATATTAA	adeliensis_unique
centroid_21450_0005	CTACCTGATGAAATTGCTAATGATTTTTTAGGTGATATAGTTATCGCTCCAGACGTCTTAAAAAAAGAAGCTATAGAGCAAAACAAACCCCTTGATAACCACTGGTGTCATATATTTATA	adeliensis_unique
centroid_23267_0005	AATTCCTTATAGTTTATTAAAAATTAATTAGCAATATTCTAGCTTATTGCTATAGTAGATATATATGATTTTGACGATAGAAGTATTACTATTACTAATATTTAATTTAGGAGATTTAAA	adeliensis_unique
centroid_15038_0002	ATATTTGCCAGGTAGACATTTTAATTTGAAGTGAAATAGTTGTCTGATTTAATATTACTTTATAAAAATACCCAAATAGAGTACTATTGTGGTATATAAATAAGAAAAATTTAAGAATAA	adeliensis_unique
centroid_22964_0002	TTTATCAATTAGTAATTTGAGCAATCAAGATCTTACATCAATCCCAATATAAATCAGATTCAAAATTTATGTTTAGCCCGTAACTTCAGTTATAATATTGCTATACAAGTAAACACCCAT	adeliensis_unique
centroid_22821_0002	ACACTAATGATTTTAATACTTTTTTGGAATTATAAAAAGCAAAAACTGTAATTTTTATTAAATAAAAATATAATGGGGAAAATAATACACCTATCACTTATTTATTATTAAAATCTCTAA	adeliensis_unique
centroid_37794_0002	AGTCTAAATATTGTATAGTATTGGTTGCTATATTTCTTTATTTTAAAGAGTTATATTTTTTAATACTGAAAGGTATAAGATAAGATATTTTGAGATACTAAAGTAATATTGATTTTAGAC	adeliensis_unique
centroid_2285_0074	AACATTGATATCACAGCTGTGAATGACCAACCTGAAATTAGTGATTTAACAGATGTAACTTTTGCTGAGAATACTGTAAATTCAACACCTCAACAAATTGATGCAAATATAACTCTTACA	adeliensis_unique
centroid_15135_0002	AAATTGACCACAGGATCTATATTTAGAACTGCCTTGAGCCGAATTATAGAGATTCCCACCTTTGTGGGAATGACAAGACTTTTTTAAAAATGATCGGATATAACGGAAAATAATAAACAA	adeliensis_unique
centroid_21209_0002	CAAAAAGAAAGTTTTAATGTAAACCTAGTATCTGATGGTGAAGCTGCTCAAACATTCATAGAGTCAGGACTTTATGATATCGTTGTATTAGATATAGGCCTTCCAATTAAAACGGGTCTA	adeliensis_unique
centroid_23661_0001	AGTTTATAGATACACTAATCTAAAATTAAATATACTAATTACCCTGTTTTGAAATTGCGACCTAATAAGTTAAACTAAAAAATGATAAAATCATCATAGCAATTTACAAATAAATAATCT	adeliensis_unique
centroid_21250_0015	ATTAATGATATAAATATGCTGAATGTTTCTGCTGGATATGATAGAACTCTTAATGAATTTACATCACTTTTTTTAGATGTAAATTTGAAAATACAAAATCTTTACCAGATTGAACAATCG	adeliensis_unique
centroid_23873_0002	TGTTCTATACTTTTATTATATTCTCTAAAAGAGCATTGGGAGATTAAAGTTTTGTAAGGTTTATCAGATTAAATGGTATTATTTGTACAGTTCTAATTTAGATTAAAAGGTTTTATGTTT	adeliensis_unique
centroid_23626_0007	TAGGCTACTTTATAATCCATATCGTCCACCCCTTAACACACTGTATGTGTCGCAGGGCGTTGGAGCAAGCCGATATAGATTAACAGTTCGCCGCTTCCCCAATTTCATTTGGGGAATGCT	adeliensis_unique
centroid_21316_0018	ATAGCTAAAGAAAATGAGCTTATAAAGCTTGGATTCGATAAACGCTTCCAAAGAATGTGGAGATTTTACCTAACATCATGTAGTGCTGCCTTTGATCACGGTAGAATTGATGTTGCACAG	adeliensis_unique
centroid_32080_0016	GAGCAGGCTGGTACTGGAGAGCAGGCTGGTACTGGAGAGCAGGCTGGTGCAGAAAGAGTTGTTCAAAGAAGTGAGAATTTTACAGGGTCTACAATAAGCCCACAAATTTCAATTATGGAA	adeliensis_unique
centroid_15372_0004	TATATGCTCCGAACAACAATGCGTTTAGTCATCGGGATGATATTTTCATTTATTTTTGCACTAATTGCAGGATATGCTTGTGCAAAAAATAAGCACTTTGCAAGAGTATGTCTACCAATC	adeliensis_unique
centroid_18059_0016	CAGGAATTATTGGTTAAAGATCTTGGAGCTAATTTCTTATTTTCTAAGATATTTGTCGAAACAATATTGTTTTTTATAGGTTTTAGTGTGGTAAGACTTTTATTTCGTAGAAAAGGGGAA	adeliensis_unique
centroid_21272_0001	ATGAAATCTATATACTGGCACCGCAAGTTTTTATCGCGTTACATAATTTTATTTCTTACTGTGTTTATGCTTATATCGTTGTATATTGTTGAGAAAAATCTTGTGGTTGAAACTAAAGGC	adeliensis_unique
centroid_15400_0012	GAAATGGCTGTAAAAGTTGGTGATGAAATTGCAGAAGAAGACGCTCTTATTACACTTGAAACTGACAAAGCTAGTATGGATGTGCCATCACCTGTAGCAGGAGAAGTAGTTGAGGTTCTA	adeliensis_unique
centroid_23604_0002	TGTATATCAATGACTATTTCAATATCTTAGATTCCTTAAATCAGTATAAGTATTTAGATAAATATAGCTAATTAATTTTTGAAATTATATAATATCTATATATTTATATTCATTAATAAG	adeliensis_unique
centroid_15404_0009	TATAGCAGTGTATTTTCTGATATCAAATTTTGTGCTACAGGAGGTATTACTGCTTTTAACCAACAAGAATATTTAGATCAAAAGAATATTATAGCAATCGGAAGTTCATCACTAATCTAA	adeliensis_unique
centroid_32088_0002	AAGAAAATTATTTTTTTAATCTTGAGTTTATTGTTTATTAGTAGAGCTTAACGCTAGAAATACTGCAGTGTTTATGGTAGCGTATAGATATACGATTTGTAAGTTTACATAATAAACCAT	adeliensis_unique
centroid_32080_0010	AGCTATCTGGAAATTGTTGCCAAAGATAAGCTAGGGAAGGTAGTAAAGCATAATACAGTTGATGATAATGCAAAAATAAACCAAATGAGGGATGAAAGCCCTTTAGCTAGACTCATTAGA	adeliensis_unique
centroid_15852_0014	GAAGAAGAGCCATTACCACAAAATCATCCTTTACGTCAGCTAGATAATGTTATAGCAACACCGCATTTAGGTTATGTGGCGGATACAAATTATAAATTGTATTTTACTCAGGCTGTTGAA	adeliensis_unique
centroid_15862_0008	GTGGGTGTGGTTGCTGCAATTACACCTTGGAACTTTCCGTTTGCAATGATAACGCGAAAGGTTGCACCTGCTATTGCTGCAGGGTGTAGTGTAGTACTGAAACCGTCTGAGCTAACACCA	adeliensis_unique
centroid_32062_0004	CGCATATTCTATCACACTTAAACTCGTACAAAAAACAAATATTAACAATATCTCTTAATTATTGGACGAAATTAATATATAAAATGTTACAATAATAAAAAAATCCTTACCCATAAAATC	adeliensis_unique
centroid_21396_0019	ATGATTATGCCAGGTCTAATGGCATTTAGAATGAACTCTTTAGGTGAATCATTTAACTATAAAATATCTAGCTACAAAGTCCTTTGGATAATATCAATACTTTCAGGAATAATAGTCCTT	adeliensis_unique
centroid_15805_0012	ACTATGATATTTGGAATAACTCAGTTAGTAGCTAAGTTAAGTGAATATTTTACTTTAGAGCCTGGCGATGTTATTTTGACTGGTACACCGCAAGGAGTTCAATTAGAAAATGAAATTTTA	adeliensis_unique
centroid_35614_0008	GTAGTAAAGACGTTTGCTTATTCTTTTTTATTCTTTTAAAATTCATTCAACTTAATAATTTAATCTGACTTTTGTGAGGCAAATCTCATGGAATAAGGTTTTACAATCTATTGATAAGCT	adeliensis_unique
centroid_15773_0013	GCTATACTATGGTCACCAAACAAAAAAAACTCTATTGCTTTAGGTATTTTATATACTAATCCTGAAAATAAAAACGCTAAGAATAATGAGAAGATTATTCAAGAAGCAACTAAGTTAATC	adeliensis_unique
centroid_21385_0004	GCTTATGTACCACCAGATAGAGAGTTCATAAACTCACAACGTGGTGAATATATTGACTCAAGAAATAATGAGTTTAGACCAGATCAAGATGCTCAAAGATTGTTTTGGGCAAATAACTAA	adeliensis_unique
centroid_15828_0007	TATGTTTTGCATAGTAATGGAGTTGCTTGGATATTTATGTTTATCCTTGTTGTTGCAGCAGCAGATAGCGGTGCTTATTTTACAGGCAAGGCTATTGGCAAGAGAAAGATGTTGCCACGC	adeliensis_unique
centroid_15829_0017	GGAGCTTTTCTTTGTAAAGATAAGTCATTATTTAGCCTTATTAATTATCATGCTGATTATCTTAATCCGGATCAAGATGGTTTTGATGCTTTAAATCTAGTTGATAAATCAATACAAACT	adeliensis_unique
centroid_15833_0014	ATATACTGGTTATACAAATCAGTAGTATCATATAAGCAGGATGATGATAGAGCTTATGCTAAGACTGTTTTTAAAATATCTATAATTGTAGTTACTGTCATCAGTCTTTGTTTAGGTTAA	adeliensis_unique
centroid_15832_0024	ACTACTAGTAGTATCAACTGGGTTCCACTTGTAAAATTTGATATGTCTGATGTAGACCATATAAGTGGTGAGATTTATGCTAATATATTCGCTTATAAATATTTTGATGATTTAAATAAA	adeliensis_unique
centroid_15814_0013	CCATCATTTATAGCTCCAGGGATGTATTTTTCTGTGATAGTAGCAGTTATCCTAGACTCATATATGTATCATATTAGTCTGAGCTATTCTGAGATATTAGGTGTTGTGATAGTATGCTTA	adeliensis_unique
centroid_15817_0024	AATCAAGCAAAACTAAAATCTTTAATGAGCATAGTTAACCTATACCAAGCTTTAGGAAGTGGCTATGATGTAGATAATTATTCTGATCCGCACTTAGGTAATCCAGCTTTCGATAAATAA	adeliensis_unique
centroid_35549_0002	AAGCCATAATCTTTATATATCAATAATTAACCTACTATAAGTAAAGAATTATCATGAAGGAAACATCCACTTTTATCAAAAAAACAAAGGTGGAACTTATTTATTTGTATGCCAAAAAAA	adeliensis_unique
centroid_32167_0004	TGATACGGTTAAAATTAAGGGTAAAATATTCTGGAAGTATCGGAAGCTTATTAAAATATAGTTCGGAAGTATGGCTAAAAGTATTGATATATATAGCTTTGAAAGTTCGGAGGTTAAAAC	adeliensis_unique
centroid_15819_0003	GAACAAGAGTTAGCAAATAAGTATAAGCATAAAAAAGATCTTGAAGCTGCACAAAAACTTGTGTTAGCACACCTAAGATTTGTTACAAAAATAGCAAGAAACTTTTCTGGATATGGTCTT	adeliensis_unique
centroid_22996_0002	TATTGTTGTCAATTACTCAGTTTTAGCAAAAAATTTATTACTTGCAAGTTTATAAGCTTGCGTCCATTGAATTTTTTAGCACACCATATATTACATTTTTTTAGTCTGACTATCAAGTAA	adeliensis_unique
centroid_22949_0003	GTTCTAAACATCTTCAAATGAAAAATGCTAAATTAAAAATTTCATACGGCCTTGGAGCCTATGGTAAAGATGCTGGCTGTGCCATTGTCTATATATTCTTGATGTACTACCTTGCTGATG	adeliensis_unique
centroid_16019_0002	GGGGTGCTTTAAAAAGCTGAGATGATTAAAATCGAACCCTTATAACCTGAACTAATTAGAATTAGCGTAGGGAGTTTGGTTTTCATGTATTTGTTATTCTAATAGCTCCCTAAAGTTTAC	adeliensis_unique
centroid_35835_0002	AAGTTACTGATATTTTACTTTATATATAAACTAATAGCATAACTTTTTGAAAAAAATGTTTATAACATATATACTTTGATCAAGTAACCAACTCTATAGTTATCGGGAAGATATACTCTA	adeliensis_unique
centroid_16066_0001	TGTTATTAATTTAAATTACGATGAATCATTGCTACATAGATTGTAATGTTTGACCTCTCAAAACCTTCTTTAAGAGCTAATGATTGTGTTATATTGTAAGTTAGACTTATAGTAACTATT	adeliensis_unique
centroid_22470_0001	AACATTTTATAATTATGTAACAAGTATTACAGATATTGAAGAGTAACTTTAGTTATTAGCTGAAGTGCTATTAAATATTAATTCAACAGTTTTATTTATAGTATACAATAACTATATAAC	adeliensis_unique
centroid_22652_0002	ATAATTTATATATTATAAACTTGAATATGAAAAAAAATATTACTTGCAGTTAGCTTTTGTCTAGTCTTTGCTCTAACCTCTTATTTTATTCTAACTTCATATCCAGCTCCTAAAGACTTT	adeliensis_unique
centroid_22259_0002	GTTTCTGGTACATTAACCAAAATGTTTGCTAGAATATATTTCATAAGTTTTTTTTAAACTTTATTATTAACTAGATCCATGAAAAGTAATAAAAGATTATCCTGACTCAGGGAGGTTTTG	adeliensis_unique
centroid_22348_0002	ATGTTATCCAAAAATTTGTATTTATGTATATTGCCATAGAAATATACGCGAAATACAGATATAATATCACGGTTATTTTCAAAAACTCAAACAATTTAACAAAGGTCTTTAATAACTACT	adeliensis_unique
centroid_22377_0002	TTTATTTAATTCTATGACGCACTAAGTATATGTTATTTGTAATGTTTTTTGTATTATTAATTTATATCCTTTTTTATGGTAAAATTCTCTATTATCTTATTGTAGCAAAATCTTAAGCAT	adeliensis_unique
centroid_22809_0010	AATCTAGCATTCGCGAATAAATTTAGTGATAGCTTATGGCTTTTAAATACTTTTGTTGATAATAATAAAGACTATGTGGATTATATAAATGCATGGAAAGCTGCTACAAAAGATCCAAGC	adeliensis_unique
centroid_22794_0005	TCTTCAGGACATGCTGCTCAACTTTTGATATTTTTGAATTTACTACAAAGTGGAGATCATATTGTAGCATCTAAGTATCTATATGGTGGCTCTATAACGCAACTCACTCATACCTTCCCT	adeliensis_unique
centroid_22796_0007	CAAGCTATTTTAGATATAGTTATATTATTAGGGGGAGTTGCGGCACATTATGAAAGTAATAGTTTAAAAATAGAATTTATGTTAGGCGCAGTTATGGCAAGTTTTATTTGGTTTTTATCC	adeliensis_unique
centroid_2285_0099	AGTGTTAAGATAACTAGTTTAGAAGCGGTAGGGGCTTTAACTCTTAATGATGAAGCAGTTACACAGGATCAGGTTATAACAGCTGCTAGTATTGCAGCTGGTTCATTAGTATTTACACCG	adeliensis_unique
centroid_2285_0145	GTTCGTATTTATGCAGATACTATCAGTGGTAATGGACAGCTAATGTATAATGGTTCTGAAATAGGAAGTGATACAAGTATTTCAAATATTTCATTACTAACCTATACACCTGATGGAGAA	adeliensis_unique
centroid_2285_0029	AATGGTAATATTGATTGGACTTATACGGTAGCAGATACTGATGTACAGTACTTGGCAACTGGAGAAATAAAATTAGAAACATTTGATGTAATTATAGATGATGGTAATGGGGGCACAGCT	adeliensis_unique
centroid_2285_0063	TTATCTGCTATGAGTTTTGCAGATGTTGAAGGGGATAATTTAACGATTACAATTGAAGCATCAGCAGGTATATTAACCGCAGGCTCAACAGACAATGTTGTAGTTTCAAACTCTGGTACA	adeliensis_unique
centroid_21443_0002	TTAAAGCAACTTAAATCTTTTGGTATAGACAAGTCAAGTAAAGATGACACTCTAACTGCAGATGAGATGAAGACTTTATTAGCAAAAATAAATAGTGCAAAAGCAGCACCGGCTAGAAAA	adeliensis_unique
centroid_22774_0004	AAAACTATTGAGTATTGTGAGCTTAATAATAAACCTCTTTTAGGTATATGTTTAGGTCATCAGCTAATAGCTCAGTACTTTGGTTCAGGGGTCATAAAAGCTAAAAATATATTTCATGGT	adeliensis_unique
centroid_22776_0030	GTATCGTCTCGTAGACTTTTACAACTAACACTATCTCCTGAAGATAGCGATAATGAAGCTCTTGATAGACTTTTAGCTAAAAAACGCTCTAAAGATCGCCGTGATTGGCTAGAAGTACAT	adeliensis_unique
centroid_22739_0002	TTTATAGCTTCTGAGATTAGTGAACAGACTCAAAAAATACGCCAAACAGAATCTGATGTTTCTAATAAAAATAATAGTCTCGAAATTTCACAGTTTACTCTAAACAAACTCTATAAAGAG	adeliensis_unique
centroid_21404_0003	CATCCACACACTCAACATGGTGGTGATCCAAATCAAAATAAACATGCTGTCCAAACACATAGTGACCCAGATAGTCACAAACATCATAAAACTAAACACCATGATCATAAAGAGCATACG	adeliensis_unique
centroid_15949_0005	AAAAGTGTCAATATAAATATTAATGATGTAAATCTAAAAGAGGTTTTAGAAGAAAAATATAGTGTTTTAGCTAAGATAGAAAATGATGTGAATGTTGGTATCTTAGGTGAAGCGAAGTAT	adeliensis_unique
centroid_15951_0012	AAAATGTTTACAAACTCAAAATTTTGGGCGGCAGCATTTATCGGCAGTGCCCTTTTCTTACCTATAAATGTTTTAGGCTCGCTATGTGTAGATGCTCGCAATCATAAACGCCAATGCTCA	adeliensis_unique
centroid_15955_0014	GCTGCTCGTGCTCATGCTTGGTTAAATGGTTGCGATTTTGTATCCCCAAGTGATATACATGCTGTAATTTATGAAGTTCTTCGTCATAGAATCCTGCTTACATTTGAAGCTGAAGTAGAT	adeliensis_unique
centroid_23667_0003	CATAGGATATTTACTATTTAAGAAACTTGAAAATGTAAGCACTCTATAGTTTTGTGTATAGCTAAATTTTAATAAGTTTGATTTAATACCTAAGATAACAACTAAAAATATAACAAACAA	adeliensis_unique
centroid_23620_0004	GATATTTCAAGTTTTGCTAATTTTTAGGCATAGCGGAAACACTTAATTCATATTTCTAATATAAGAGTCAAATATTTGTCTAATAACAGTTATAATATGGTTATGCTAGCTTATCTTTAA	adeliensis_unique
centroid_23623_0004	CTCCCTATTTGAGAAAATTAAACTATATTCAATTTTTAAATCAAATTTTTCACAAAGATCGGTGTCGATACACCTTTATTTTGTGTCTACCATTAGTGTTTTAATAACAAGGATAAAACG	adeliensis_unique
centroid_28491_0023	ATTTGGTATATATGTATTCTCTAACACAGAAACAATATTCAAATAGATTATCATTCTACTATCAAAACCACTCATAACTCTTCACTTCCCTTTTTCTAATTACTAGACTTAATTATCCGT	adeliensis_unique
centroid_15911_0005	GAGGGACAATTAAAATGGCTACTTAGATCCTTAAGTGAAGACGAAACCATTCAAAAAGACCTAAAGTCTGTTCAGCATATGATCAACAACAACCTTGAACATCTACCAGAAATACATGCA	adeliensis_unique
centroid_15905_0006	TCAGCATGCTTGGTTTTGGGGGATAATATTTTTTATGGTCATGATCTTCCTAAAATGTTTGCCAAAAGCATTCGTAACGTAACAGAGCGTAATAGTGCGAGTATATTTGGCTATTATGTA	adeliensis_unique
centroid_36522_0003	TATACTAAGTTATATGGTAAAGCTGGTATATAAGGAGTGATTTTTGACAATTAGATAGTTAAATTGCTTCAATATGATAAAATTAAATCCATAGGTATATTTAAAAATTTCAAAATCAGA	adeliensis_unique
centroid_15547_0028	TTTAATCTAAGTTTAGACCCAGAAAAAGCACGTGCATTTCATGATGAAACTTTACCTAAAGAAGGTCATAAGGCAGCACACTTTTGCTCTATGTGTGGACCTAAATTTTGTTCTATGAAA	adeliensis_unique
centroid_15546_0009	GAGATCTCAACATCTTTACATCAATACACTCAAATAAAATTTGATAATGTAAAAATGAATACCTCAAATATCAAAACTGAGGATTTTAATTTTAAAACTCCAAAAGGAACTGATGTAATT	adeliensis_unique
centroid_21334_0008	GATGAGAAAAATAGCTTATGTGCTTATGCCGATGCTGACTTTGCGATTATAAGCGAAGAAGATGCTAAGAATAAAAATATAACTAGTTATAGTATAAATGAATTAACATCAAAAACTTAA	adeliensis_unique
centroid_15468_0010	ATTCTTTGTTACCCTATTTTTAAAAACACTGCGGAATTAATATTTACATCTACTTCTCTTATAATCATGCAATTAATTCTTATAGTTGCATATAAAAAACATTTCTCCTCTAAAGAGTAA	adeliensis_unique
centroid_39636_0002	TATAGTCATTTATCTTTGAATATAAGCATAATCTAAAAATATACTTACCTATATATCCTAGCAAATTATCGTAATCATTAATCCATATTTTAACTACCTATTTCATACTTCATTCAACAG	adeliensis_unique
centroid_31287_0007	GTACCGTCATTCACAGCAGTAATATCAATATTAACCACTGTTGATTCACCATCAGCTGTACCATCATTTGGCGTAATAGTTAATGTAGCCGCATTATCACCATACACATCTAATGCTCCT	adeliensis_unique
centroid_32080_0007	GAAACAAGGTCAGGTGGCTACAGGCAAGTTGATCTTATTTTAAATGGTAATGCCTTAGATGATTTAGTGCTGAAACTATCAAGTTTTATCACTTTTATTGAGAATAATGAAATTCATGAA	adeliensis_unique
centroid_32080_0008	GATTTAGTGCTGAAACTATCAAGTTTTATCACTTTTATTGAGAATAATGAAATTCATGAAGCTAGCTCTTCATTTAAGGCAATAACACATAATAGTCAAGTTAATTCGGGTGAGGATATA	adeliensis_unique
centroid_32080_0019	AGAGCAGCTATAAATAGAGTTAACTTTAATAGAAATGAGACTTCTGATGTAATGGCTATAGTCCGTGGTACTGAGGCTTTTCAGAGTGTTAATGTTAATGCTGCTCCAATACTAAAATCT	adeliensis_unique
centroid_32611_0005	ATAATATTAGTTATCTTTTTTAATATCATCTAATTGTTTTTCCTTCTATATTCTATTAAAAATAGTACGGAGAAGATCTATGGTAACTATAGTAGATAGATTTTTAAAAAGGAGTTGGTT	adeliensis_unique
centroid_18938_0002	TACCTTTATTTTATTTTAGAATGTTAATTTTAATTAAAAAATATTTATTTTGGTAGTATATATCATAATATAGATAAAGCAAATATTTATTTTAAATTTCAGAACGCGCAAAATAGTTAG	adeliensis_unique
centroid_21329_0023	ATTGAGATCATAACTTCAGCTATAGCTGATCCAAATCCTTCTTGGTTAAAATTTGTTGAAACTGGAAGGGCGAAAACAGCTATTAAAGACTTCCTGAAAGATCAATATAAGAATATTGAT	adeliensis_unique
centroid_39415_0001	TGAAGTTATCGTTTGATAGCTAATTTAAACCATATTATCTTATATTAAATAATTAAATAATGCTTTTTTCGTTTTCAGTTGCTTTGCATATTCTGCAATTAATACAGGTAAAGTTAGCAG	adeliensis_unique
centroid_39418_0003	AATATAAAAATCAATACTATATCTACCTATATATATTTATTGTTATATAAGCTTGTAAACTACTATTATATGCTCTATCGTTACTAATTAAAATTATTTACTACAATCAGTTAAAGATAT	adeliensis_unique
centroid_15733_0009	GCTGTAGTTGTTGGTGCAAGTAATATCGTAGGTAAGCCTGTTTCACAATTACTTCTAAATGCAAAAGCAACTGTAACTACTTGTCATAGGTTTACTAAAAACCTTAAAGAAATTACTAGA	adeliensis_unique
centroid_15730_0007	TTAGGTAATAAGACTTTTAACAAATATTTTAAAGGCAAAATTTACCCAAATATCAAAATGCTTATTCAAAACCTAAAAAGTTATGGCTTTGAAGTTTGGGTTGTAAGTGCTTCACCTGAG	adeliensis_unique
centroid_15772_0007	ATTGACTCAAATAAACTAATCCAAATATATGAACAACCAAATACCTTCATCAAGAACCTCAACTGTCAATTCTTTGAGCATATTGATTGTCCTTTTTACTTGGACTCACATTCTATCTAA	adeliensis_unique
centroid_20079_0003	TTTTATGGCATGAGTGATACTAAAGCCTACCTTACTTATGGTAGTTATGTAGCATTTGTATATATGGCTCCGCTTATAGGTGGTTATGTGTCCGATGTATATCTTGGTCATACTCGTAGT	adeliensis_unique
centroid_30795_0001	ATGCCTGCTGCATCAGTCGGTAAAGAAATAGTGTCTTCTGATTCAAGCCCTGTAATTAAAAGATACCCTCCTTCTAAATCTCCATCTCCAATATCAATATCTGTAAGAGTTATATTTGCA	adeliensis_unique
centroid_15754_0033	TTTGTGAATTTGTTTGGTAAGCAAGATGGCTATTTACCATTTGCTGATGTTGAGCAAGCAGGTATCAAAACAAACTCCCTATCTGAAGGACAACCTTTGGAGGTTGTTGTTCAAGCAGTT	adeliensis_unique
centroid_38297_0001	ATTTTTTATGGTTTATTCGTACTAAAAAGAATATTATAAACTAATATTTGGTAAAGTGTTATGTTGTAACACTTTGTTTTGTGGTGTATTATGTTGCCAAATAAATATAATTAATAAATC	adeliensis_unique
centroid_28298_0007	AATAAAATAGTTTGGTATAAATGATAGAAAATACATGGCTTTAGTGACTATAAAAGCAATAAAACTTTGAGTTTGAAAAATGTTAAAATAACTAGATATAGTACTTAAGGAAAATATGTA	adeliensis_unique
centroid_15715_0016	TTAAAAGATCAATCTACAAAAATTGTTAAAAAATACTATAAAGGTCAGGTCTATGAAGGCAGAGACTTATCATGTTTCCCAGTTGATGGAATAAAAAAGGAGAGTAAAGATGAAAAATAA	adeliensis_unique
centroid_15719_0020	AAACTTGCAAGCAGCTTAAAGCAAGCTTCACAGGTTTCAAATGATCTTGTTTGGAGACTACCTCTTCATAAACCTTATATGAAAAAATTAGACAGTAAAGTAGCAGATATGGATAACTGT	adeliensis_unique
centroid_28491_0008	TGAACAACTCTTTCTGCACCAGCCTGCTCTCCAGTACCAGCCTGCTCTCCAGTACCAGCCTGCTCTCCAGTACCAGCTTCAACTCCAGTACCAGCCTGCTCTCCAGTACCAGCTTCAACT	adeliensis_unique
centroid_15280_0005	ACTTGCAAAATTTAACATTTTAAAAAATACTAGAATAGTTAAGGTAATTGTATGTATAAAATGTGTTGGTTAATTTAGTGTTAAAATCTATTTAGACCTTCTAAATCAAGGAGCTTATTT	adeliensis_unique
centroid_17594_0003	TGGTTAGCTCATCAAACCATTCTTATAAATGAGTATCGTTTAAACCTTATTGACCCAAAATCAAAAGAGTTTCTTAAGGAAGAGATGCACAAATTTTTATTTGAAGGCAAAGAGGAAAAG	adeliensis_unique
centroid_17614_0016	GTGCTAGTAACAGCTCATCAAGCTTTTTTAACGAAAGAAGCCCTTAATGGTATTGCAAGAACTACCCTTAATAATGCTTCTACAATCGAAACAGGAAGTGCTGGTAGTAATTTACTATAA	adeliensis_unique
centroid_17579_0028	GCTTTGTTAAAAGCTAAGACTCATCAAAAAGGTGTGTATATAGAGGTTATAACAGGTAAGTATGATTACGGTGATAATCTTAATTTTTTCAATAGCCATCTTGAAAACATGTATAGTTAG	adeliensis_unique
centroid_15328_0003	ATATGGTTCTAGTGGCTTTATGAAAGATAAATATTTTACGGTATACCCATAACTTTCAGGTGGTATGGGTATAAAATAATGATATTATTATAGTTAGTGGTTTTTATATGGAAAGCAGTT	adeliensis_unique
centroid_15304_0005	AACTTTTATTTATGAGGTGTTAAACCTTAATTATTAATACAGTCTTTACACGCATGATTGTAACACAAATAATTTATATCGCAAATTTAGTGAAAATAAAGCTAAAACATGAGTTTAAAT	adeliensis_unique
centroid_17646_0009	GGTGATTTACTATTTAAGCTAGACACTAGCCAACTAAAAGCAAACCTTGAAGAAGCCCTATCAAAATTAAAACTTGCTAAACTAACAAATGATCGTTACAACAAACTTGCAGGACAAAGA	adeliensis_unique
centroid_17651_0016	CAGTCTATATGTGGACCAACTAGTGGTGGTTTGGTAGAAGGCTTACCTATTTATAATTATAATCATAAAGACCCTAATGCGTTTATTTTACCAACTAATTTTTTAATGCCAGATCATAAA	adeliensis_unique
centroid_17648_0005	GGCTTAACTATAGGAGCCTTTGTAAATTGGGGAGTAGTAGCTAAAAGACTTAGAGTCTATACAGAAATAGCTAAAGACTCTATTACTATTCCTGAGTACTTTGAAAACAGATTTCATGAT	adeliensis_unique
centroid_17618_0023	TTAGCTTTAGCTAAAGTTTCGTATGTGAAATGGCTAAAAGCAATCCTCCCATTTATTATTTTTATGTACATTGTATCTTGGCTTTTTATACTGATTGCTCATTATGTTAATTGGTCGTAA	adeliensis_unique
centroid_17634_0009	GAAGCTCTTAAAGGTAAATCTTCTATATTTCTAGGTCAATCTGGTGTCGGTAAATCTGAAACTTTAAATACAATTCTTGGTGAGAAAATTACCGCTACTAAAGCTGTTTCAAACTCCACA	adeliensis_unique
centroid_17629_0004	GGTAATGCTGTTGCATCTGGTGAGGCACTATTTCATGGTCAAAACCTTATCAATATGCCAGTTAAGAATTTGAACAAAATTCGTGGCGATAAGATTTCAATGATATTTCAAGACCCAATG	adeliensis_unique
centroid_15248_0001	AAATAAAGTAATTATTTAATGTTTGTATAACCAACAAACCATAACTAGTTCATCATAAAGCTAAGGTATATTTAGAATGTGCCTAACATCAGTGTATAATATTTACTCAAATTAAAAAAA	adeliensis_unique
centroid_15370_0006	TATGATCATCTTAAAAATGAGCAAGTTGAAGTTGATGCTTCACCACAAGCTCAAAGAACTGAATATAAATACACTTATATTTACCAGGTAGCCTCATTTAGAAATATGAATGAAACTACT	adeliensis_unique
centroid_17508_0004	TCATTAGCTTGTTTCTATGGCATGTTCCCAATAGCATTTGCTTTTATATTTCCAAAGATTTATATGTCTGCGGTGCTACTTGTAGTAATGTTGCTGTTTAGAGGTATATGTTTTGAATTT	adeliensis_unique
centroid_17469_0014	ATTGGCGAAATGGACATGAAGTTACCAGTATCTGAACAAATATCAGAAATATGGGCTCAAAGTAAAGACAATATTCCTAATGAATATGACTTTAACTGCATTGTAAACAATAACAAATAG	adeliensis_unique
centroid_15379_0032	TCTGGGCAGTTGATTGATAGTAAACTCTTTACAGAGCAATCACATTCCCATGGATTTGAGCAGAGTTTATCTGTGAAAATACCTCCAATGGCAGCTATAGTATTAAAGTATTCAGCATAG	adeliensis_unique
centroid_17550_0002	AGAGCAAATAAAGTACTTAAAAATACTTACTTACTACTTTCAATGACTTTACTATTTAGTGCTTTCACTGCTTATATAGCTTTTGTACAGGCATCTAATGGTGCTGGCGTTATGCTTAAC	adeliensis_unique
centroid_15337_0001	TTTATACTAAGTAACTTTATAGCACTAGAGTATGTTTATTTTTTTATAATAACTCTAAAAATTATAAAAAATTAATGCTAACATTGATAATACTGATTTCTAGTTGATTGAAATCTAATT	adeliensis_unique
centroid_17560_0010	TTACACTCTGATAGAACAGCTAGTAAAGATAAAATAGATATCAATGTTAGTAAGCTAAATCTACGTGTGGCTGAAGTTAAAGATACTCAAGTTCATGATGATTATCTTAAGAATGTACTA	adeliensis_unique
centroid_17508_0015	GCTAGTCAAACTACCCTACTATTTACGCTAATCCCAGCAATTATAATGATACCTTTACTACTACTTTACACAGGTTATGCATACTTTGTATTTAAGGGTAAAGTCAAAGAAAAACTGAGC	adeliensis_unique
centroid_17870_0007	CATCTTGGTCATGTATTTAATGATGGACCAAAGCCCACTGGCAAACGCTACTGTATGAATTCTGCCTCTTTAAAATTCATTCCAAAAGAAGATATGGAAAAAGATGGTTACGGCGAGTAC	adeliensis_unique
centroid_15399_0008	GATACTAAAACAAAGTCTGCTCAACTTTCTCAAAAATGGCAGAATAAGAACTACGTATCGTTTTCTGATAACAAAAAAACAGCTATTAAGTTAATAAACAGTATTTTTTGTCAACAAACT	adeliensis_unique
centroid_17912_0009	ATGAGTTTAGGCTTTATAGCTGATACTTTGGGTTATGATATCGCTAAACAAAAAAGCATTGAGATAGAATATAGCTGGCTAGAAGATCCTAGTATAGATCCATTTTTTGAAGTTCATAAT	adeliensis_unique
centroid_17910_0002	GTAGATTATTCAGATACAGAAGTCAAAGGGCTTATTTTAAGAGTCAAACCAAGTGGAAATATGGTTTGGAGATTAAACTATAGAAATTCACAAAAAATTCAAAAAAGATATACTATAGGT	adeliensis_unique
centroid_17880_0010	AAGCATATTTCAAATCTTCATTTTACTAATCCTGTTTATGCTGCAAATAAGTGGATTAGATATATTCATAACTATAGAGAACATAATTTACCAAAACCAGATACTATAGTTCTTTTAACG	adeliensis_unique
centroid_17885_0012	AAACTCCAAAAACTGCAGGCTCAGGTAGAGTGTCTAGGAGTTAAATTAAAAATTGAGGCTAGCAACCTTTCTAAGACAGCTAAAAATTCTTCATTTTATTTAGGAGATTATAGTTTGTGA	adeliensis_unique
centroid_17894_0029	TTATTTGCAGTGTTAGTATTCTTGATGTTTAAGTTTGCACGCCTTGGCCCTAGTTCACTTGGCTTAGGTAAGTATCACTTTGAACAAGATAGCGAAAATTTAAAAAAGGGAGATAAATAA	adeliensis_unique
centroid_14945_0001	CTGACTTTAAGGTATAAAAAAAACATGGTGATTTCTAGTATTTTTAGTTATAGTATCCATTTCATTTAATATCATTTGCCTTTATAATAACCTCCATCTAAAAAGATTTCTTATATATTA	adeliensis_unique
centroid_17889_0010	GATTTAGAAGAGCAAAACTTAGCAAAATTACCACTAAATACTATTAAGCATAAAATCAAAGTGCCTTTTTTAGATGCTGAAAGAAATTTGATAGTAATGACTAAAAAACAAGAACGCTAA	adeliensis_unique
centroid_15163_0002	CTAAATGTCTTAACATATTTGTAGTTCTTGTATTTAGCTATCGCAAGTAATTATATGAAATTGTTTTAATTAGCAATAAATATACAATATAATCATTGATTACATTATTTTTTAAAAACA	adeliensis_unique
centroid_17657_0014	TGTTCTAAACGTACAAATACTATTGCTTTTGGCCCATCAATCATACTAGCTACTATTTTCTACTTACTAACTCAAGATAGTCTATATATATGGTATAATCATATAATGTTGATTAATTAA	adeliensis_unique
centroid_17663_0006	ATTGTGTGGCAGTGCCGTAGAACATCTCGTATCTGTGATGAAATAAACAAAGATAAAGAGTTCACCGAATATATACGCAAAAATACTGGTTTACTTGTAGATGCTTATTTTTCTGCGACA	adeliensis_unique
centroid_20106_0008	GTAGCTCAACTCTTTGTTGATAAATTTAAACTAACTAAAAAGTACGCTAATGCCCTTATCTCAGCAGGTGCTGGCGCTGGTTTAGCTGCAGCATTTAATACCCCGATTTCAGGTATTCTT	adeliensis_unique
centroid_17753_0012	ATTAAGCAAATAGAGTTTGTGCAATTAGCTGGAGGAGCTGTAGCAGGACCTTTTGATAGTTTCCTTGCTGCAAGAGGTCTAAAAACTTTAGCTCTTAGAATGGAAAAACATAATCAAAAT	adeliensis_unique
centroid_17754_0034	CCTATGATGGGCCATCGTGGCTGCAGACTTGCTGTTACTTATCCTGAGATAATCGAAATGCAAACAAAGGCTATAATTTATGCTGCTATTTCATCTCAGCGTATGGGTGTTAAAGTGATT	adeliensis_unique
centroid_17195_0007	AAAGGCATAGTCGTAAATGGACATACTTGCAATGTACCTTCAGCTCAAATTAAAGCTGGTGATGTTGTGTCTGTTCGTGAGAAAGCTAAAAAGCAACTTAGAATACAAAATGCTGTTGAA	adeliensis_unique
centroid_17191_0009	AATGTTGTTTATTGTGATAGGGATAATAAATATCAGGCGGCACTGATTACAAATATAGTCGGTAGAACAATATATACAGATGAAGCAACTAGAAACGGAACAACTTTTACTTGTAGTAGT	adeliensis_unique
centroid_15439_0049	GAGAAGTTCGGAATTAGAAATTCTGTGGTCACAGGTTTTTCTTGTCGTTGTCAAATTAAAAGGGTTGAAGGGCACACTATAAAACATCCGATCGAGTTATTAGAATTAAATTATAAAAAG	adeliensis_unique
centroid_15441_0004	AAATTAGACCGCATAGGCAGAAGTGTAAAACAGCTAGTAGCATTTGTAGAGGATCTACATAGTAAAAACATAGGTTTTAAAAGTATTTCAGGTAATATTGATACATCAACCTTCAGGTAA	adeliensis_unique
centroid_15442_0020	ATCGTTAGTCAAATATTTGCTCATTTTGGTGGGATAACTGCTTTTTATTGCATATTAATACCTATTGCTTTACTGGTATTATTAATACCACCTTATGCTAAATTACGAGGAAAAGACTAG	adeliensis_unique
centroid_15443_0050	AAAGTGAACGAACAAAAACATATATATTCTTGGGTGTTTGGGGAAAACATGAGATCGAGTTATTTGGTAAGTTTTGAGGCACCGTTACTATTAACTAAGGAGGAAGTTAATGAAGCCGAA	adeliensis_unique
centroid_15590_0003	ATTCGTGCAGGTAAAGTGCAAATGGTAGATACTCATGTGCATGTACGTAAAGGTGAAGCTTGGCTTTTTAACTGCCTAATCACCCCACTACTATCAGCTTCTACACATGTTACACCAAAT	adeliensis_unique
centroid_17369_0018	CCAGGTGCGTATATTTGGATTGGAAATGGAGTAACTAAAGATGGCGCTTCTGGCCTACATAATCCTTTTTACGACTTTAATGACAATATTCTTGTTTTAGGTGCTAACTACTGGGTTAAT	adeliensis_unique
centroid_17373_0034	TTATATGAGGGTAATCTAGTTGAATGTGAAGGTTATATCTCAAATATAAAGACATTGAAATTTTCAGATATAGAAAATAAAATGTTTAAAAATTATCACAGTAAGCTTGAAGTGAAATAG	adeliensis_unique
centroid_17371_0006	GAAATTACAGCAACAGCAATAGGCAGTCAAGCAGCAGACACCGTGTGCAGTGAAATGAGGCTAGAAGTCCATGGAGCTGTTACGAATAAAACTCCAAATAGTGGAAGCTCAATGTGTTGG	adeliensis_unique
centroid_17341_0020	TTGGGTTATATTTACCAGGAAATAGGAATTGCCTTTGCAGTATTATTGTCTGTAAGTTTTGTGTTTTTAGTACAAATATTGTACGCATATAAGCTCACACTTGATGGTTGTAAAGTTAAT	adeliensis_unique
centroid_17450_0014	CCATGGAGGATGCCAGTTCCTTATAGTGATTACCAAGAGTATATCGTTAAAGTACCTTCTGAATTAAGAAAATACACATTAAGAGATTATAAGAAGAAGTTTCTGGCCAAAGTTAAAGGC	adeliensis_unique
centroid_15382_0002	TCAAAAGATGAAATTAATGATGATTTTAGAGCAACTCTTGAAGAAATGGCAGGACTTATGAGTGAAGCTAATGGCGTTGGGTTAGCGGCTATTCAGGTAGGTATTAAAAAGAGATTTTTT	adeliensis_unique
centroid_17390_0006	AAAGTTGATGTAAACGAACAAAACTCAAAAGCAATTGAGTTCTATGAAAAAGTAGGGTTCAAAAAAGTTGGACGCTCTGAATTGGATGGTCAAGGTAATCCCTTTCCACTAATCCATATG	adeliensis_unique
centroid_17377_0018	AATTTTGTAAACATGTCTACAGGCGTTTTGGGTGTTTCTATAATGGGCTATATACCTATACAATATATTTGGAGCTTTATGTTAATCTGTTTAATACTTCCCATAATCTGCTTAATTCTA	adeliensis_unique
centroid_17278_0017	GATATTTTGGCAAGTGCTTTACAAGATACTGATGTTTTATTTAATGCTTCTAAAATTCTTGAAGAGTTGTGTCCTGATATAAATATAGATGAAGTAACAAAAAGTATTGAACTTACTGAT	adeliensis_unique
centroid_15408_0004	TTTACGGTATTTTTAGGCGTATATATTGCAATTCTTATAGCTGGTGCGTGCTATCTATCTTATGTCTCCATTAAAAATATAATAAAACACTATTCAAATAAAAGTTCTACACAAGATTAG	adeliensis_unique
centroid_15407_0026	TATCAGACAAATAAACCTGAAGATATTGTGGAACTATATAACAAATCATTAACTAGTGACAAGCCAACATTAATAAATGTTAGTATGGATTATTCTGATAATATGGAACTTTTTTTACAA	adeliensis_unique
centroid_14148_0004	GTGTATGTTGGTGCTGTACTTGTAATGTTTTTGTTCGTGGTCTTTATGCTTGATTTGCATACTGAAAAACAGGGCAGAATAGGTAGATTTTTTTATGCCTTAGCTGCTGTTATAGTTTGT	adeliensis_unique
centroid_14148_0003	CTTACTGCAGGTGTTTGGATTATATTTCAGCAAGTGTATTTAGCATTACTACTAATCGTAGTGTATGTTGGTGCTGTACTTGTAATGTTTTTGTTCGTGGTCTTTATGCTTGATTTGCAT	adeliensis_unique
centroid_18278_0011	TCTAATGATCCTATAATTATGGCATCATCATTTGTAACACAGGTACAGACAATCGTATCTAGAAATGCTAATAGCTTTGACCCTATAGTTGTGTCTGTAACTGCTATTAATTCAGGTTCT	adeliensis_unique
centroid_18282_0018	GATACTATCGTGATTTTAGCAGCAGACCATGGTTGTGATCCAACTGCACCTGGTACTGACCACACACGTGAATGCGTACCGTTCTTATTGTGGGGTAAAAATATTGAATCAGAATTTGTT	adeliensis_unique
centroid_18250_0006	GTTGATATTATTATAGAACATCTAGGTGCTACATTAAGTGAGCTTGGTGTAGGTGATGAAGATATCCAACAAGTGGCTAATATAGCTAATAGTGTTAGGGATGATGTATTAGATAGGTGA	adeliensis_unique
centroid_18266_0007	CGTGGTAGAGCGATTGCTATATTTCAACTATCTTTAGTTTCAGGAATATTTATTGCAAATGTCTTTGCTAGTATGTTTGTATATGAGTTTGGCTGGAGATTTATATTTGGTTGTGCTCTA	adeliensis_unique
centroid_18259_0019	ATAGCTAATAAGGATTTAGCCTTAGACTTTTTTGACACTTATGTTGATAATATAAATAAAGTTAGCTCCACAGATATAAAAAATGCTTTTATAGAAGTCCAAAAAAACCAAATGCTAACA	adeliensis_unique
centroid_18660_0006	TGATAGTTTAGCATTCGCTAAGTGAAAGTAGGTAGTCGCCATTTTATTCTATAATAAAAGACTCAACAACAATGAGCACATATTAAAAGCCCCATTAGATAACCTCTAGTGGGGCTTTTT	adeliensis_unique
centroid_23607_0003	TTATTTCTGTCTTACACTATTCTTAATATGTAGTAAGCTATAATGGTTTCTTAGATTGACTCAATAATCTTTGTAATTATACTTTTACTTTATAATTTAAACATAAAAGGAATTAAAGAA	adeliensis_unique
centroid_21514_0002	TGCTGTGATATTTTAGAACAGTTAGGTATAAGTTATGAATGTGAAGTTGTATCTGCTCACCGTACCCCTGATAAAATGTTTGAGTATGCAGAAACGGCAAAAGCTCGAGGCATAAAAGTT	adeliensis_unique
centroid_21504_0019	GGTGTGATTGTCTCAAATGCTACTTTACACAACATCAATGAAATAAAACGTAAAGATGTCCGTATTAGCGATAGAGTGATTGTCAGAAGAGCTGGTGATGTAATTCCAGAGATTGTAAAG	adeliensis_unique
centroid_18056_0015	GAAAACCAAGATGGTATATATCAGTACCTTGATAGTCAAAAATATTTATGTTTGGGTAACTATGATGCTGTGGGTTTAAAAAATAGGGTTATAGATGTATGCAAAACATTAAGCTTATAA	adeliensis_unique
centroid_18043_0014	GTACAGTGTTTATACACGCGCAGAGGTGGTATTGACATCAACCCAATCAGATACACTAAAAATATCGTCAATGACAAAATGTTGAAATATTTCTCTAATGAAAACATCTATAAGACTAAT	adeliensis_unique
centroid_18052_0015	GGTACAGCTGGACAACGCTGTACATCTTTAAGAAGACTACTTATACATAGCTCTATTTATGCTCTTGTTAAAGAAAAAATGGTAAATGCTTATAAGCAAGTAACTGTTGGAGATCCATTA	adeliensis_unique
centroid_15174_0001	AAGTTATCTCCTATATTGTTAAAATAAAAACTTCAAAAAAAATACTATTTCTTATATAAAGATCAACAATTCATTTGTAATACTTAGGTATAAAACTCTAATTTCATTATAACAAGGTAA	adeliensis_unique
centroid_17917_0004	TTTGATATTTTAAAGGGTCTAGTACCTGTTCTTATAGCAAAAATGCTCACAGCAAGTGAGTTCATTATAGCTTGTACTGCTCTTTACGCGATATTAGGTCATGTATTCCCTATATTTTTT	adeliensis_unique
centroid_18206_0027	AGTGCCGATAAATTCAATGATGATGTACAAGATACACTTAGTGATCTTATTGATATAGCTGAGCAAATCACAAAAGTTAAAGAATTAACAAAAATGTCAAAACCTACTGTAATTACCTAG	adeliensis_unique
centroid_18206_0002	CTTAGAAATAAAGTTACTGCATTTAAGCAAGAAAATTACCTTGAAAATTTCGTTCAATCTATATTTAACTCACTAGAAAACATAGAAGGTCAAACTTTAGTAGTAGGAGGTGACGGTAGA	adeliensis_unique
centroid_18211_0025	AGCCATATTGGTTGTCCATTAGCTGAAATGGATAGTGATTATCTTTTATTTACCAATAATTTACTTATGAGCACTTTAGATAAAACAGCTATTATTAGAGAAATTGACAACTATGTACAG	adeliensis_unique
centroid_18210_0011	TTCTATGACCCAAACTTCGGCATATATTATAGTAACTCAATTAGAAAATTATACGAATTGATACGGTTAAAATATTGTGCTAGGCGATCTAACATACCTACAAAAATTGCTAAAATAGTA	adeliensis_unique
centroid_18202_0009	GAAAAAGATAGCTCTTTTATAAAAGAAATATGGCAGCATATTCCCAAAAAAGTCAACACTACAAACGAGTTTGATTTTACAGTTCATCATGATGATAACCCAATTCCAAATGGTCATCAT	adeliensis_unique
centroid_18195_0020	ACTGACTCTAATTTCACCGATAAAACAAACACAGCAAATCAAGATTTTAGTGACTCTCTTGATGAATTAAACTCTTCTGATGCATTCTCGGGAGATCATGTGGATAGAAATAATTCTTAA	adeliensis_unique
centroid_18239_0007	AAGGAGAACTTAAAAATAAATAATCAGCCTTTTGATGTAGGTCATTCGGTAAGTCGATTTGATATTGATAAGAGCTTTAATAAAGTTATTTATGCTAATATTCAAATAGAAATATCATTT	adeliensis_unique
centroid_18230_0020	ATGGGATACACATCTGCTACAGTTGGCTTATGTATTCTTTTAATCACTGTTGGAATTATCGGTCTAATAATTGCAATAATTATTCCTAATGCCCAAGTAGAAACAAGAAGACTTAATAGT	adeliensis_unique
centroid_18222_0013	AGATATAAGTATCCACCTGCTTGGGTTAAAACTTCTGATTTATATAAAGCAATACAGGCAAAAGATTCAGAATCGCATAAACCTCGTGGGGTTATTGTGGTTTCTAAGAGTGATGGTTAA	adeliensis_unique
centroid_18227_0027	CTGCACACAAAAAATCTTAAAGAACTTAATAATGTAGATGAGCAAATTGATAAGTGTATGGAGTGTGGCTTTTGTGAACCCGTTTGCCCATCACGCAGTCTTAGTCTAACTCCAAGACAG	adeliensis_unique
centroid_20103_0006	TTCCATAACGAGCCTGCTGTGATGACTGGGCTTATCATGATTGGGTTAGCTAGATGTATTGCTATGGTGATTGTTTGGAATGAGCTAGCAAACGGTGATAATGAATACTGTGCTGCCCTT	adeliensis_unique
centroid_14714_0002	GGATGAATGTAAAACAGTTTTAACTTAGATTGAGTAAATTAGATAATCTTTTGTTTTGTAAGATTTTATATGAGAAAAATGATAGAAATTAAAGAAAGGACTTTTTGAATCCTTTGAGAT	adeliensis_unique
centroid_18074_0001	GTGATAGATAAGATTTGGAAAAATGGAAAAATAGTTTCATATGAAGATGCTAAAGTAGGTATTAATACCCATTCTTTGCATTATGGTTCTTCTGTGTTTGAGGGTATTAGAGCCTATAGT	adeliensis_unique
centroid_16486_0005	TTTAATAATTATTACTGTTTCCTGGTGACTATAATTTGTAATCTTCATTTTTATAGTCCTATAATGAATGTGTAAGCATAAATGTTTACATTTATTAATAACCTTGTAAGGAGAATTCTT	adeliensis_unique
centroid_18071_0023	GTAAATTACTTAGCAAAATACAAAAAAATTGACCATATAGTTAAAGTAGATAAGATTCCTTTAACACCGACAGGAAAAATCAATAGAAAACACCTAAAAGAAATCGCAAATGAACTTTAG	adeliensis_unique
centroid_18095_0006	AAGTTTGGTACACGAGAATGTTTTAAATCTGTAAAAGTTGCAAATGCTACAGCTTTAATTGGTTTTGGAGCATTAGAGGCTCATGAGAAAGTTGGCGGAGTGATTTTTGATGATGAGGGA	adeliensis_unique
centroid_18093_0011	AGATTATGTCACGGAGATTTATATGCAAAACATTTAATTATAGATAATAAGAATTTATATGGTGTTATAGACTGGGGAGACTCAGAGCTTATTCATCCAGCTATAGATCTAGCTATTGTA	adeliensis_unique
centroid_18166_0010	CAACAGTTATCAATATTTTCTTTTGGATATGATCCGTTTAAATGCATATTGTGTGGTAATCAAATGGTAGCATCAACATTAGTTACGGGTAAAAGAATAGGTCAACTCATAGTTTGTCAT	adeliensis_unique
centroid_18180_0014	TCTGTAGCAGCAGGAGCGTTTAATGGTACTGGTCAAAATGTATACTTAACAGGAGCAAACCTTTATTTCTTATCTAACCTTGGACACTATGTAACAGCACAGTTTGACTTTGACACAGAT	adeliensis_unique
centroid_15727_0012	GTAAGGTTGAACAAACCGATAATAGATATGGATAAGGTTAGACCTGAGCATGTTGAAGATGCTTTTCATATTAATGATACTTCCATAGTTAGAAGCTTTAAGTTTAAGGTATATAAGATA	adeliensis_unique
centroid_15720_0016	TTTATAGCTAGAATTTTAGCAAGATTTGGTAAAGGTAAAAAAGAAGAAAGTGTTGTAATGAAATTTGAATACTTAGACGGCACTTGTAAAGAGCTAGAAGTAAAACCACTGGCTATTGAT	adeliensis_unique
centroid_13761_0003	AGTTTCATAAATCTGCTTTAAAAAATATAAGTTCAAGTTTTACTTTGATACACTCACTTATTATGATTTAATATAAGATTCGAGAAGTAAAGTGATTTAGTAGGGGGGACATACTATAAG	adeliensis_unique
centroid_13802_0003	TGAATAAGTAGTTTAGCTATATTGGTGTTGGAGTTGTTAATATAGATCTGAAAGGCTAAATATTTATTTACATTTGCCTTTAAAACTTATAAGTTTATTAATTAAATATATACTGGTTTT	adeliensis_unique
centroid_15756_0006	GTTGCTCAAGCTCCTAAAATGCTACCCCATATTGAAAGCATGAAAGCTTGTTTATCTAACATCTTAGCTATAGGTATAGATCAAATAAATATCAAGGCTACTACTACTGAAAAACTTGGC	adeliensis_unique
centroid_15761_0021	TCAGAACCTTTCCAAGCTGATGCTAAAACATGGATGATTATCAAATATACAAAAACTAAAATTCATAACGCCGCAGATCAATTAATGGAGCAAAAAGCTTTAGAAGCAATTTACTCCGAA	adeliensis_unique
centroid_16258_0006	AAATACCATATTGGTTCAGTCTTAGTGGGCGGTAATGATGTACCGTTTGATGCTAATGATCCATCTTTAAAAATGTGGCAAAAAATTGCTAGATTAGCAAAAAGCCAATACTCAGGACCT	adeliensis_unique
centroid_15746_0015	TGCGCATTTTTGATTGCAGATGGCGTATTGCCATCAAATGAAGGTAGGGGTTATGTACTTCGTAGAATTATCCGTAGAGCAGTTAGGCACGGCAATAAGCTGGGAGCTAAAGAAGTGTTT	adeliensis_unique
centroid_15747_0008	GCGGATTACCGAGGGGGAGAAAAAGTGAGTAGTCAAAATCAAGAAGAAATGCAAGGAGCATTGGCTAAGTATACTATTGACTTAACTGAACTAGCTAAGAAGGGAAAAATTGACCCTATT	adeliensis_unique
centroid_16857_0016	TTTCGTTTGAGGGAAAAAGGGATGAAACCTCTTCGAGGACAAAGACGTGGTGATTTGTTGTGTAAAGTGGTTGTCGAAACACCTATAAATTTAAACTCAGATCAAAAAGAACTTTTACAA	adeliensis_unique
centroid_16859_0031	AATGACAAAATTAAACTACAAGAAATTCTCGATAAACACGCTCAGATAAAAACTCAACTAGAAGAAACAGAAGCAGAGTGGCTAGAAAACCTTGAAAAATTAGAGCAATTAAATAACTAA	adeliensis_unique
centroid_15942_0011	GAAGCCGAAGGTCAAAAAGAGTCAATGAAACTTTTAGGTGAAGGTATTGCTGAGCAAAGAAAAGCGATTGCTCGTGGTTTGCGTAAGTCTATAGAGGATGTGAAAGAGGGTGCCGAAGAT	adeliensis_unique
centroid_15938_0023	GAAACTTATACAACTGTATTTGGCTATATTGCTTTATCTATATTAATTATTAGTATAGTTATGATAATCATAGCTCCCACACTAAACAAATACATTAATAAAGCTTATGTTTCTAAATTA	adeliensis_unique
centroid_15913_0003	GTTCCAACTATTTCTTATATTCTTGAGCAAGGTGGGGCAGTTATACTATTATCTCACCTTGGTCGTCCTACAGAGGGTGAATATGATCCTCAATTTTCATTAGAACCAGTTGCTAAAGCC	adeliensis_unique
centroid_15902_0038	GATATATCAAGCGATTTGAGAATGATGTTCTTAAAAGCATTAAAAGAGAATAATATTGAAATTCAACCATCTAAGATGGATGTTAGAATTAAAAATCTTGAAAATGATAATAGTCGAGAA	adeliensis_unique
centroid_15931_0016	AGTCCAACTTGTATGCGTGAGATATATAAAGCTACAAAAATCAATATTGCAAGTTTGCTAATGCAAGCGGCTGAAGAAAAAATACAAAAAATGAAACAGGAGCAGTTAGATGTCGACTAA	adeliensis_unique
centroid_16104_0003	GAAGCAGAGCCAATAGCTATTCATCAGTCTGATGAAATTATGGGAAGTATGGATGAATGGTGTACTACAACTCATGCTCAAACAGGCCTTACTCAAAGGGTTAAAGAGAGTAGCTTTACT	adeliensis_unique
centroid_16106_0026	ATATTTAACTTACAAGAGCGTGGTAAGATGTTTGTAACTCATAATACAGAAGTTTATGAGGGTATGATTATTGGTATACATAATCGTGACAATGACCTTACTGTAAACTGTACAAAAGGT	adeliensis_unique
centroid_16814_0020	GTTTCGAATTATTTTCTATCGAAGCAAAACGATGTTTACTATTATGAATTAGCTCCATTTAAGAGTAATTGGTATAATCAGCAGTTTGCAGAATATTATGATTTCGACTCCATAGTAGCA	adeliensis_unique
centroid_16129_0008	ATGTGGGATAAACCTAAAAGCGTTTCAGGGCTTGTTAAAGGAACTAAATTAAATTTTGGATGCGACCTAAAAGAAACTGGTAGTAGAGGTACTTATGTTGAAGGATGGTATGAGCATGAA	adeliensis_unique
centroid_13456_0004	ATTGGAGATGAGATCAGTAAGATTAGAGCTGAATTACAAAGAAAAGTACTTAAAAAATAGTATTTTTACTAGATGAACATTTAAAGAAAGCCTACTATCATTCATTTTAAGGTTTAGAAC	adeliensis_unique
centroid_15807_0003	GCAGATCTAAATCCTGTAGTTGATATCAAGGTTATACCATCGAGTATTAAAGAGGCAGTAATGTGTACTCTTTTAACGAAAGATGGAGATCAAAGCTTATCAGTGTCAACAATTGAGCAT	adeliensis_unique
centroid_15819_0013	AATCGTACAAAAGATATAATTATGTCTCGCTATATGTTAGAAAGAAAAGCTACTTTACATGATTTAGCTGCGAAATATAAAATTTCAGCCGAAAGAGTCCGACAGATAGAAGAAGAAGCT	adeliensis_unique
centroid_16206_0020	ACGCTAAAAGATTATGGCTTTGGGGAGCTTCAATCATTTAAGATAGCTCTTTTGATTTTGCCGATATTAATGGCTATATCGTTACTACTTGCCTTCTTTATTAAGGAAGAAAAACAATAA	adeliensis_unique
centroid_16838_0009	ATTCAAAAGCTAGATACAGGAGATGTTGCTTTATTGAAAGGTGAAACATGGGAAGATAATGAAGGTAATGGACTTGTCCATCGATCACCAAATATTTTAGATAGTAAAACTAGATTACTA	adeliensis_unique
centroid_17304_0005	ATAAACAGATTATATAAAAAAACTGAAGATATGAGCTTTATTGTAACTTCAACTAATGACGACTTTTTCTCAAGAATCCAAGACTATAGCTCGCAAGTAGAGCTAAAACTCATAAACATC	adeliensis_unique
centroid_15868_0015	AGTAGTGATGGTCAAATTATCTTAGAGAGGCAAGAGCAAGGTAATGATCCTGTTAACGTTGGTGTGAAATTAGCTCAAGAGATGATTTCTCGAGGAGCAAGAGAAATATTGGAGCAGTAA	adeliensis_unique
centroid_15864_0002	TTTTATAAAATATAAGAAAATACTATAGCTTTCAATAGCTAATATACAAAAGTTAGTTTTATAGCTTGTAAATATAGATTATAATTTCTGTAATTAATCTAATGTTAGAAAACAAATTAT	adeliensis_unique
centroid_15871_0004	CGACCTGTATATTGAGATACATCACCACTATGTTTTATATAAACATAGTTTCTCTCCTTATAAAGGCTCACCTTCAATTTGCTTTATATCAAATTTTTCGATGTTGCTTAACTTCATATA	adeliensis_unique
centroid_15874_0003	AAATCAGCTATTATTTGTTAATTTTGGTTTGAAGAAACAAGAGTTTGCAAGTCTATTTTTTTACTATCATTTGAAACTTTATAAGTCTTAGATATTCTAATAGTTAGAATAATTTATATA	adeliensis_unique
centroid_14488_0001	TAGAAACCTTTTTTATTAAAATTTATACATATAAAATCTCCGAAATTCTATCATAAAAACAGTTTAAAATCACTTTCAATATCTCTCAGGCTAATGCAGAATATATATAGCTAATCTAAT	adeliensis_unique
centroid_15255_0006	TTTAATGCTTTAAGGTTTTTACATCTATATATAACTTTTTTTTATATAGACTATAAAAACTATCTATTTAACATTTTAAAGGTTCCATGAGATACTACAATCACAAAAAAAACAATAAAT	adeliensis_unique
centroid_15211_0004	TTTTCTTTAGCTTATTATTCTTTTTGAGTATCGATACGGTAAAAAGCTCTCCAAACCGATTAGAGCTTGTATCTTCTTAATAAATGCATTTTTGCATAACTTTTTTAACTCAACTCTAAC	adeliensis_unique
centroid_16917_0011	ATTAAATATTCTATAGAGGATATAGAGAAAGCCATCTTATCGACGCATAACGCCTTCAAGGCAAATAAAATTAAAACTAAGCCTTTCCATTACCTTAATGGGGTTTTGCAAAATATGAGC	adeliensis_unique
centroid_14637_0001	ATATTATGAAATTTAAAAATGAGGCTTTTACTAGGTCATTTCTTCAACCTTTAAAAATATAAAATTACTTTATAAGTCTGTATTATTAAAACAGCTCTAGATGCTATATACTTATACAAT	adeliensis_unique
centroid_16911_0011	CCAGAAGGTGCTGTTGTAATCCCAGGATCTCGACCAGTAAATACAAAATGGGGTAAAGAGCATAATCTACAAATGTATTGTCCTATAATTATCAAATATCGTGATGATAAAAGTGATAAG	adeliensis_unique
centroid_14572_0001	TTTTTTCTCCTTTGAGGTATTTTGTTTTATTCAGCATTTAAAATCTACATAAAGATAATTATGTAATACTTTAATTACATAAAAATCTTATTAACCAGCATTATATCACAACTATTTATA	adeliensis_unique
centroid_15433_0006	TCAGATAAGAAACTCTTATGTAAAGCTGAAACCTTATGGATTATGATAAATTTAGAAAAAGGGCGACCAGCTAAGATCCCTGCTGACTTGATAGGAATATTTGATAAATATAATGGTTTT	adeliensis_unique
centroid_15438_0007	GCTGTAATTGGAACAATAATGTCTTTGCCAAGATATTTCGCTAAACAAATAAGTTTTGGGCAAATGATGCAGGTTAATTCTGCAGTTATGCAAGTGATTTTTCCAATGGTTTATTTGACA	adeliensis_unique
centroid_14118_0009	GTTGTGAAAGGTGGGCGAGTCCGTGATACTGAAATGTTTAGTATTACTCAAAATACTTGGCAAAAGATAGAAGATTTCATGCTTACTAAACTTAATCAAAAACCTGCTAATCTAAAATGG	adeliensis_unique
centroid_15444_0003	TCATTAGCGGTACTGTATTCTTTGATGTATGAGTGGAATCTACCTGCTTTTGTTATTGAATGTGCGTGGGTTATTATTAGTGGTTGGGGGTTGTATTGTTATATAATTAGTAAAATCAAG	adeliensis_unique
centroid_15424_0004	GCTGTATCTGATGAAAGCTCTATAGATGAGCAAATAGCTTATTCATACATAATCAACGATAAACCTAATGCAATTATAAATGTACTTGATGCTTCAAACTTAAATAGAAGTTTATACCTT	adeliensis_unique
centroid_15414_0019	GGAAGAAGTAATGATTTTAATGAAGCTCAACTTTTAGATTTTGAAATAATAAAAAGGAAATATAAAAATGTTGTTGATATAATGTCTTATGATGACCTTCTTAATCGAATTAATAGTATA	adeliensis_unique
centroid_15430_0007	GATGGACATATGGCTTTTATAAAATCTCCTGATGGCATTTCAATTGAACTTCTTCAGAAAGGTGAATCTTTAAAACCTGCTGATCCATGGTTAAGCATGGAAAATAAAGGAACTTGGTGA	adeliensis_unique
centroid_14146_0007	ACAGAATCACACATAGCACTTTCAGATGAGGAACATTTTAAGTATCACTTTGATAAGAGTTTATATGATTACCTATATATTGAAAAATCCTCAAATCATGATTTTTATAAAGGTATAAGT	adeliensis_unique
centroid_31133_0005	AGGTTATCTCCATCAACATCAGCGAAGCTCATTGCAGATAAATTTACATCACTAGATACATCTTCTACAACAGTTACATCACTTGGAGCGTTGCTCAGAGTTGTAACATCATTAACAGCA	adeliensis_unique
centroid_15351_0004	GCCAAAAATATTTTAGAAATTGGCACTTTTCGTGGATTTGGTACTTTAGTTATGGCTCAAGCACTTCCTGTTGATGGTGGAGTAGAAGCTTGCGATATAAGTCACGAATATATCGAGCCA	adeliensis_unique
centroid_14229_0012	AGTTGCAATGATCAACTAAGAAAAAAACTATTTAAATTAGATATAGAACCTATTATCATAGATATATCAGAGTTTGGCAAAGCTGGAGGCGGCTTAAAATGCCTTACGCTTAAGCTAGAG	adeliensis_unique
centroid_15397_0009	AAGGGTGCTATGGACACTCTCACAACAGGATTATCTCTTGAACTTGCAGATGATGGAATCTTAGTAAATAGTATTCGACCAGGATTTATACACTCAGATATTCATAGATTATCTGGAGAT	adeliensis_unique
centroid_15391_0003	TACACGATCCAAGCACAATTTAAAAATGTAGGATCATTACGCACAAATGCTTCAGTTAAGATATCTGGAGTTGAAGTTGGTAGAGTAACAAACATATCATTAGATAAAACTTATAATGGC	adeliensis_unique
centroid_23174_0002	GATCCTTTTGACTTAAATCTAAAAACGATTATATACCCTGATGGGGTATATAACAAATATTTAAGTAAAATATGCCATTAGAAAAATGAGGAGATTATTTTAGGTTAAATAGTAATTGTT	adeliensis_unique
centroid_15409_0020	TTAAATTGGACTATAGCCCTTATATCATGTGTTTTTTGTAGTGTAATTATTATATTCTTATCAGTATTAGCTGCTGATTCAAAAAAGAAGATTCAAGTTATAACTGGAGTTACGGACTAA	adeliensis_unique
centroid_14181_0011	GAGAGTATTGAAAATCTTCAGAGTTGGATAGATCCATCTAAAAAACCAGTGATAGTACAGCTACCAATACATAGCTATGAGCAAATAAGAGTTCAATACCGTCTACCAAACTTATCTTAA	adeliensis_unique
centroid_14180_0011	CTTATAGTTTTTGATGATGTGCTAACTACAGGCTCAACCTTGAAAGAGTTTATAGCAACTATAAAAGAAGGTAGTAAGATTGAGAAAATCTCGGTGGTTACGCTAGTTAGAGTTGGATAA	adeliensis_unique
centroid_15368_0004	TACGGTGTTGGCCCTGGTAGTTTTGTAGGTGTGCGATTAGCAGCATCTGTGGCACAAGCTTTTGCTGTCAGTTGTGATATTCCAATAGTTGGGTTTTCAAGTATGTTTGCAATCGCAAAA	adeliensis_unique
centroid_15360_0021	ATTGCAGGAGTGCCATTTTTTGGGTCAGTAAAGCCAAGTGCTAACTTAATTTATGACGGTTTTTTAGGTTCTGGTAGAAATATTGCCACATGGTCACTGCAAACTAGCTATACAGCTACA	adeliensis_unique
centroid_15383_0019	AACAGAGAGTATGATCTTAAAGACTTGGTTGATGATATGATGCAATCTGACTTAAAAATGATGACTAAAGATGTTTACCTTCAAAAAGGTGGCTACAAAACTATGAGCTACTTTGAATAG	adeliensis_unique
centroid_15375_0029	ATAGCAAGCATTGAAGATGAAGATCTTAAGTCTAGCAGGGTGGCATTATGTGCTGCTACAGTAAAAGCTATGACTATAGCCACTGGTTTGCTAGGCATCTCGATACCAGAAAGAATGTAA	adeliensis_unique
centroid_16817_0010	AAAAACTGGATAGCTTCAAATAATCTTGAAATTATAGATAGGCCTCAAGCAGCTGGATATAACCCACCGTGGACAATACCTTTCTTACGCAAGAATGAAGTTATAATCCCTGTGAAATAG	adeliensis_unique
centroid_16814_0010	TTTTTCATGGTTATCTTTACTATTATCTTTTACTATATAATCTTTGAGATCACCTCTCGAAAAAAGTTAAATATAAATACATTATTCTTTTTTATTCCATTCATAGTTTCTGGAATATTA	adeliensis_unique
centroid_15757_0004	GCTATCCAAAAATATACTAGAAAAGGTTCTCAGCTTTTTATAGAAGGTAGACTTCGCACAAGTAAATATCAAGATAAAAATGGTAATACTCAGTACTCTACAGATATTATTGCTAGTAGC	adeliensis_unique
centroid_16810_0025	GCAATTCCAGATGAGCTAAAGCTTGCGGCGAGTAATATGCAGCTAAAAGGTTTCACAAAATGGAAAAAATTCTTATTCCCAGCTGTAATGCCATACTATGTAACTGGTGCAATTACTGCT	adeliensis_unique
centroid_16824_0020	CGCAAACCATCAGTGTTAAAACTATCTAAAGACAGTACTATAGATGAGTTAGATAGAGCAACTATTGACTTATCATCACAGTTACAGAAACAAAAAGTAGATATTATAAGAGTTCATAAG	adeliensis_unique
centroid_16819_0009	TTAAGAGATTGTGAGTTTAGCAATCTCAAAAAAGAATATGAATCATTTTATATAATGTCTATACTCCGAAGAGAATATGAAGAATTAAAATGTGAATGTGCAAAGTCAGTCAAAAAATAA	adeliensis_unique
centroid_16820_0008	TGCGTCGTTACTCTTCCTGTTCAGTATGAAGATTTGAGTGGTAATGTGTACGCTAAAGCAACTAAAACAATTTATATTGCAGATAAAGAATACTTTCAAAGAAAAAATAATCATTCTTAG	adeliensis_unique
centroid_15764_0016	TTAGAAACCAACTCATTACCAGGACTCAGTAAACAATCAATTTTGATAAAAGAACTAAGATACAATAATATTAGTATGCACGATTTTATTTCAGATCAGTTTTCAAAGGCTTCTGGATAA	adeliensis_unique
centroid_16853_0011	GAAAATTCAATACAGTCACAAAAGACTAAAAAGCTAGTAATAAAACGACCAGTTAATGCTGAATTCTTATCTGCTAAAACACCCTCTTCACAAATAAAAGGCAAATCAAATAGATTTGAT	adeliensis_unique
centroid_16846_0012	CAAACTTTTATGTTTGGAAGTGAATCTTTTGCGAATTCAAAAGATAACTTTTTAGATAAAGATAATATTATGCTAGAACTTTCCAAAGCTTGTAGCTGGGAATATAGCTGTGGCCTTTAA	adeliensis_unique
centroid_15738_0015	AAGCCTGATAGATATTTTGGTACAAGACCGTATGGTAGTGTAAAACAACAATATAATAACTTCTTTGATAGCATGGCTATATTAAATAAACGCTTAGTTTCGCAAAGAACAATAGAATAG	adeliensis_unique
centroid_16844_0012	AATAACATCTCTTACAAAGCTTTTATGTTCAACAAAAACCATAAAGGGAAAACTCTAGCTAATAAATTCAATAAATGGCTAAAAAATAATCCGAAAGTCTTAAAGAATTATCAAAGCTAA	adeliensis_unique
centroid_16836_0010	GAAATTTCAACTAATATAAAAGTAGCTCCTGCTAATAAAGAGATTACCATAGGAAGGGTTTTAACGAGTAATTATAAAGAAGTTAACTGTAGTGCTCTTAACAAAGGCTGTGATAGTTAA	adeliensis_unique
centroid_16997_0004	GGAAAATGTAACTTACGATTTGATGATACTAACCCAGAAAAAGAAGATATAGAATATATCAAAGCCATCGAAGAGGATGTTAATTGGCTTGGGTTTCAGTGGGAAAACACCCCTCACTTT	adeliensis_unique
centroid_16955_0053	AATGATATATGGCATATAGTTGCAAATCATGAGAAAGCTGGGGAAGAAACTATAACGCAAGCTAAAATTGGAGAAATTCCAATGCTCAAATCACATTCAATAATGATTCTTAGAGATTAA	adeliensis_unique
centroid_16978_0004	GGAAATGAAGCCGTTATAAATGCTGTAACAGAACAAATGAAGCAAATAGCATTCCCTGCACCAGTTCATGCTACTAAAGTCAAAGGCGAGTTAGCTAAGAAGTTAGCTAGTCTTTTACCA	adeliensis_unique
centroid_16978_0009	GATGGCATCCCCGGTGTTGTACATTTTGAAATACCTTCAACTTATGACGGTATTTATAGTGAAAACCCAGTAAAACAAACAAAAGAAGCTCTGAAACAGTTAGAAAGAATAATAAACTAT	adeliensis_unique
centroid_17025_0011	ACGATTGAAAAATTTTCAAATATGAATTGTTTAACTAAAATTAAAAAAGATGCTAATTATTTAGATTTTATAGAACTTTCTAAAAAACTAATTTCTCCAGAAGAAAATAAAAATTGCTGA	adeliensis_unique
centroid_17028_0004	CAAGAAACAAAAGTTCACGAGCATAGTAGAGTTTGTAAAGCACAACTTAATTTCAAAGATGGTACTAATACTAGTATTTCTTATGCCGTAGAAAATAATAAATTAGGTAAAATCGAAGTA	adeliensis_unique
centroid_17001_0002	GGTTATTTGACTAGAACCGATATCCTTGATGCTCTACCAGGCGATGTCTCAGACGACCCTAAAAAATATGAAGAAATTGAAGCAATATTAGTAGATGCTGGTATCGAAGTATATGATAGA	adeliensis_unique
centroid_16209_0044	TTTGATCCGTTATCTGAAAATGATGGAGCGACTTTAACTTTACCACTAGCCTTTCTGAATGATATTAATCCGATAGTTTTAGAGTGGGGTGTTTATGGCTTTTTATATGAGAAAATAGTT	adeliensis_unique
centroid_16879_0031	GACCTAAGTAAATCAAAATTTAACATTGAAAGCCAGAGTGGACAAATGCAAGGAAATATTTCGATTGATCAAAATAAGTTTGTCGTGAGTTATCAAAGTGTAAAAGGTAGTAAGGAATAG	adeliensis_unique
centroid_16939_0006	ACTGTTTGGCAAAGTGAAGAGGCTCATGTTTGTGTTGATGATTTATATTCTGCAAAGCTTGAAATCACTAGCAATTCTATAAAACTAAAGTGGAATATTGTCGGCCCTAAGAAAGATGAG	adeliensis_unique
centroid_16944_0018	TCTAGCAACAGTTTATTCGATGTTAATTTTGCGAACATGGATAATGTTTCTAAAGACAAAGGTAGAGCAGCACAAGCTTCAGCTGATAATAAAGTAGGCGATGAAACAGATGATGTTTTC	adeliensis_unique
centroid_16915_0011	AAGTCTACAGGAATCACAACATATACAGGAAAAAACTCTAGCTCTAAGGCCTTTAGTGTTCGTAATCTAATTAAAAATAAGTCTATATATAATTTAACTTACCATGTAGGTATATTTATA	adeliensis_unique
centroid_16916_0012	AAAGGTTTAAACTCTAATAGTTTTGAAATACACTTTGCCAAAAAATTTACGCTAACACTAAAGTTGATAGCTAGTTTACCCTATAAATTATATTTTAAAATCGCAAAAAAAATGATGTGA	adeliensis_unique
centroid_16038_0005	GAAGAGCATATCGAAGAGCTAGAATTAACTAGGTATGTCAGCAAAAAAGAAAAAGCTGAGATAAAGGAAGATATGGAGCAAAGACTACTTCCTATGGCTTTTAGTAAGTTTAAGAAAACT	adeliensis_unique
centroid_16224_0003	GCACTAGAAGGTCAAGAACTTATAGATAAATTAAAAAATTATAAAATGGTTGGCTTGCGCTCACGTACTCAGCTTACTAAAGAGGTCCTAGAAAATTCTACACATTTAGCAGCTATTGGA	adeliensis_unique
centroid_16214_0004	TCTTTGGGCGAATCTGGATCAAATACAATTAGTTTGCTTAAGTCTGGAGAAAATTCAGGTGGTAATTTTGCAGACGATGGTGGTAATTTTGAAACTACAGATTTTGATAATGTTACTTAA	adeliensis_unique
centroid_16217_0009	TATCAAAGAAAAATCAAAAACTTACTAAATATTATTTTCAACTATGCAGTTGGTAAAGGTATTACTAGATACAACATTGCTAGAGATATACAAGCGGAAAAAGAAAGCCCTAAAGGTTTT	adeliensis_unique
centroid_16239_0033	GATGATAATGATGTTTGTATTCTATGGTTTAATAATATGAAAGATACATTAAATCCAGGTTCTTGGCGTCGAGGATGTAAACACTATAACAACATAACCCGAATAATCAATAAGATTGAA	adeliensis_unique
centroid_16207_0020	GACTATATTTGTCCTTTACCGAGTAACAGATGGTTCTATATTTTGGCTATATTAGCATTATGTACATTATGGCCAGCATTTAAAGGTATAAGTAGTTTAGAAAGAAGTAATAAGGTATAA	adeliensis_unique
centroid_15986_0001	CTAAAAGGCCTTAAGTAATCAAAAAATGATTCATTCAAATTTATTTTTCACAAATGTTATAATAACAACTTTAGAGAATTAGTGTTTCTGTATAATATTTATTGCAGATAGTTTTGTAAA	adeliensis_unique
centroid_16047_0001	AGTATTTGTATCTAATTTAAGAATTTAATATATAAAAAAACACTTAAGATAAATGGTATCTTTTATAAGGTTTATTTCGTGATGAAATTATTGCATAATTGTTGCTATGTATTATAGCAT	adeliensis_unique
centroid_16072_0001	ATAAAATATAAATTAACAACATATTTATCAATATATTTTGTTCTTCATTTTTCTTGTTTTCAATAGATAAATATCTTATGATGAATCTATAGCTTTATCGCTATATATTCAATTAAAGGA	adeliensis_unique
centroid_16030_0006	AATAAAACTTGCTTTCTAAACCCCTAGCTAGTATAATTTTCTTCGCTCTTTGCTATATAAGAATACATATAGCTTATCAGTGTAAAATATTAATGATAAACCGTAAGGAGTTTACGAAAA	adeliensis_unique
centroid_13084_0004	AGCGTAATATAGATGGCTATAATTTCATAAAACCCCATCATTATAACAAAAAATTATCACCATCATAAAATATATCTATTTCACTTATAAACAAATAACCGTAATAATAAACACATAAAT	adeliensis_unique
centroid_16023_0016	CAGATACAAGACAGCTTATCTAAACAGTTAAATACAGAATCATATAAAATAAAAACATGTTCAAAAAAAGGTCGGGATAACGCAATAACCAACGCATGTGATGAATTTTATTTTCAATTA	adeliensis_unique
centroid_16044_0024	CAAGCTGCTAGTACTTTGCGTATATCTTTTGGGTGCTTTACCTCTGATGAAGATGTACAGAAGCTAGTTAAAAGTTTAGTTAGTAATATAAAATTACTGAGAAGTATTCATAAAGAGTAA	adeliensis_unique
centroid_16043_0004	GCAGGTGGTACACTAGCTAATATTATATGTATCTCAAGTATGTTAAAACCTTATGAAGCAATAATCTCTGCTAGTAGCGGGCATATTGCATTAAGAGAAGCCGGAGCAATTGAAGCTACA	adeliensis_unique
centroid_16043_0017	ACTTTTTTTGTAATGAGCGATATTGATGAGCAAAACTCAATGGTAAGATTGGTTACTTCTTGGGCTACTGATGAGGTTATGGTTGATGAATTTGTGGAGGTATTGGATAAATATTTTTAA	adeliensis_unique
centroid_16122_0017	ATAGGAAATTCATCCTATTCGCTAAACAATATTTTAGCCCTAGAAAACAAAAAACTTGAATTTAAAGATAACGACCTCATATTAGAACACATCGACTGGGCAGTTAACAAACAAAAAAAT	adeliensis_unique
centroid_13005_0002	ATAATTATTAAGTTATTTGATTAATTTGGCTAATAATCTAGTCTATCTAAACTTTAAGTAAGCTCTATCAGTACTTGAAAGAAAATTTTCAATATTTTTTATTCAGAAAAAGTCATTCAA	adeliensis_unique
centroid_16115_0011	GGGAGTTTTGGTGTAGCGCTATTAGTTCCTCAACAGCGATTCAATGAAAATAAAAGCTTTTATATATCTCAAATGAAGAAAGCAAAAGAGAAAATATTGACTGAAATTGGTACTGAAAAG	adeliensis_unique
centroid_16137_0020	GGATACATTATAGACTCAACAAGCTCAATCTCTTTAGCTTTATATATCGTTGCTTTAATCGTATTTATTGGAGCTATTTTGATACACATATTTTTTAAACATTTTGTAAGAACACAAGCA	adeliensis_unique
centroid_16045_0022	AGCTTACAAAATTCAATAATGATTTGTTCAACAGAAATTCATAGTGATTGTGACCATGATGAGTATGTTGCTGCAGCTAAGAAAGTAATTGAAAAAATATTAAAATCTGGTGTAGGAGGT	adeliensis_unique
centroid_16084_0009	GAGATGCGTGAAGAAGCTGTATTTATAGAGAATCGGTATTTCAAAGGTAGATGGTGGAGTACAGTTATAATGGCGATACTTAAATCTGAATGGAAACAAACCTGTTCAAAACACTATTAA	adeliensis_unique
centroid_16096_0010	AGTTTTGGTGCAATTCATGAGTATAAAAAACGTGTATTTGCTCGTGATTCTGTTAGAAAGGCAAATATTAAAGGTAATGCGAATGATTCACTTCTTAAAACTTTAAGGGCTCAAAAGTAA	adeliensis_unique
centroid_16112_0001	ATGACTAATTATCAATATAAAAATATTCAAATATTACAAGTAAGTGGTATAGATACTAAAAAATTTCTACAAGGCTTAACTACCGCTGATTTAAACCTTTTAACTGAAAATAAAGATATT	adeliensis_unique
centroid_16111_0027	AGTGTACAAAAAAACAACCCGATGAAAGGTGGTAGAGTGAACCTAAAATCAAACAATAACCTTGAGCTTTTAAATAATATTCAGAAGCTTTTCAAGATCGACTTTGAGGTTAATAAATAA	adeliensis_unique
centroid_16102_0007	ATATCATCAATATCATTATTAAAAAAATACTTAGAAATTTCTCAAACCTCTGATAGAGACTTAGTATGGGCTGCCTCTATTCATATCGTTTTTGTAGTTTCAGCGTTACTTATTGCAGCA	adeliensis_unique
centroid_15854_0014	TTGAAGGTTTTATATTCATTAGATGGAGATACTTGGACTCAAGTTGTAGGAAACTTAAATATCGATAAAAATACATATAGGGCTTTAGAAATTTCATTTGAAATAGATGGAGTAAGTTAC	adeliensis_unique
centroid_16489_0001	ACACCATTATTTTACCATTAGCTTTATGGTAAGATTATAAGGGTAAAAATAATAAGATACATACTATATCAAAATATAGCAAAAAAAATCTATATAGCACGGTGGTTGTAGGCGATAGTT	adeliensis_unique
centroid_16852_0011	TGCTCAGCTTCTGAAAAAATCTTACGAGGTAATCGCTCTTCTGCTTTTCCAACCTCAGCCTTAGAAATTAAAATTAGTCAGGTAGATGAGATGATTGCTTTATTCAAACAAATGAGATGT	adeliensis_unique
centroid_15932_0017	AGAGTGTATGTGGACTTAAATGAAGCAAATTTAAGCAAAGGACAACCTGTTAAGACTATTTCAATAATGAATGATAATTTAACAGGAGATATTACAAATAAAATGGTTGTAGAAAAATAA	adeliensis_unique
centroid_16247_0011	ATATTTTCATTTAATCACTCGCCGATTATTTCATCTTTAGCTGTTTACACTAAAAATAAATACAAACAGAATGCTGACAAAGAAGCTTCAAAAATTATAGCAACTAGCAATATACTTATG	adeliensis_unique
centroid_16258_0019	GATGCATTATCTATGTCAATCAATAATGGTGTAGATATGATTATGTTTGGTATATTTAATACAGGTATTCCTAATCATTATCCTAAAGAATTCTTGGGAGAACAGCCAAAAAATATTAGT	adeliensis_unique
centroid_16309_0011	TTGGGTATAGGAGTCTTTGCGATTCCTAGTGGCTTAATTGGAGCATCATTTATCGATGAGATGAGAGAGGAACGAGAGCTAAAACTTAACGAAAAAAAAGTTAATTCTATTGGCGATTAG	adeliensis_unique
centroid_16311_0023	TTAGGTGGACCATTGACTGTGACACATCCAGAGATTACTAGGTACTTTATGCTTATCCCCGAGGCTTGTGAGCTTGTTTTACAAGCAGGTGCAATAGCAAAGAACTCAGAGGTTTTTGTC	adeliensis_unique
centroid_20617_0004	CCCACTAGAGGTTATCTAATGGGGCTTTTAATATGTGCTCATTGTTGTTGAGTCTTTTATTATAGAATAAAATGGCGACTACCTACTTTCACTTAGCGAATGCTAAACTATCATCGGCGT	adeliensis_unique
centroid_20591_0006	TAGTTAGATAATGTTTAAGATAAATAATACCAACTATAATAAACCTTGGTATGAGATCAAATTGTTGTAAAGCTAGTATATTTTATAGCTCTAGGATGCTTTGATTATATTGATTAGGAG	adeliensis_unique
centroid_20759_0003	ACGCCCACCGTCTATCCCGATAGGGTTGACCAACGGGTTTTTTACAAGCGATAGCGTGATGTGACTAGACTAGCAAACTTGTATTGTACCCTTAAGAATGACAGGGTGCTTTGCTCGGCT	adeliensis_unique
centroid_16202_0010	GACTTGTTTGATGATGAAGTTGATAGCATCAAAGAGCTAAATTTAGAAACACAACGCTCAGCTAATGAAGTCAAACAAATTGATTTAATGCCTTCTCATGAGTTTATTTATAATAATGAA	adeliensis_unique
centroid_21151_0019	AAACAAGTAGCAGAAAAAATAACGACAGATAAACATATACCGAGTAAGGATATCAGTACTGTTGATCCTGAAGATCGTGAGAAACTGCAAACTACGCAGTTTAGTGTGGTTGATAAGGAT	adeliensis_unique
centroid_21155_0002	TCTCCTAGTGAAAAAGTTAACAATGCTTTTAGTGATTTGGTTCAGCTAGCCATGAAGTTTGATAGAAAGCTTGAGTTATCTGAAGATAAGAAAGAACATCTGCAATATTTATCAGCAGAA	adeliensis_unique
centroid_21090_0004	TTTATAACAAATCCAAATACTGCCCCAGGTGAGTACTATGAAGAAACAGGGCATGCTGTAGATAGTCCATTTATGCAGGGTGGTAATATGTTTATGTATGGCGGTGGCTATATGAGTACC	adeliensis_unique
centroid_20853_0015	ACAGAAAACCAAACACAAATGATAGATCAATATTGTGAAAGACTAGCATGTAGTGTTAAAACTATCGAAGATGTTGGGGGCGGCACTGCAAGATGTATGGTTTCTGAAATTATTAAATAA	adeliensis_unique
centroid_20869_0004	GATATTTATGGACCTAGCCAACCAACACTTTTAGGTTTAAAAGATAATCCTGAAACTACAGATAAAAAGAAAATTATGCCATTAGAAAAATATGGTGTAAAAATGATCTCTATAGGAAAT	adeliensis_unique
centroid_20855_0014	ATCTTAAATGATTATAGTATTGAGAAAAGAAGTGTTTATGCATTGTACCCAAGTAAAAGATATGTACCATCAAAGGTCAAGCTTTTCATTAAAGAACTAAAACTGAATAGTCAGCGATCA	adeliensis_unique
centroid_20801_0004	GATAAAAAAGATATGGAACACAAAGTAAAAATACGCTAATTTGTGTTGTGACTAGTCTTGTTTACAGTTCTAGTGAAGAAAATTCTTGATCAAGAAAGCATTGCTTATCCTATAAGATTT	adeliensis_unique
centroid_20831_0006	ACGATTGATATTATCAAAAAATATGAGCATGCTATAGACTACTGGGTGAGTGAGCCAGATGGTGGTATTTATGATGCTATGAATAAAGGGATTAGCTTAGCTACAGGTGACTGGATAAAT	adeliensis_unique
centroid_20826_0006	GTTATAGCGACTTATATTTTGCCAAAACTACTGTATAAGTTTCACAGAGAATATCCTAATATCAAGATAAATATTATTAGCAGCAATCTAGATAAAACTTTTGCAAATATTGAAAATGAA	adeliensis_unique
centroid_20908_0001	TTTCTTTAAAATCTTATACTCATCTTAGAATGCATTGATATCTTTCATGCTTTCTTTAATTATTTAGCATTTTTCAGCATTATATATTGATTTTAGAGAGGAATATAAACTCTTTTGTGG	adeliensis_unique
centroid_20883_0016	AATAGACAGATGATTAAAGAAGTTGTTTCTAGTATAGATGAGCAGAAATACCAGGAGCTTTTAGATGGAGTCTCACAGTTTTCTATAGATACTAAAGATAGTGAGCAGGTAAAGGCATAC	adeliensis_unique
centroid_31598_0002	CTAAAAAAATGTAATATATGGTGTGCTAAAAAATTCAATGGACGCAAGCTTATAAACTTGCAAGTAATAAATTTTTTGCTAAAACTGAGTAATTGACAACAATAAATCAAAGGAAAAAAG	adeliensis_unique
centroid_20013_0004	CCCTTCCCATTATTTCTCAACTTCTTTTATAGGTTCTATTTCTACCTCTATCAACTAATTATAATAACCTCAATCAAATATTAAATTATTAATAATCTAATGTAGGGGGATTAATATTTT	adeliensis_unique
centroid_20004_0003	TCCAACAAACTAACTTAGATACTTATAACTGTGTTTCAAAATATAATCTAAATCTTAGAATTTATAAAATAATCTATAAAATAATAAATTTCATAAGATTTAAGCTGTACTAATTTTATA	adeliensis_unique
centroid_20081_0024	GAATATCTACTTGATCAAGAAGGGATTACAAAACCTGCTTATGATGATATTGCTAAAAAGCTTTATGAGGTCTCTTTAGAGATGGATCCTACAGATGCTATCGTAATGGAAACTTATCGA	adeliensis_unique
centroid_20094_0017	AAAAATTCTAAAAATGATGCTCCGATTATATCTTTGCTTGAAGGTGGTTATAATGTTACTGATTCAGGGTTTTCTGAAGCTGTATTTCAACACCTTAAAGGGTTATACGAGAACGAATAA	adeliensis_unique
centroid_20093_0022	AAACCTTGGGAGGCAAGCGAGTTAATGTTAAAAGAAGCTGGTATTATTTTAGGTGATAACTATCCTCACCCTATAGCTGACTTGAAGGCTAGTCGTGAGAAAGCATTAGTTTTACATAAA	adeliensis_unique
centroid_16241_0005	ACTATCAAAAAAATCCGTGACGGATATTATGAGGGTACAACTGGAGATGTAATTGGGATAGCTAAAATTCATATCGAAGGTAATGCTATGAACTGGAAGTATCAAATGAATGTTCCTGTT	adeliensis_unique
centroid_16241_0008	TTCGATGACTGGATGTACCTGATGGATGATGGCTCACTAATAAACAAAAACACCTTTAAAAAATTTGGTCTTAAAGTAGGTTCGCTTACACTAATGATGCACAAAGAAAATAAGGAATAA	adeliensis_unique
centroid_21462_0007	GCAAAAACATCAGATGATACGACAAGAATCTCTATTAAATACGGTAAACAAGGTGATACAATAAGATCTTCAGCTTTAATTGATATAATAAAAGCAAATATCCGTGAGTCTAAACACTAA	adeliensis_unique
centroid_20096_0013	AAGGGGGGTCTGTATATAGAGCATGGATATATGCAAGCTAAAGCAGTTAGGGAGATATTTGCTCAGTATGGTTTTTGTAATATACAAACTATCAAAGACCTTAATGGAAAGGATAGATGC	adeliensis_unique
centroid_16264_0010	GAACTTGGTGGCTATGATGACTACACCTTACTATGTGGTATTGCTATTGGTTATGAAAATAAAGATGCCCCTGTAAATAATTATAGAACTACTAGGGAAAATTTAGATAATATTGTTACA	adeliensis_unique
centroid_19939_0001	GTCTAAAATCAATATTACTTTAGTATCTCAAAATATCTTATCTTATACCTTTCAGTATTAAAAAATATAACTCTTTAAAATAAAGAAATATAGCAACCAATACTATACAATATTTAGACT	adeliensis_unique
centroid_19956_0003	AAATATATTTGTTTTTTTAGTATTCTATATTCGAAAAAAGTTGATAAAATTCTAATATAGAAAACTGACTATACTAATTTAGTATAGTTTGAATTAAAAACACTCTAATAGGGTTTTATC	adeliensis_unique
centroid_16261_0002	CGTGTTTTGTATAGGTTTAGTTTCAAAAGAGGACTCTTGCAGTCGCGCAAAGATTATATGATAAATGCTGTGATAGTAGCGTTTGTATTTTTTTGTGTGAGTAGTATTGTGTATGTAACA	adeliensis_unique
centroid_19910_0001	ATTTATTATCTAATGCTACTTAAATTGCAACTCACTATCATTCCCACAAAGGTAAGAGTTTCTAAAGCAGTCAAAAGATGTATCGTGTCAATCGTAAGAATGATAATAATTTTAGATAAG	adeliensis_unique
centroid_20240_0011	CAGTTTCATAAAGCCCCACAAACCCTTTAAAAACAATGATTATAGCCATTTTTATGGTTTTATACAGTCCCAATACATACCAATAAAGCCCTTGTAAATATACATACTATAATACATACT	adeliensis_unique
centroid_16220_0002	AATAAAGGCCTTAAAAAGCTAGATGTTGTATCTCGTGAAGAGTTTGAGATTCAAAAAAAGATTTTGTTAAAAACACGCACAAAGCTTGAGCAAGTTGAAGCAAAACTAGACTCTTTGATA	adeliensis_unique
centroid_21459_0037	GCAGTTAACTATGTTGCTGAAAATAATTATGGTGGTAGCATGTTCTGGGCCATTAACTTACCAAACCCAGCAGTTGATGGAAGTAAACTAGGACTTAATTCAGATATTCTTGCGGATTAT	adeliensis_unique
centroid_16209_0064	TCTGTTGTGAGAATTAAATTTCTGATAAAAGAGCTATGGGTTTCTTGGTATTTGCAAAGTGTTAAAACTATTGAGTCTGTATCAATGAAGAAAATTTCAAGCTATATTAAAGAATTATAG	adeliensis_unique
centroid_20119_0001	CTAGATGTAAATTTTCATAAGGTTATGGCTGTTAGTTATAGTATTTAGTAAAATATATAGAGTTATTATAGTAAAACCTTAATTTCCTAAAATCAGGAAATTACTATAATGTGTCTTTCT	adeliensis_unique
centroid_31622_0001	AGATCCCTCTCAATATTTTATTTTATAATCCTATTATAAACCCCAGCAAAATAATCAAACAATAATAATCAAATAGAATATAATATACAAATATTAATAAGTATACTCAAACAGCAATAC	adeliensis_unique
centroid_20103_0017	GCTGTATTTGGTATTGGTTCTATGCAAGCATTTGTCGGAGTGATTGGGCCATTAGTTGAAGTGCCTGTACTTATTTCTCTGGTTAATGTATCTCTATGGATTCAAAAAAAATATTTTTAA	adeliensis_unique
centroid_20175_0003	TATTTGTAAATAGTTATTTTATTTTTTTTATATTTAAATTCTATTAATCTCTAAAAATATATAGCCTAAATATACCTTTCAATGTATTATTTATCCAAAATTGTAGAACAGTGATTTCAT	adeliensis_unique
centroid_20217_0001	GCCACTTGAGTAGAGGGCTATACCAATACTTACTCCAGAGTGAAATGCTTTTCCTTTGAAAATATAGTTTTGATTACAGATATTATTGATTCTTTCAGCAATAGGTGCTACATCACGGGT	adeliensis_unique
centroid_20227_0001	TCTTATATCCTTTTTTACTCAATTATTTAATATTAACCAGTTGATTAGTATAAAGCTCCTATTAAAATATTAGAAAGTTAATCAAAAAGCTCTACTATCCTAAAAATCATATTAATATTT	adeliensis_unique
centroid_21822_0014	ACACTTGAATATCTACCCGCAAAAGGAGACAGTATAGTTGTAGATGGCTTTAAATTTACTGTAAATGAGGCAGATAATCGCAAAATCATAAATGTACTAGTTGAGAAATTTAAAAAATAA	adeliensis_unique
centroid_16123_0005	CGTGGTAAGGTTTTGGGTGGCTCATCATCTATCAATGGTATGGTTTTTGTTCGAGGGCATAAAAAAGATTTTGATGAATGGCAAGAGCATGGTGCAAATGGTTGGAATTATGGTAATTGC	adeliensis_unique
centroid_21842_0011	GCTGCAAATGTTAGCTATAGTAATGCAAGCTTAAATCTAGGGTATACTACTATTACAGCACCTACTGATGGTTATGTTTCAAACTTAAAAATCTACAAAGGGCAGCTTGTATCACCAGGA	adeliensis_unique
centroid_21842_0016	CTGCCACCAGAAAATGCTACTGGTAACTGGGTCAAAGTTACGCAAAGATTTCCTGTAAAGATCACTCTGAAAGATAGTGAAAAATACCCTCTTCGTGTTGGTGCTAGTGCTGCAGTACAA	adeliensis_unique
centroid_21647_0007	GTTGTTGATGTAATTGATACAGGCTCAAACCAAGTTTTGATATGTCAACTTGATAAAGATGAATATCTTATACCTTATATCAAACGATATATATTATCAGAAAATATTGCTGATAAAAAA	adeliensis_unique
centroid_21619_0020	AGCGGAAGCTTAGTTGCTGTAATGAACTCTGTGGTTCTGTTTTATTTTATTTGCTTAGTGTTTATTATCTTAGCTGTCATTTTCTCAAAAGAGTCTGAAAATAAAGAATCAAGCCACTAG	adeliensis_unique
centroid_21627_0027	TGTGGTGAGCTTGAAGGTGTAGAGTACATCGTTGAGAGACTACAAGATAATGATGTCGCTATACTTTGCTGTCAAGCAGAGGTAGAGGTTGTGATTGATTATTTTGAGCAGCTATGCAAA	adeliensis_unique
centroid_16124_0009	GCTGCATATTTTGTTACAGTCCATGGTTTGACTAGTCCTTTGCTATGGTGGGTTGGAACTATAGTTTTTTCTATAGTAGCTCATGTTATACTATTTAAAGCTGTAATGACTAAAGACTAA	adeliensis_unique
centroid_16094_0010	AGGAACCTTGATAAAGACATTCCTCAAGCAATAACAGATAGTTTCATTGATAATGGTATAGTTACTTTTGCGGAGAGATCTCGAAGTATTGTTTTTAATAAACATAAATACTTAGTATAA	adeliensis_unique
centroid_16113_0002	ACAAATGAAGATATTATGAACCTATGCTCTAAGGCAAAAAACTCTCTTGGAGAGGTTGCTGCAATTTGTGTCTTCAAAGAATTTATTCCTGTTGTTAAAAAGCAACTAGGACAAGATTTT	adeliensis_unique
centroid_21894_0006	GAGTCAGCAGAAGGTGAAGTACAACTTCGCAGTAAAAAGCTTAGAGCTCGTACGCAAAACCAAGCAGCCTATCTTGATAACATCAAAAATAACTTTGTAACATTTGGTGTCGGTCCTGCT	adeliensis_unique
centroid_21883_0002	GGATTACTTTTTGGTATGGATATTGGTTATGTTAATGGGTCTTTGCACTTCATAGCTGAGACATTTAATCTTGATATATCTCAAAGAGGACATGTTTCAAGTGTTTTATTGATTGGAGCC	adeliensis_unique
centroid_21880_0014	GAAAGTGTACTTGCCGGAGGTGTTGCAATCTTGTATGCAGTATTTGAAAGTTTGGGCATATCACAGATGTCTTTGTCTAATGGGGCGGTACGAGAAGGGATGCTTTATGAGTTGGTTAAA	adeliensis_unique
centroid_21947_0005	AACCATGCATTTCCAGTTTCTGAGCAGCTTACAAGGTATGAAAATGAAGAGGGGCGCTTTAAAGAAGATGACCTTGTTGTAATAAATGGTGGGGCAAACAACTTCATGTTCACTATTTAT	adeliensis_unique
centroid_21259_0012	AAGTACAAAAATACCATTACAAAAGAAGTTATTAGAGATGAGTTAAGAATTAATTATAAAAAGCTACTATCTAGCAATGAAAAAGCAGAGTTTGTAGCTGATTTAATAATGGAACACTAT	adeliensis_unique
centroid_21260_0015	AGTTTGATAAATAAAATCAACCTTTCAACAATCACTAATGCCTTAGAAAAATGTCTTGATGCAGACCTATATATTAAAGGCGCAAAAAAAGGCAATATAAAACTCACTCTAAACGAGATT	adeliensis_unique
centroid_13155_0001	TGTTATTTCCTTGTTTTATTTAAACATTTATTGTTACGTAATCTATGCGACCCTAGATTAACTAAGCTATTGTAGTAAATAAACTGCTAAAACTCAAGGTAGAAATTAATTACTTGTAAG	adeliensis_unique
centroid_21357_0003	AAAGACTACCTTCAGGGCTTTAAGTTTGATACTGAGGAGAATGTAATTATTATTTTAGATGGTGTTTTAGCTATCGACTATAATAAAAAACTAACTCATATCAGTGAGCTTGAGTTTAAT	adeliensis_unique
centroid_21334_0002	TCTACAGATAAAAATCCAATTAGCTTACAACTGCCCTTATATCATATTGATGAACACTTATATACCAAATTTAAATGTTTACCTAATCATGTAGGTTGGGAAAATGTTATTCATGGTGGA	adeliensis_unique
centroid_21179_0016	TTATCGTTGAAAGTTGGAGCAATAGTTAAGTGGAGCAAGGGTAATCAATACTATTATTCTCAACTAGAATCTTTAGCAAAACATTATAAGTTCTCTTTAGAAACTCCTTTTGAAAAGCTT	adeliensis_unique
centroid_21234_0003	TCAATAATCTTTATGCCGATTGCCATCTAATATTTCTATTTAATTTGTCTAAAAAATTTATTTTCATGATTAATGTTTTATAATATAACTTATCTCTAATGTCGGAGTAATTGGGATTTC	adeliensis_unique
centroid_21204_0005	CGCTTACTACTTTTCACTATACTTCTAATGGGTACTTGCTCTCTATGTATGGGGTTAATGCCAGGTTATGCTCAATGGGGGTTATTTGCAAGTTTTGCATTTGTACTATTACGAATATTA	adeliensis_unique
centroid_21203_0003	CTATTTTTATTTTGTTTTTTATTTTTAACATTTACATCATGGGTAGTTTATGGTTTTTGTAAGCCGGATTGGTTTATAGTTGTACCTAATGGTCTAGGTGCTATATTCGCATTAGTTATT	adeliensis_unique
centroid_21215_0005	ACAAGTTATAAGTTAGATGATGAAGATTCTTTAATCCTTGAAGTAACCAAGAGTGTGGGTCCAACCTCAAATAAAGCTACATACTATTTGAAAGGTAAAGCAAATTTTAAGAAAGACTCA	adeliensis_unique
centroid_35320_0001	CAAAACCTCCCTGAGTCAGGATAATCTTTTATTACTTTTCATGGATCTAGTTAATAATAAAGTTTAAAAAAAACTTATGAAATATATTCTAGCAAACATTTTGGTTAATGTACCAGAAAC	adeliensis_unique
centroid_21447_0005	AACTTTATAGTGCTTATGCCGCTACAAGGTAAAGGGTTTTTTGCTTCTGAAGCAGGGTCTACAACTTTCATTATGAATATTGTATTTAACTATCTATGGGCACTATTTGCTGGTCTAATT	adeliensis_unique
centroid_21447_0003	AAATATAACCTATATCGTTTAATGATATGGGGAGGTGTTTGGGCGATACTTTTTGCGTTACCTTTATCAAAAAACATTTTAATCAAGAGTTCGGTTATAGGCCTTGCTGTTATATTTTTT	adeliensis_unique
centroid_21412_0004	ATTATGAAACAAAACCCTGATTTCTTTAAAAATGCCAAAGGTAAAAAAGGTAGAGTAATTGATCAAGAAGATGAAAACTCATTCACTCAAGATAATCAAAACAACCAACAGTTACACTAA	adeliensis_unique
centroid_21501_0021	AAAGTTGTTTTAGCATATGCTAAAAGTTGTCAAAAACAAGCTGATGATCAGCTAACTTACGACTTTGAAAGAAAAGAATTTAACGATATAGTTAAAGAGTTAAGCAAGTTTGAAAGTTAA	adeliensis_unique
centroid_13102_0005	CGCCGCATTCGACCACTCTGCCATTTCTCCAGTCGTTGAGAAGTATTATACTCATCTTTAGATATTTTGCAACGGTTTTTTTAGCATAAAAAAGAGTATTAAGCATTCAAACATATTAAA	adeliensis_unique
centroid_31778_0002	AGCCTAAAAATCATAACTCATGATTCTACCATATAGCATTTAAAAAGCAATTTCTAATTCAGATACAGCAATTTTGATTAAAACCCATAGGTTTGCTATAATGATGACTTCATTAAAACA	adeliensis_unique
centroid_19314_0021	AACGACACTAAGCTAGGCCTTGCTGCAGGGGTCTTTACAAATGATATTCGCAAAGCTCATAGAGTAATTCATCAGATAGAAGCAGGGATCTGCTGGATAAATGCGTATGGAGCTTCGCCA	adeliensis_unique
centroid_19316_0013	TCTGATCCTAGTGAGATAAAAAGAGTTTTTGGCTTGAGTAAAGCAAACTTTAAAAAAGCTATTGGTGGGCTATTCAGACAAAAGAAAATAGTCATCAAATCTGATGGAATATATCTAAAT	adeliensis_unique
centroid_19324_0025	TCATCACAACGCGCTTACTTTGATAACAATGTCCTTGTTGGTCCAGAATATGTATACCAAGAACTATATGATCATAAGCATATGAATACAGTCACTCTAAATATGAATGTATACATATAG	adeliensis_unique
centroid_19308_0015	GTTACTGAAACTATGCCAACAGATAAAGATGCTATTTCATGGATGGTTGATACTCTTAATGAAACTCAACAAGCACTAGCTCAATCAAAAAAATCTGCAGAAGAAACCGCCAAAAAATGA	adeliensis_unique
centroid_19309_0014	CCTATAAGACCCGAACTAAATGGCACAGTAAAAATATATGATGAAGACAAGTTTGTTGCTATTGCAGAGTTTGATAAGGGTGAATTAATTAATAAAAGGTTTTTTGACCAGGAAATACTA	adeliensis_unique
centroid_23710_0005	GTTGACTTTTGTTAATTTGTTAGATTTTCAACCTCCCAAATAACCCAACAAACAAGTTTTCTAAGTTAGAAAAACAAAAATAACACAACACATTATTTTAAAATACAAGGAGAAGTCGAT	adeliensis_unique
centroid_14127_0009	CATTTTTTTGAAAGCTATGTTTCACAAAGTGTGAAATTTATCGAAGCAGAATCAGAAGGTCAGTATATTGGACATTATGCAAAAAGTTCTAAAGTACATATTCAAGTTAAAAAGCTTGCT	adeliensis_unique
centroid_14141_0009	GCTAGTAGAGCTGTTTGTAAGCGTCTTGGAATGAAATTAGAGGGAATAATTTCTAATGCAGAGAATTTAAATGGGCAAATTGTTGATCATGCTATTTATGCTCAAACTTCAGTTACTTAA	adeliensis_unique
centroid_14137_0009	GTAAAAGAAACAAGTAATGAAATCAGCAAGATAAAGAAAGAAATCGTAAAAGCTACTTTTGAAGAAAATCAAAGAGAAGTTAAAGAGGTTAAGGCTAAGGTTTCTGGTACCTTAGATTAA	adeliensis_unique
centroid_19475_0018	CTAGTTTCATCTGATGTAAAATCAGCAGTTGAATCTCAAGTTAATGAGAAGCTACAGGAGTTTTTACAAGAGAATCCTAAAGAAGCAAAAATTATTTGTGAAAAAATATTAGATTCTGGT	adeliensis_unique
centroid_19471_0006	AACCCTTACCAAATTATCATAAAAGAATATGTGGAAATTGATTTTAGTATGGGAACAGAAGAAGGCTTTAAATTTATAAATGCAATGCTGCAGAAGCTATCGAAGATTATCCGAGGTGCA	adeliensis_unique
centroid_19482_0014	GATAGTTTAGTTAAAATCAATGATAAACTTCATTATCAAGAAGGTGCTTTGCATAGTTATTATGTCTATAAGTTTAGTGATACAAAGAAATCGAACCTTATTCGAGAGTTATTTGAATAG	adeliensis_unique
centroid_19506_0002	ACTGTGAAAAAAATAATACTAATGACACTTGCGATATCGGTGATGCTTTTATCATCATGCTCTAATGATGCAAAAAAGAAAGCAGAACAGCAAAAAGCTTGTGATGCAGCTTTCACTCAA	adeliensis_unique
centroid_19507_0013	TTTCAGGTTAAAATGGGTTTCTCAACTATAAGCTATTCTTTAACATCAGCAACAATGATAGTTGTTCCAGTAATATTTATACTTTTATTAAAAAATAGAATAAGCAGAATGAATATGGAT	adeliensis_unique
centroid_19517_0005	AATCGTTTGTATAATAGATCTCGTGATTTGAATTTTGTGATAAAAACTAAATCAGATGTAGTTTCTAAAGAATTACAAGATAATATCAAAAAAACATCTAATATTAACATAATTATGAAA	adeliensis_unique
centroid_19490_0013	GGTATTGTTATCGGTGCAAAAGGGTCTAAACTTAAAAAAATAGGTATGGACTCACGAGTTGATATTGAAAGAATGCTAGAAATGAAAGTAAACCTGAAAACTTTTGTAAAAGTTAAAAGT	adeliensis_unique
centroid_19485_0004	GACGGAAAAGCTGTATATGAAAGTTTTAATAATATAGAAGTACAAGCAAACGAGGCTCTTCAAAGACTCATCAATACCTCTAAGGAAGTTGAAGGAACTTTGAAAATAGGAGTACCAAAA	adeliensis_unique
centroid_19500_0007	GGCTATGCTTATGCGATAATTGGAGCAGTTGGTCCAGCTGAGTTTTATGAAAAAACCGTAGGCGCCATAAAAATTGAAAATTCTTGGCCTGGTGCTTATGCTAATTTACTTAAAAATCAA	adeliensis_unique
centroid_19407_0002	ATCTCAATACTACTAATCGCAACTCTATTCACTACTAGTGCTTTTAGCTATAATGTAAATCAAGTAAGCACTTACAATCAAAACATCTCTCTTGCTGCTCCCACTATGGACTTTAGCTAA	adeliensis_unique
centroid_19405_0013	ATTAAAAAGAACCCTGGTATATCTGTTAAACTTTCAGCGTTACATCCGCGCTATGAAGTAGCTCAACATGAAAGAGTACATACTGAGTTATACCCTAAACTATTGAAATTGACTCAGTTA	adeliensis_unique
centroid_19415_0007	GATATTGTTAAATTAGAGACAGATTTATCTAAATTATCCGATAGGTATAAAAAAATATTTAACAGTAATAATATTCTTATATTATTTAATTTCACGTATCATTTGAATCTAAGTAAGTAA	adeliensis_unique
centroid_19401_0019	GTTGCATACTTACAAAATACCTTAATAAGTCATGGGATCAGTGAGTTTGTAAGCTATAAACTAGCCTATAGTTTGTTTTTCATATTACTTATAATTGCTAATGGTTTGAGCTTTTATATA	adeliensis_unique
centroid_19399_0003	TACGATAATAAAATTAGTGATATATGTATTATAACTGGAAAATCTCAATCACCTAAATGTATTGAAAGAAAGAATCTAGAAGATAGAATCTCTACTGCTAGTAAATATAGAAATAGATAA	adeliensis_unique
centroid_19443_0019	TCAACTGTTACAATTATTTCAAATAGTATTACTAAAGAGTGTGTGAATGTATCTAAGCAACAAGTCGCTACAGAGATTTTAGATTTTGCAAAGGAGATGAAATGGAAGAAAAACAAGTTA	adeliensis_unique
centroid_31506_0001	CTTTTTTATTTATTTTGTTTTTTTATTTTTGTTAAATCGACAGTCTTTTGATGTTTGAGTTTACTTTTCAAATATTTACTGTGAGCCTTTAAATTTAGTAATATTGGTGGTATTGTGTAA	adeliensis_unique
centroid_19440_0010	TTTAAACATATTGCGCATGATCGCAAACTTTTTGCTCAAGGAGCTATTTGGACTGCTAAGTATATTATTCAACACCCAGATACTAAAGGATTTCATCAGTTTGAAACACTTGTTAGAGGA	adeliensis_unique
centroid_19431_0020	AAGCTAAAAATCCTTTTTCAAGAGCTTAAAATACCAACTAGTCAAAGAGATAGTGTGAAAGTAATCGAGCTAGAAAATAAAATAATAGCTGTGTATCCTTTTTTTATATGTGATAAATAG	adeliensis_unique
centroid_14236_0012	AATAAATTAGATTCTTTGATACCTCTTGAAGAAGATTATTTAAATATTTTGAAACAAAATTATTCAGATATTAAAATGCCATTGCAAGCATGTAGTAAAAACTTTGGAGATATATATTGA	adeliensis_unique
centroid_21490_0036	GTATTATTTATTGGTCTTGCAGTTATGAATTTGGCAACTCTTTGGATGGCAATAGCAGCTGATATGGGAGCTACTTTTTTAGTTATAATGAATGCTTTGAGGCTACTTAAAGTAAAATAA	adeliensis_unique
centroid_14216_0017	AGTTTAAATAATTTCAGGTTTATAAATGAATTTGTATTTACTGATAAGAATGTCACACAAAAAACAGATTTGTCTGCAACATTTAATCTAAGAGAGAGTTTTTTCGTTTCGTTACTTCCT	adeliensis_unique
centroid_14216_0021	GTCCAACAATCAGGTACAAACTATGCAACAATCTTAGAAAGTGGACTTAGGTATAATGCCTTTGCTGATGCATGGGCTGGTGCTAGTTATACTTATGTAAAAGGTGAGGCAGATGAGTTT	adeliensis_unique
centroid_23665_0003	ATATTAAGGCTATTATTAACAATCTTAGTTTTTTGTACATTATTTGAGTTGTTTTTTAACAAAGGTATAGAACAAATATTTGTTAAAATTCGTAGAACATTATAAAAAGGTCTTGAAACA	adeliensis_unique
centroid_14216_0008	AGTTCATCAGAACAGACTAATTCAATAAATAACTATAATCTTGAATATTATTTCTTAAGTACTTTAGGTGATTGGACAACAGTTTATGCTGCTTTAAATACATTTACAATAGATGGTGAA	adeliensis_unique
centroid_28456_0003	TTTAATATTCTTTTTGTATCTTGATTAGTCTCCATATCAAACAAAATAATAAGTTAATTTTAAAATTAATCTATATTATGTTATAGTTTTAATACAATTATTGAAAACCTGCTTATCAAA	adeliensis_unique
centroid_29100_0001	CATCTTAGCTCATGCCCATAATGAGTTGATACTCAGCTCAACCCCTACACAGATTTTTTACAATATTTCGTATGTTCTGCCTTTCGGTCATTCCCTAACAGGATAAAATCTCTAAACCAT	adeliensis_unique
centroid_16307_0018	TTAGAGAAAAACTTGAATGATCACTCCTTAAAATCACTTGTTATAAAAATTATGAATGTTACTAGAGTGTTGCCTATTCTAAGGAAAATAAGAGGCGCTATTAAAAAATGTAAAGAATAA	adeliensis_unique
centroid_14209_0020	TTAGCTCCAGCATATATGGTATATAAAGTTCCTTCACTACATGTGTATAAATCAAAAAGTATTTATTTCATTATTTTTATTGGTATTGTTTTGATAATTTCACCATTACTACCTTCAGCA	adeliensis_unique
centroid_18942_0005	GTTTTTTATTAAAATTTTATGTATCAGCTATTAGTATTTAAAGATTCGAGTAAAATTGTATTTATTTAGAACACTCTCATTTAAAGATGATATAAGTTGACAGAAATTACATATATTATA	adeliensis_unique
centroid_14206_0008	GCACAGACTATAGATAGTGGTCAAAGAGTTTATGTAAGAGCTTTTTGGGGATTTTTGGGTAAAGATGAGTATTGGGAAAGAATAACACCTAAAGAAGCTAAGAAAATCCAAAAGTTATGT	adeliensis_unique
centroid_14194_0017	TTGAGAGTTGGTAATCAAGTTGAGATTATTTCAAATAACCCTAGCTTACCAAATAGCGCAAAAAATATAGCAAAATTACTAAATACTATAGAATATGATGTCGCTGCAACTCTTAATGAA	adeliensis_unique
centroid_16275_0028	GATTTTGATAGTCCTAAATCTTTAAAAGATTATAAGCACGATATAGATAAAGATAAGTTCTATATTATAGATTCTACGAAATATGCTTCATTAGTTGCTAATAAAAATATCAAAGTGTAA	adeliensis_unique
centroid_16281_0006	CCAGTTAGTAACCATATAATTATTTTAGGGTATATCTCTGGAGGTATATTTAGAGGATTTATCGTTGGTGTTTTAGTTAGTATCGCAGCTTTCTTTTTAGGAGGTTTCTCTACTATACAT	adeliensis_unique
centroid_19626_0003	CTTAAACTAATAAGTAGCAAAAATTTAACAAGCTTAAAAGGCTTTTGCTACTGAATCAATATCTTTTACTAGTAAGAGTTTTAGTGATTAGATAATTAGATTATTTATCGGTTTGTGAAA	adeliensis_unique
centroid_16274_0008	ATTTCTTTACCTGAGTATGTGGTTGCCTCATTATTGATTTTGATATTTTCCATTTGGTTAGGTTGGTTTCCACCATATGGCTGGCAGGGACTACAAAATCTTTGGTTACCAAGTTTTGCA	adeliensis_unique
centroid_15715_0012	CATAATCAACCAGATGACTTTAGAAAAGCATTTGTTGATTTTGCTAAAGGTGCTGATGTACTAATGATGCCTATGCCAATAGATGAAAATGCAGATAAAGCTTCAACATTCTTGCATGCT	adeliensis_unique
centroid_15713_0013	AAGCATTTCACTCAAGATTTAGATAAAGATATTGCAGGAAAAATTGTTGGTGTTGATGAAAACTTAATGAAAGATTTGCCAGAGCAAATGCAAGTGGCTATTCAAAACACTTTAGAAAAC	adeliensis_unique
centroid_15718_0006	AATAAACCATCAGGGTTAGCAGTTCATGGTGGATCTGGAGTTAACTCTGGTTTAGTAGAAAGATTAAGACAACTTCGCCCAAAAGCAAGAAGATTAGACCTTGTTCATCGTTTAGATAAA	adeliensis_unique
centroid_15717_0009	CTAGTAATTTCTGTCGTTAGGTTATTTTCTGTTTATGGAAAAGGACTTAAAAAACAGTTACTTTGGGACGCTGCTCAAAAAATACAAAGCGCTGAAGAAGAGGCTTTATTTTGGGGAACT	adeliensis_unique
centroid_15713_0001	ATGTCATATATAAAAAAATTAAGACAAAGGTTAGATAATAAGGAAATCACAGCTGTTGAGCTGATGAATGATTATCTTGCAAAGATTCAAAAATATGATGGTGAGATAAATTCAGTTATC	adeliensis_unique
centroid_15723_0006	TATAGGGCTGGACGAAACCAATTGATAGAAATATATCGTACAGGACCCATTCCATTAAGGTATATAAAAGATAGACACGGTAATTATATATCTTATGATAATGAATTTATTAATGATGAT	adeliensis_unique
centroid_15722_0023	TATGATCATGTATTTATCTTAACTAAGGATTTTAAGATTAATCGAAACCACAAAGAAAGAAATCAAATGTTTTATGTGGCATTAACACGCCCTAAGAAAACAGCTATAGTATTAGTATAA	adeliensis_unique
centroid_15722_0012	ACTGATTTAAATCATGCTGAAGAAGGTGTTTTAGCTCTTTCATCGAATGAAGACTTTAGGGCAAAGCTTGTGGAAGTTTTTACTTCTAAAGAGTATCTTGACGATATTAATCATGCAAAA	adeliensis_unique
centroid_15726_0008	AATGGTCGAGATTTTATTCCTGCTATTGGTAATCAGAAGAAAGAGCATATTTTATCTAATATACACGAAACGTTAGAGACTTTTGATAGTTTAGTAAAAGCTGGGAAAATAAAGCACATC	adeliensis_unique
centroid_15724_0004	AAATATAAAAAGTCATCACAAGGTATCGACGTATATTATAAACTTAGATTTGATCTAGCTTTGTCAGAAGGAGAATTCTATTTTGTAACAGTCAGAGTTATAAATTGTGTGCCCTCTCAT	adeliensis_unique
centroid_15723_0010	AGAACTTTAAAGGATTTAAAGGATTTAAAGGATAATGATGATGTATTGATATATCCAAGTAGAGAAATGGAATACTTATTATATTCCATTACTAGTGCAAAATTTAGTAGTATAGATGTA	adeliensis_unique
centroid_15721_0010	ACAAACAACTATTTGGCGGCCTACAAAGATAACAAGCTAATGCTTAAATATATACTACCTAACCTTTGGATGCTAAATAATGCTGATTCTCTAAAAATCACAGTGTATTTTGTGCCTATA	adeliensis_unique
centroid_15720_0007	TTTGATTTTATTGTCACAGGTGAGGTGATTGGACAAAGACCAATGTCACAGCTTAAGGCTAAGATGAAAATTGTTAACGAGCAGGCAGATGTTGAATCTATACTTCTTAGACCGCTTAGT	adeliensis_unique
centroid_15719_0001	ATGAAATTAACAGTAACAGATACAGCAACTTTACAAGCAGAGCTTATAATAGTAGCAGAAGAAAATCTTCAAAAACTAATCAATGATACAAAATGTCCAAACTCTAAAGCCTTACTTGAT	adeliensis_unique
centroid_15721_0005	ACGCCTGAAACTCAATCTAGTATACCTAAGCTAAAAGCCAAAACTTATCCAACTAAGATAGTTGCAGATATGCTATGGATAAACATATTTGGTGAAGATTTAGACAACAGCTATGCATTT	adeliensis_unique
centroid_15720_0014	GAAGAAGGAGAGAATAATTATCTTCATGGTTATAAGAATCAGTTTGTATCAGTGCATAGTGAATCGCATTTGGGTCCTCTTAGTTTAATCGATGGAAACTTCGAAAAGCAAGATGAGGAA	adeliensis_unique
centroid_15760_0035	TTTAATCTTCTTTCAGAGGAAACAAGATCTGATTTTGAGCAATACCTATCACCATCAAGCTTCTATGTACCTGCATCAACTAAAATAGTTCTTGGTGTACCAAACTACAGAGGCCCTAAT	adeliensis_unique
centroid_15760_0031	ATGCGTGAAGAATTCCAAAAACTAACAGGAAAAGCTGAGTTTGTTACAGCGGCACCTCAAATTACTGGTCATGTTGGTAATTACCCTGGTGGTAATGCCAAGTTTGCTGAAAAAATTTAC	adeliensis_unique
centroid_15760_0026	TATTCTTTTGCAGGTCAAAAACCTGGCGGTGAGGTATTTTTTACTAATTGGACACAAAAAGCTATTGATAACTTAAAAACTCAAATGCCAATCATACATAGCAAAAATGGTATAGCCCTA	adeliensis_unique
centroid_15762_0006	GTTTTAAAAGATAAAACAGTGACTTTAAAGAGCATTGATGTAGGAAATATTTCACTAGAAAATATTAAGTCTGAGATAACTAATCAACCAAAAAAGTTATCGCTACCTACTCTTATTTTT	adeliensis_unique
centroid_15761_0002	ACTGATGTAACTAGTAATCTCTTTCAAAACTCTTTTGATTCATCTATTGATTCACAAAAACCAAAACCTACAGCACCAAATTCAAATAAAAAAGAATTTTTAAATAAGACTGTCGCTATA	adeliensis_unique
centroid_15760_0036	TTCTATGTACCTGCATCAACTAAAATAGTTCTTGGTGTACCAAACTACAGAGGCCCTAATGTAACAGATGCTCAATATAACCAAGGTCAATGTATGAGAGATGCTACTTGTTCTGGTGTT	adeliensis_unique
centroid_15760_0019	AAACAAGCTCTTCCTACTCAAAATGTAAGCTTAAATGTTTCAGGTATTCCAGATGACAAACAAGCGGTACTAACATTAGTAAATGAAAAAGGACAAACAAAAGAAATACAGCTAAACTCT	adeliensis_unique
centroid_15758_0009	ATTTCCCAGAATCCAAATGATGATTTTGTGGGCTGTTGTCCTTTTCACAACAATTGTCTTGAAGGATTAGCCTCTGGTACTGCTGTAAATACTCGTTGGGGTGTATCAAATGCGAGTAAA	adeliensis_unique
centroid_15754_0034	GCTGATGTTGAGCAAGCAGGTATCAAAACAAACTCCCTATCTGAAGGACAACCTTTGGAGGTTGTTGTTCAAGCAGTTGATAGAATGGGTAGAGTCAAGGTTGGTATAGTAAAGAGGTAG	adeliensis_unique
centroid_15760_0004	GCTGCATATAAACCTAATGGAGCATATGGAAGTGATGCTTGGAATAAAATTTCAGATACCACCACAAATGATGATAGTTCCGGCGATTCAAATAATGATGACAATAGCAATACTGATAGT	adeliensis_unique
centroid_15758_0014	TACTTTGACTACCCTTCTCTTAAAAATATGGACAACTTCATAGTCCCAGCATCTTTTGGTGATAATACAGGTGTTAAAGGCTCATTAGCATTAGCTTTAAATCTATTAAATGAAAAATAA	adeliensis_unique
centroid_15758_0011	CTTGCTGATGATCATATTGCATGGGTGTATGAAGCTGAATATCTAGCAAAAGCTATTGTAAGCTTCATATTTACACTCTCACCTGAAAAAGTAATTTTAGGTGGTGGAATAATGAATAAA	adeliensis_unique
centroid_15769_0005	TTGCTTGGTGGTGTGGGTATGCTTGCAGGGGCTTTAGCTGGAGGTAAAAAAAAGACTATCAGAGTTGGTGTTGAATTTAATGATGGTAAAAAAATTGTTTTTGAAGAAAACTCAAAAGAC	adeliensis_unique
centroid_15767_0001	ATGAAAAAACTACTTTTATGTACAATACTAGCAACAACCTCTATCTGCTTTGCTGCTGAAACTCAACAAGATATATCGATAGATATGCCAACAAGCGCATCAAGTGTCAACACACAACAA	adeliensis_unique
centroid_15773_0004	TGTAGTGTTTTCAAACTATTACTAGTTGGGGCTGTACTTCATGAAGACATGCAAAATGAAGGCTTTTTAGATAAAAAAATACTGATTACAAAGAAAGATATTACTAATCTTGGATACACT	adeliensis_unique
centroid_15772_0005	AATATTTGTGATGTGAAGTGTTATTATTACTCAAATATAGAAAACCATCTTATAACAGCAAATATTGACTCAAATAAACTAATCCAAATATATGAACAACCAAATACCTTCATCAAGAAC	adeliensis_unique
centroid_15771_0006	GTTAGAAGTGCTGGTAGTAGTACTATGCAATGGAAGTTTTATTTTTCTAAACCTTTTTTGAAAAAGTATAAGTTTTTAATATATAAAGAAAAAATAACTGTTGATCGTGAGGAGGGGTAA	adeliensis_unique
centroid_15766_0013	ACAAAAGATAGAGAGCATTCATTTATAACTTTTGATGTTGCTGAAGGAGAGGTTTATAAGGTTGGTAAAATTAGCTTAGATGGTAAGTTTATACTCCCAAAATCAGAACTAGAAGCTCTA	adeliensis_unique
centroid_15763_0004	ATGATTTTTACTTCATTAACAGCTTCTTACGCCCATCATCGTGCAAAAAACATACTTTGGAATATTGTACTAAAGCTTAAAGGTGGACTTATATTTGGTGTTATTTTTGGTGCGGTTATA	adeliensis_unique
centroid_15762_0015	GCAAATATCCAAGCGATGAAAAATTTTTTAGGGGTATTATGTGTTGTTGGCTATAAAGAGTTAAAAGAAGTAAATGCGGTTTATGATTTTTCTGCTGGAATTCTTTATATAAAGAAGTAG	adeliensis_unique
centroid_15762_0011	TCTTTTAATGGTAACAATGCAGTTAATTGTTTATTAGATACCGGAACATCAAATCTAACAATAGCAGAAGATTATGCAAAAAGCATAGGTCTTAAAGAAGGTGAAAAAGAAACTATTAAA	adeliensis_unique
centroid_15764_0008	CCCAAAGTTATATCTTCTAACTCTGATTTTACCCTTAAAGAAAAAGCTATAATTACTAAGCCTATAAAAGGTGGCTCTAGTTCTGGAATAAATTTTTATAGCTCCATATCTGATATCCCA	adeliensis_unique
centroid_15764_0005	GTAAAGAAAAACTCTATATTTTTCTTAGCACTTCATGGTAAATTTGGTGAGGATGGTGAAATTCAATCAATATTAGAGAAACACAATTTTAAATTCACAGGCTCTTCTTCTAAATCTTGT	adeliensis_unique
centroid_15764_0003	TACCAATTATATATAGTTGAAAAAGCAGATTTAATTCAACATGATTGCGACTTCATTTCTGATTTTACTATTAAAGATAACTATAAACACATAGGTGATGTTTATAATATAGCTCTTAAT	adeliensis_unique
centroid_15736_0008	AAAACAGAGACTGGTTCTTCAAAGTTGGCAAACAAAGTAAATAACTTAAATGTTGAATTAGAGTCTAGTGATGATCTTAGTGATGGAGATTATCTAGCCTTATGTAGTGATGATAGTGTT	adeliensis_unique
centroid_15736_0007	GCAGGGAAACTTGATAATCCTGGAATTACATATGAGCCAAATACTAATTACATAATGGTTAAAACAGAGACTGGTTCTTCAAAGTTGGCAAACAAAGTAAATAACTTAAATGTTGAATTA	adeliensis_unique
centroid_15728_0022	TTTGCAGCTATTGATAGTGTTAAGAATTTAAATGTTATAGAAATGAAAGAGGTATATAACCACGCATTTACCATATATGTAGGAATTGCAGTAGTGGCGTTTGTGCTTACAATTGTAATT	adeliensis_unique
centroid_15726_0014	GCCATAGCTATTAGAGATGGCATAGAGTATGAACTTTCATGGAGAATAACCCCAACTTGTAATCAAGCAATCGAAGAGTATCATGCTGTTGCAAAAAAATATAACTTAGATTTCTATCAG	adeliensis_unique
centroid_15726_0013	AGTCAAGGTGTTCTTTCAGGACAGTATTTTGATGGTAAGATCCCATCAAAATCAAGATTGGCCATAGCTATTAGAGATGGCATAGAGTATGAACTTTCATGGAGAATAACCCCAACTTGT	adeliensis_unique
centroid_15726_0011	AATCTACCACGAATTCAAAGTGTTCAAAATGAATATAATCTAACAAGAAGAAGAGATGAGCTAAATGTTTTAGAGTCATGTGCTTTAGAAGAGTTATCGTATTTAGGTTGGTCTCCTCTT	adeliensis_unique
centroid_15728_0011	AATGTGAGTTTTACAGAGTGGCTAAGTGCTATACTGATGATTTTTGTGTCTATAGTGGTAGCTACATTTATTATCTATAATCCAAAAGTGTCAGTTATTTTCTTTGTATTGGTAATCTTT	adeliensis_unique
centroid_15728_0004	TATATAACGTCTATAGTGGCAGGTTTCATAGCAGATAAATTTATTGGATACTATCGTTCGGTTATATTAGGTGGGATAGTATTAATTATTGGCTACTTAATATCTGCCATAGCTCCTTCT	adeliensis_unique
centroid_15747_0001	ATGGATATAAACAAATTTACAACAAAGTTGCAAGAAGCTTTAGCAGAAGCACAGTCTTATGCGTTTCAGCAAAAGGCTACAGAATTTAATTCTGCACACTTACTTAAAGCATTACTTGAG	adeliensis_unique
centroid_15746_0012	CCAAAACCATCAGTAGATACGGGTATGGGTTTGGAAAGGATTGCTGCAATCTTACAAGAAGTACATACAAACTATGAGATTGATCTATTTCAAGCATTAATCAAAAAAGCCTATGAAGTG	adeliensis_unique
centroid_15748_0002	GAAGAGCGTAATATTAAGCAACTTATATACCTAGACCTTGAACTACTATTCTCAAAAGACTTCTGTGCTAGTGATACAGATGACTTAACGCAAACTATTTGTTATTATACTTTACGCAAT	adeliensis_unique
centroid_15745_0009	TGGGTTTTATTTGCTGCTGCAACAATGTTATTTATAAAGGTTTCTATTTTCTTCCCAGAAACTATTCAAGAAAAAAACTATGACGCTCTAACACCAAGAAACTTATTCAAAACATATCTA	adeliensis_unique
centroid_15740_0006	TCGATGCCAAACTTCTCTACATTTGCTCAACTAGACCTTATCAACTCTCTATCCATTGCTCTTTGGCCAGCAATGTTTGCTTTCATTTTTACAATTTTGTTTGATAGTATGACAGGAGCT	adeliensis_unique
centroid_15739_0006	TTACGGTGGGTTACTGATAACCTTAGAACTAAGGTTAATTCTTGCGAAGCTAATATAACTGAGCAATATGTGAAGAACGGTACTTGGAATCTTGTTTCAGATAAACAAACATACTATGCT	adeliensis_unique
centroid_15738_0003	CACGGTAAATCTTCGCAAGATATAAAAAAGTTAAAAAAGATGTTAGATAAAAGCCCCCTAAGCCCTGAAAACATTATTTGTGGCATCGGAGGCTTTGAGGGAAATGGTGATTATTATAAC	adeliensis_unique
centroid_15741_0012	CAGACTATTGGCGGTTATCCAAGGGTTTTAAATGTAATAGAGACTGATATGAATAAGTTGGCTCAGCTTGCTATGGGTGAGAGTTTTAGGTTTAAGCTTATTGATTTTAATGAAGCTATA	adeliensis_unique
centroid_15741_0005	ATACTTATAGATGAGAATAAACCTATATTAAAGGATAAAGTTTATAGTTTAAATGAAGGACAAACTATATCATTTGGTGGACAGAAAAGTGGTTTTAGAACAATTATATTTGCTGTGGAA	adeliensis_unique
centroid_15741_0002	TTTGGAAAGCAAGATAAGGGAATATCTCCAAATGGAGCACAAGATCAGTTAAGTTTTAATATTGCTTTTGATATTTTTGATAGCCCTGAGAGTTTTCAAGCTATTGAAATGATTTACCCA	adeliensis_unique
centroid_15442_0003	GACGCTAGTATTTTAGAAGCTTGTAAAGACCTTACTATTGCAGCAACCTCATTTGCAATATGTTCATTTATTCCTAGAATTGGTTATAAAAAAGCTATGCTTATTGGATTAGCTATTATA	adeliensis_unique
centroid_15439_0043	GATATGATTGGAGTCGATCCTGCTATGACCTTAGTTTATCGAGATGAATATAAGAAATACTTGAAAGGTAAGGTCGAGTTTAAAGTTAAAATGATTCAAGAATGGCTGTATGAGCAATTA	adeliensis_unique
centroid_15439_0026	CGTAGCGAATACCTTAAAGATTTTTTTGGTGAAGATCTGTATAAGAGTCTAGGGCATATTAAACAAGCATTTGACCCATATAACCAACTTAACCCTGGTAAAATCACAACTCCAGCAAAT	adeliensis_unique
centroid_15443_0009	CTCAAAAAGTATTTTTCCCATAAGTTATATAGTAATTTTATGTTCACATATGATAAAGCAACACAAGGAGCAATGGCTTGGGAAAAGTTATGTAAAATTAATGAATATCCAATGTATTGG	adeliensis_unique
centroid_15443_0006	TGTAGTATAAACATAAATTACTTATCTAAAGAAAAATTTACATATAAAGAAATTAGAAAGTTTTTAAAAAAATTTTCTAAAGGCAGAATAAATAATATTCTTTTTAAGATAGATATTGCT	adeliensis_unique
centroid_15442_0006	GTAATGATTGGGGTTGCATTTGCTCTTATAAAAGTCTCGGTATATTCAACTGTTGGTATCATCACAAAAAACTCACAAGAACATGCTAGTTTGGTTAGTTTCTTGGAAGGAAGCTTTCAG	adeliensis_unique
centroid_15439_0021	GGGGTTGGCTTGCTTGGTGCTATGAAAGGAAACCGCAAACCAATACCTTTTATTGAAGATACCGCTGTTGCTCCAGAAAATTTAGCAGATTATATTAAAGATTTATCTAAACTTTTAGAT	adeliensis_unique
centroid_15431_0007	AATACTGGCAAATCTATCGCTGTACTTCAAGAAGAGAATAAAGGTTTAAGTGTCGGTGATGAAGTAACCATATTTGAATCAGGAAATAACACTCGAATAGTCCCTATATCAACAAAGTAA	adeliensis_unique
centroid_15430_0003	TTAATATTCTTATGTGCACCAGAAGACTATGAAAAAGCTAAAGTTGAAAAAGCTCCGACATTAGAACTTACATATAATTGGGGCGGAAAAGAGAGCTACTCTAATGGCCGTAACTTTGGC	adeliensis_unique
centroid_15435_0012	TTACTTGCTATGGCATTCTTAGCAACTGATTTAGCTAAAACATTATCGGTATATTTACCTGTTACAATGCTTATTTCTGCCAAAACATGGACAATACTTTTGGTTACAGTTTTTGGATTT	adeliensis_unique
centroid_15433_0004	AAAAAACATACTATTGAATATATGTCTCAAGGGTTTTTAGGTGATGAAATTACAGTTATTACATGGGTTGAAAGTGCGACAAAGATTTCTACTTTGCGTAAGTATCATATATACAGAAAA	adeliensis_unique
centroid_15454_0001	TTGCTCGAGTTTCAAGAAAATTTATGCGAAGAAATTAAAGAAAATGTCCATTTAACATTTTCTTTCGATTGGTGTTTAGAAGTAATGAAACAAAATGTTTCTAAGGGAAATGCTATAACT	adeliensis_unique
centroid_15445_0012	TTTAAAAAAATGCTCGAAGATAAAGTTTTGAAAGCAGGGTTAGAGTCAAGAATAGTATTTACAGGATTTTTGAAAGATTCTGCAGAAATTCCTAAATGGTATAGAGCTATAGATATAGTC	adeliensis_unique
centroid_15457_0055	GAGGTTATTAAGTCTATATCTCTAGCTATTGGAGCAGTACTAAGTGTTGCGGATGATGCTATGGTTGATATAGGTGATGTAATTGCTAAGATTCCTTTAGAAGGCTCAAAAAACAAAGAT	adeliensis_unique
centroid_15445_0001	ATGAATAGTCTCTTAAAATATAAGATAATGAGCAAAGTAGACACTAAAAAAATAGATGTAATAGCCCCTTCTTTAGGGCGTCGATTTTCTGGTATAAATGCTAGTATGATGGCAGTAATT	adeliensis_unique
centroid_15443_0034	CTTATTTATAAGGTTGATAGTTTCTACTCTAATTATGATTATAACAGTGTTAAAAAATTACAGCTTGTTTTAAAAACAGGGAATTTTCAAAAAAAACTTTCATATGTGATAGATAATTTA	adeliensis_unique
centroid_15443_0021	AGCAAATCGCATTTTGAATACTTAAATTCTAATTTTCCATTAGGTATTGTTTCATGGAGCAGTTTAACTTCTTTAGATATACCGACTCTAGTTGTTTGGGATGAGGTTGAGCCAATCGCG	adeliensis_unique
centroid_15443_0017	ATATTAACAGAAGTTAATCAATCTGGCACATTGAAGGAAAAAGTCAATCTTAGTGATTTGGATAATTTCTTTTTAGACATAAATAATAAAATCTCTTTTTCAAAGATTATAACTCCTTTT	adeliensis_unique
centroid_15443_0047	TTAGATATCAATAATGATAGCCTGTATGGCTTTGGGGTTGATCATATTTATTCTAAGTTTAAACTTGACTGGTGGCATGCAAATGTTGCAAAAATTGAGTTGTTGGATTCTAATTATAAT	adeliensis_unique
centroid_15428_0013	CATCACTCCACTAAAGGAACTGGAGCTGCTGGTGGTGTAGGGTATGCGTTAGCAACTTTTCTTAATGCTGAAATAGTCTCAGGCGCAGAGCTAATATTAGATATTATAGGTTTTGAAAAT	adeliensis_unique
centroid_15413_0007	TATAAAAACACTTCATTATTTCAAACAGATTTAAAGCTAAAACAAAAAGCAATGAACTATTTAGCGTACAATGGTTTTTGTTATGAAGAAATAAGTTTTGCAGTCAAGGGTGAATTTTAG	adeliensis_unique
centroid_15413_0006	TGGTTTGAACAATGCTTGAAATGTCTTACCAAAAAGTATAAAAACACTTCATTATTTCAAACAGATTTAAAGCTAAAACAAAAAGCAATGAACTATTTAGCGTACAATGGTTTTTGTTAT	adeliensis_unique
centroid_15413_0003	TCTTTATTAGATGAATTTGAAAAGAACAAATGGCTTTGTGATAAAAGATTTGCCGAGACTTTTATTCGTAGTGAAGTAAATAAGCTTCGTGGCAAAAAACGCATCACAAATAGTGCAATT	adeliensis_unique
centroid_15418_0010	TCTCAAGTATTTTTTAAAATCATTCATATAATCATGTACTACTCACCTTTAGCAGCATGTGCTGCAATGGGTTACACTATAGGTATGTATGGTACCGATACTCTTTTTGGGCTTTTAGGT	adeliensis_unique
centroid_15418_0002	CTGGGCATATTTGCTCCAAGTATTGCCATTAGCTTAAAGCCTTTTGCAGATGTATTTATTAAGTTAATAAAACTAATGATTGCTCCTATCATATTTTTAACTCTAGTCTCTGGCATAGCT	adeliensis_unique
centroid_15414_0016	CCCACAAAAGCATTTAGTGGTACTATAATGCAGACAGAGAAATATCTTAGGTACTTAACTAGACTTGGAGAGAAAGGCGAAAAAAATCTAAAAAATAGTTTAGTTAAAAAAAATAATGGT	adeliensis_unique
centroid_15412_0002	GGAGCTTATACAAAAGAAGTATTAGTTAATTTATCTGAAAAAAATAAACAAATAGTATTTGCTACAGGGCGACACTATTTAGATGTTAGTTCTATAGTCTCATCTCTTAATATTTCTGTA	adeliensis_unique
centroid_15406_0017	GAATTTGAAAATAAAAAGCTCTTTAAAGACTTTAGTGTTGAGATACATAAGGGTGACAAGATAGCAATTATTGGGAAAAATGGTTGTGGTAAAAGTAGCTTACTTAATTGCTTGTTAGGT	adeliensis_unique
centroid_15409_0005	ATATCTCTATTATTAATCTTAATAGGAACAGTGACTAGATCACACTCAGATATCGTATCTTTTCTAGTAGGTACAGCAGTATTGGGTTTAGGAATTACTGTATCTAATGTAATATTACCT	adeliensis_unique
centroid_15407_0016	AATATTCATTATCATTATCAGCCAGAATGTGAAGTTCTTGGAAATATTCATGAAAATATTAGATTGCTGACAGATAAGCTTTCTAAAGTTAAATCAATCGCTTACCCTGATTTACAGAAT	adeliensis_unique
centroid_15428_0001	ATGAAATTTGTAATTGCTCCTGACACATTCAAAAACTCTCTTGATGCTAGCCAAGTATGCCTGGCAATTGAAAAAGGCTTTAAAAAAGTTTTTAAATTTGCTGAATATACAAAAATACCA	adeliensis_unique
centroid_15425_0014	CCCAATTTAGGTATAACTCCAGAAGCTACAGATAATGGGCAAAATATGAATAGTTTTAAAGTTAAGCTTTTTGAATCGCTATCAAAAGCGTTTAACCAACAGTTACAAGATGATATTTCT	adeliensis_unique
centroid_15425_0013	GATGTTGAGTATCTAGTGAAGCATGGTGCAAACGCTAATAATATCTATATCATTAATTTACCCAATTTAGGTATAACTCCAGAAGCTACAGATAATGGGCAAAATATGAATAGTTTTAAA	adeliensis_unique
centroid_15428_0012	ACAATAGATGAAAACATAAAGTCTTTCTCTAAAGTATGTAGTCATATAACTAATAAAAATCATCACTCCACTAAAGGAACTGGAGCTGCTGGTGGTGTAGGGTATGCGTTAGCAACTTTT	adeliensis_unique
centroid_15428_0005	GTAAATAATACAGCTATTATTGAGCTTGCTAAATGCTGTGGTTTGAACCTAACAGATACAAAGCAGATGAAACCTCTTGAAGCTAGTACATTTGGTTTTGGTCAACTAATAAAGCATGCT	adeliensis_unique
centroid_15428_0003	GTTGCGGATGGTGGTGAAGGCTCAATAGATGCTATAGCAAATAATTTATCTAATGCTAAATATATTAAAACAAAAGTCCTTTCAGCCTCTGGAAAAACTATAGATGCTGAGTATTTAACT	adeliensis_unique
centroid_15423_0003	ACAGACACGATTCAATCAGAAGCAGATAAGCAGATACTTGCAAATGTTAAGGAGTCTAAAACCTCAATAAAGGAAGATGAGATATTGTTAGCAACTAAAGAAGCTAGCATCATGCTTAAT	adeliensis_unique
centroid_15423_0001	ATGTCAAAAGCAGATCATTTTGTAAATCTTGAGGATAAAGGTTTATATATAGATGTAAAAAATGACAAAGATGGCTGTGATACTAAGATGGAATCTACAGGTGTAATAACAACCACAGCT	adeliensis_unique
centroid_15425_0006	AATATTAATACGCCTGAGCTAAATATAAATCAATCTGTGATACCAAAACTTATAGGGAATAATTATGCGGCTGGAGGTTCAGCTACAGTTTGTAAGGGGATTGGCGAAGATGGTGATTAT	adeliensis_unique
centroid_15550_0004	TTAAATATACATTTTGCTGTATTAGCTATTTGTCTTGGGGCTATTCTTGGTGATTCCTGTAACTATATTACTGGTAAACTCATTGGTGATAAGTTTTTTACTACTCATGCAAGAGTCTTT	adeliensis_unique
centroid_15558_0003	ACTCCAAATAGCATGGAGGCTAAGATTGTCCCTAAAAAATTTAATATTCAATACATAAAATCCTCAGGTATAAGAAACAAAGGTTTAGCAAAGAAGATTATTTTCCCTATAAAATTAGCA	adeliensis_unique
centroid_15557_0004	GCTCAATTATCTAAACTCATAGGTAAGCCAATAATAAACATGGGTATATCTGGAGAGACTACCTCTGAAGCACTTGCTAGGGTAGATAGTGTCGTGGCTAAAGATCCTAAGCTTGTTTTG	adeliensis_unique
centroid_15550_0003	ATATTTTTCCCTGGGGATTCACTGCTGTTTACTGTAGGTCTTACAGCCGCTGCAACTGGTTTAAATATACATTTTGCTGTATTAGCTATTTGTCTTGGGGCTATTCTTGGTGATTCCTGT	adeliensis_unique
centroid_15545_0008	CAAATCAATAATTTTGTTCAGAAATATTGTTTAAATCACAATTTGAGCATAGACAATCTGACAAGGCTTCAGAAAAAAAATCTAATATTAGAGCTTAAGCAAAATGGAGCTCTTGATGGA	adeliensis_unique
centroid_15548_0008	ATTGAAACTATATCGCTACTAAAAAAAGCTGGTTCAGAAAAGATTAAAATATTAGTTCTTGTTGCAGCACCAGAGGGTATAGAGGCTCTTGAAAAAGCACATCCTGATATTGAGCTTTAT	adeliensis_unique
centroid_15548_0002	AAAGACATAAGTACACAAGAGTTTAAAAGACTTACACGAGAAGTATCTAGTTTATTGACTTATGAAGCAACAGCTGATTTTGAGTTAGAAGATACGCAAATATTAGGCTGGGATGACTCT	adeliensis_unique
centroid_15547_0002	CCATATTCTAACTCTAAGAAGGTATATATCTCATTTTTTGATAATGATGATCTTAAAGTCCCTTTTAAGGTTATAAAACAATCTCAAACAAATATTGATGGAGTAAAAATTGATAACCCA	adeliensis_unique
centroid_15558_0017	GGTGTTAATAACCTACTTGATATAATTAATCCTTTAGTAAAAGATACGAACAAACTAGCTACTCTTTCGAATAATGCAAAAAAAGCATTGAAAAATGATGCTAGTGAACAGATATTAAAT	adeliensis_unique
centroid_15464_0014	GATGAAGCTATTGAATTACTCGATAAACCAACTAGCGATGAAAATACTCTAGTCGGTGCAATCAAATATCAGCCAAATAAAGTGATATTACATACAGATAAAAATATAATGCCAAAGCGT	adeliensis_unique
centroid_15463_0004	ATGTTTAATGTAGAGTGTGGTACTGAATCACTAGAAAAGCTACAAACTTCTCTTAAGTATAATGATGCTGTATTGCGTCGTTTAGTGCTTTCAAAAGATGAAGCTATTACAGATGCATCT	adeliensis_unique
centroid_15459_0007	AATATTCTGCCAATAGCAAAACTCTATGATGGAGAAATTTCATTAGATGATTTCCCAATATTTGTTAAACCCAAGAGGGGGCAGGGTTCACAAAATTCGCAAAAAATCAGCTCCTTTGAA	adeliensis_unique
centroid_15458_0015	GGTGCACTTTATCTACCAAGTTTTTTGAATAAAAGATATTCTAAAAATGTCTCTATCCTTTGTATTTTAGTTATAATGATAATAGGTTATTTTCTCCTTATAACTGACTATATTACCTTA	adeliensis_unique
centroid_15458_0006	GCGATATATAGTGGGAATATATACTATCTGGTTATAAGCAGATTCATCACAGGTGTTTTAGAAGCTAATTTTGCTGTTGCTCAAGCTTTTATAATTGATATAACTAAAGATAAACAAAAA	adeliensis_unique
centroid_15459_0014	ATTGGGGCAAGAGTATCAGGAACTATGATGTTAAATCGTGCTAGAGGAATAAATTTTGTAGAACTTGCTCTTTATCAAAAACTTGGGTTTGGCGTTAACATAGCTCATAATAATATTGAG	adeliensis_unique
centroid_15954_0014	GTTCCTACCAGAGATAATAATCTTAATTTAGATAGTTTACTTCATAGATTAGGTGGAATAGGTATTACTAGTATTTTAGTTGAAGGTGGACAAAAGATATTGGAAAGTTTTATTACACAA	adeliensis_unique
centroid_15951_0005	TATAATAGAAAGTGGGTAATTTCTATCGCTACTCTTCTTTGTGTCTGTGGTAATTTTTTATTCTCCGCAACAGATCATTACTGGGTTTCTGTGCTTGGAAGAGTGCTTATGGGTGTAGGT	adeliensis_unique
centroid_15951_0004	TCAGCGTATTTTATATCTTATACGGTGATGCAAATACCCGCTGGCATTTTTCTTGATAAATATAATAGAAAGTGGGTAATTTCTATCGCTACTCTTCTTTGTGTCTGTGGTAATTTTTTA	adeliensis_unique
centroid_15951_0002	TGCTTAGTTGTTACTCTAAATTATAGTTATGATTTCTTTATCCGTGCTGCTCCAGGTGTAATGTCTGATGGACTAATGAAAACGTTTAAAATAGATCACGCTCAAATAGGATGGTTATCT	adeliensis_unique
centroid_15952_0006	CGAAAAGACCATGAACTATTAGAAAATAATAAAGTTGAAAACTCGGGTATTGTTGATTTTCGTAGAATTGCTCACTTACCAAATGGAACAACAGAAGTTTGTGTGTCTTTAGTAATGCTA	adeliensis_unique
centroid_15952_0003	TGGGGTACAGATAACCATTTATTGATGTTTCCAGAAAATTTTATTGAGGTAATTAGTATATATGATGATACTAAATTAGATTTACCGAATGAAAAAGGGTTTACCTTTGGTAGATTTATA	adeliensis_unique
centroid_15951_0006	TTCTCCGCAACAGATCATTACTGGGTTTCTGTGCTTGGAAGAGTGCTTATGGGTGTAGGTTCAGCTTTTGGGTTTATCGGTGCTGCAAAAATGGCAGCTATGTGGCTCCCTAAAAGGTTT	adeliensis_unique
centroid_15949_0004	CTTCAAGGCATAGGCATAGGTGTAGCAGGACTCGTTGATAAAAAAACTTCAGTTATGAAAAAAAGTGTCAATATAAATATTAATGATGTAAATCTAAAAGAGGTTTTAGAAGAAAAATAT	adeliensis_unique
centroid_15930_0013	GCGGATGAGGCGTTTTTTTGTGGAACAGCTGCTGAGGTTACTCCAATAGCAAGCATAGATGGTATCAAACTGAAGATATCTGATTATGAAATCACAAATAAAATCAAAATAGCTTATGAA	adeliensis_unique
centroid_15929_0011	CGTGGTGACACAGTAGACATAAACGCTCATTTAATTATGGAAGGCAACAAAGTATTTAAATTTGCAGTTTCTCGACTTTCATCTTTAGCTGAACAACTTATAACTGATGCGGGTATTACT	adeliensis_unique
centroid_15936_0003	TATCAATATACTAAAACCGTAGCACAGAATGATGTTAAAGTCTTAAATACCCAAGAATTATTATATAGCGCTATAACAAATGCAGGACTGTCTTGTAAGTATGGTACGCAAACACAAAGA	adeliensis_unique
centroid_15934_0011	AATAAGAAGTTGAATTATTCTTATCTGGCTTGGGTTCTAATCGGTGTGATCGCAATGATCTATCTAGTTAAAACATTATTAGCATATTTGTTTATAGCTAAGCTGATTGTTATTTTAACC	adeliensis_unique
centroid_15934_0006	TCAACACTATGGGGCTTATCATTTATATGTGTGGGAACAGGGCTTTTTAAATCTAACCCGACAAGCTTGCTATCAAAATGCTACGATCCGGAAGACTCTGGTAAAATAAGTAATGCTTTT	adeliensis_unique
centroid_15926_0003	ACTACTCAATTATCCATTCTATCAGGAATATTTTTTGTAGTTTTTGCCATATCGCAACTATACTCAGGATACTTAATTAATAGAGTATCAACAAAAGTATTAATAGGTTTCTCAGCCATT	adeliensis_unique
centroid_15919_0001	ATGAAAAAAGTACTAATCCCAGCCTTGCTAGTTAGTTTACTTACTAGTAGTTCAGCTTTTGCAATGGCTAATAGTAATGTAGCAGGTCCATCAATAGAGGGCTATAAGACTAAACTTATG	adeliensis_unique
centroid_15929_0003	AGACGTCACTGCGCCAATGAGTCTGAAACAACCACATTCATGGCAACTCAAGCTGCAAAAAAAGCTTTAGAATCTGCTCAAATTGATGCTCAACAGATTGACGCTATCATTGTAGCTACT	adeliensis_unique
centroid_15927_0005	GAGCATGCTTACCAAACTGCAGAAGCCTGCCAGAATAAATTCCTAAAAAGTGATACAGAGATTAGAGATAATGCGATGATTAGAACTTTATTTAGAGAACATGAATGGCAAAGTATTCCA	adeliensis_unique
centroid_15943_0023	AATTATTACTCTAATACAATTGCTAAAGAAAGTGGTAATCCTGTAGATGAAGCAACTAAGCAAAAAGTATTACTTGCTTTAGAAGGTACAATTTACCAAAATATTAATAATATTAAGTAA	adeliensis_unique
centroid_15943_0006	AAAAAAGACAAATATGCTGAGAAAAAGCAAGCAGCAAGAGATGCTAAAGGTTGGTCTAAAGTAAAAGCATTTAAAGAGGAAATAAGTGCTAAGGTTGAGCTTGAAAAGCAAAGAGGTAGA	adeliensis_unique
centroid_15943_0004	ATTATGAATGACAAAAATGTTCAAGGACATTTAGTAAATAGCTTTATTGCAGATAAAACAGCTGGCTTAAAAACAAAAGCAGAAAAGTACAAAGAGTTTGCTATTGAAAAGAAAGAGCGT	adeliensis_unique
centroid_15948_0007	TTAAATATGATGCTTACCCAACTTTTTGATGCAAATGACTCTAGAAGAGAAATGGCTTTTTCTGTTAACTATACGGCTATGAACTTCGGCTTTCTTTGCTGCTTTGTGCTTTCTGGAATG	adeliensis_unique
centroid_15948_0006	GACGCTATCGTTATTGGTCTTGCGATATTTATCACAGGAGCTGGTCTAAATACAAGCTGTTTAAATATGATGCTTACCCAACTTTTTGATGCAAATGACTCTAGAAGAGAAATGGCTTTT	adeliensis_unique
centroid_15947_0017	TTTCTACTAGCAATATTTGCAAAAAGAAGACTTGAGAATGGCACTACTTTAGCTCCAGGAAGCCTTATAACTCGAGGAATAGGACTATATATCGTAGCATTTTTAATGATCCCTTTAGGC	adeliensis_unique
centroid_15941_0011	ATTTTGAATAAGAGAGTTATAGCTTTAGTTGAAAAAAACATTCAGTTAAATGAGATACTTGCAAACGCAAGATATGAATTTTATTCAAAAGATAAATATAATGAGTATAGGAAAGTTGTT	adeliensis_unique
centroid_15938_0005	ATAATTGGCGCTGTAATTCTCGGTGCATCTTATCTTGGATTTATGTTTGCGGACAAAGAAAGTATTTATTATATTTTTTCAGGAATAATTGTTGGTAATGCTATCTTTAAGGCAAACCCC	adeliensis_unique
centroid_15936_0013	GCTAATAGTCAGCTTTTGATATCAGGAGTTTCTAATTTAAAGGTCAGCTTTGCAAATACTTATCGTAAGAAGTTGAGGTGGAAGCAAATATATAATACTACTGATCTTGAAGATGTTGAT	adeliensis_unique
centroid_15936_0007	TCTCAAGGACTACTTTATCAAGAGGATAGTGATTATATTATGGTTAAAAATGAGTCATTATCTGCAAGTTTGGAATCTAAACCTACTAGTTATACGCTTAATGTTGACAATCCATTAGAG	adeliensis_unique
centroid_15941_0010	AAAGAACTTTATACAAATTATATCGAATTTAAAAAGATTGTTGATGATGTTGATACTCATATTTTGAATAAGAGAGTTATAGCTTTAGTTGAAAAAAACATTCAGTTAAATGAGATACTT	adeliensis_unique
centroid_15941_0001	ATGATCTTTGTAAAGGATAAATATATCAATAGGCTTTCTGATACTACTTTACTTGCAATAAGAGTACTAGTCGCTTGTACTATAGGGCTTCTTATAGGTTATGTGGTTTTTTCGTTATCA	adeliensis_unique
centroid_15938_0010	CTTTTAGGTTTTTTAGTATTTTATAATAAAATGGATGACCTTGATACCGAGGCTGGCAAACATCCTATTAATAAGACTTACGCTGTGTATGCTTTATGTGGAATTATTGCCTCGTTTCTT	adeliensis_unique
centroid_16089_0007	AGTGTCGCATCTTTAGTCTGTGTAATACTAGCAACTAAAAAATATATCGAAAACTGGCTTATATGGATGGTTGTTGATTCTATGTATGTATTCTTATACATATATAAAGAAATCCCATTT	adeliensis_unique
centroid_16089_0002	GGTTTTTTTGTTATAGGTTGGCCAGTAGGTATTTTAGGTTTAATAATGAGTTCTATACTATTTGGATTAGCTGGGCTCTATGCTGATATGGTGCTACAACTATTGTTATTATGTTTTTTT	adeliensis_unique
centroid_16088_0003	TTTTGTAGTGGGTATTTAAAGCAAGCAAAGTCTATAGGGTGTAAGTTTGATGTATCATCATGGCCATTTGATCATAAGTTTTTTGATTTGATTGTCATTGATCATGCTTTTTTTGATGAT	adeliensis_unique
centroid_16097_0002	GCTACAGATAACGAAACAAGTAGTGGCTCTAGTTGTCGTTGCTTACCATCTGATTCATGTTGGCCCGACAAAGATAAGTGGCTATCTTTAAAAAAATCTTTAAAGGGTGATCTAATTAAT	adeliensis_unique
centroid_16095_0008	CGTATCGCCGCTTTTGCTGGAACTAGAGCTGGAGCTAGATATAATGTATCGGATAGTTTTGGGCTGCTTTTTGAGGAACAATATAACCTCACAGGAGAGATGGCAGAAAATACAAATATG	adeliensis_unique
centroid_16080_0007	AGTGGTTCGACAGCTAATACCCAAGTTAGTAAGAAGTCTAGCTCTATAACTATAAACTCAAATGGTAAAACGGCTAAGGTTATTAAAACAACCAATAATAATGGTAGTGTAAAAACTGTC	adeliensis_unique
centroid_16087_0003	GAAAAGCTTATCAAACAAACTAAATCTAGTCTTAGCAATATTGAAGAGGTTAAAGATGAATATCCTCTATTAAAAGACGGGTATTTACTGTTTTATTTTGAAGGCATTGATATGATTGAT	adeliensis_unique
centroid_16083_0031	GGTAAATCATTAGACTCTGAGGATGTGAAAAATACTGTCAATCAACTCGTTGATAATAGTAATTTAGATAACCACACAAAAGAGTTACTTAACAACGCTACAGTAAACGGTAAGTCTCTT	adeliensis_unique
centroid_16083_0015	CTAGTTAAACAAATAGCTCTAAAAGATGTAGTTGTTGATGGAGTCAGCCTAGATAAGCAAAGAGCATCAAAAGGAGAGCTATACTCTAACCCTGAACAAGCAAATATTGTTGATTCAAAA	adeliensis_unique
centroid_16100_0022	CGTAGGTATTATACTTTAGTTTTAAAAGGACACTTAGGGTTGGGTAGAGCTGTTTTTCCACAAGGAACAGTTGGTTCGCAATTAGATATATTGGCTCGTGAACATCTATGGCATTTCTGT	adeliensis_unique
centroid_16100_0015	ATTTCACAAAATAATGATAGTGTTATAACAGTAGATAAATCACCTATTACACTAAGTAAAGCACTTAAAAACTCTATGGAACTAAATGGTTCTCAAGAAGCTCATAGAAAAGATGCTGCT	adeliensis_unique
centroid_16100_0010	TTAAAAGAAAACAATCAAACGGCATTAGTAGTTTCAAGCTTAGATGATATTGCATGGAGTTTAAATATTCGTGGTAGAGATACTCAAAACACTCCAGTAAGTATTAGTTATTTAGTTGTA	adeliensis_unique
centroid_16104_0007	AAAATTGATGACTATTGCCACTATCGAGTTCTAGATGTAACTAGCATTAAGCTACTCAATGATTATTGGGGAGGTAAAGAAAGCTATCATAAGCAAAATACTCATAAAGCTTTGGATGAT	adeliensis_unique
centroid_16101_0006	CTAAATGCAACTAAAAAAGTATCATCACTGCTTGTAACAAAATCAAAAAATACTGTAGGTATAAGAGTTAGTGATCATTATATTGCTCAGGCAATAGCTGATGAGTTAGGTGAGCCTTTA	adeliensis_unique
centroid_16101_0002	GTTGAAGTTCTTGATAAAAATGGTGTGATAGCTATCCCTACAGATTCTGGGTATGCACTAGCTTGTAAAATGAAGTCTAAAAAGGGTATAGATAAAATCATAAAGATACGCGACTTAGAT	adeliensis_unique
centroid_16099_0021	TACCAAATACTAGAAACTAGAAATTATGATAAACAAGTTGAAGATTTTATCAAAAATGTCTGTCTACCAGAGTTTAAGAAAATTCAAACAGCCGAAAGCCCACAGCAAGCATTAGAAATT	adeliensis_unique
centroid_16097_0008	GGTGCAGGTCATGACTACCTAGGCAGATCAAGTAGTAAAGATGCTTTAATGATATGGACTCATAATATGCGAGACATTTCATATAATGAGCATTTTCATCCTGCGAACTGCTCTAAAGAT	adeliensis_unique
centroid_16097_0007	AACGATGTAGTCAAGGCTGTAAATTTTGCTAGAAAAAATAATCTTCGACTTGTTATCAAAGGTGCAGGTCATGACTACCTAGGCAGATCAAGTAGTAAAGATGCTTTAATGATATGGACT	adeliensis_unique
centroid_16099_0012	GCACCAACTGGTAAAGCTTCACAACGCTTAAAAGAGTCTATAGCTAGCTTTAAAGATGCTAATCAAAACTTAGATACGGATGTTTTACCAACAGAGGCTAAAACGCTACATAGATTCTTA	adeliensis_unique
centroid_16099_0006	GTAACTAGCTTAACATTGGATGAAAAATCACCGATTAGCTTTCACTATGATTGTTTGTATATAAACAGACTATGGTTGTTTGAAAATGAGATAGCGAGCAATCTAGTAGCTAGAGCTTTA	adeliensis_unique
centroid_16098_0012	GATATTAGCAACGATAAAAAAGATATCGCTACAAAATATGGCATGACAGATTTTGTTAATCCTACTGAAGTAGATGGTGACTTAGTTGAGCATTTAGTGCGCCTGACAGGTGGGGGAGCT	adeliensis_unique
centroid_16029_0014	TATATTTCTATAAATGGATTTATAGAAGGCTCAAGTTATAATTTAGAAATCTCTGACTCAGGTAGTGGTATTAATTCTGCTAATATTGAGAAGATATTTGAAAGATTTTTTCGTGAAGAT	adeliensis_unique
centroid_16027_0022	AGTACAATGCTTTGTGGTGTTGAAGCAAGAGTCCCATTTGTAGACCATAGGTTAGTTGAATTAATGGCTGGTGTTTCTGGAGAGTATAAAATGTCTAATAATATAGTTAAAGCTCCATTA	adeliensis_unique
centroid_16027_0016	TTTATTGATACTGCAAAAGAAATGATTGAAATAAGACAAGAACCATTGTCTGTCCCAAATGAAGTCTTATTATATCTTATGACAAAACAGGTATCATCTAAAAACACTGTTGTTTTAAGT	adeliensis_unique
centroid_16035_0003	TAAAACGCTTATTACATAAGCATTTTATTAATTTTATTAAAAAGTATACTTACAAATATTAATCATTCATTTAATAAAATATATGGTTAATATTTTGCCATCCAATAAGATTGTTAGCAT	adeliensis_unique
centroid_16035_0001	GTTGATCTCAAGTGCCTCTACAATTCATATAATAGTACTTTCTATTCATGAGTTTGTAAAGTACTTTTTCTATAAAACAAACAACATATAAAGTACCAAAATTCATACTTAACTACACAA	adeliensis_unique
centroid_16030_0002	CTAATTATAAAGAAAAATGTCATCAACTATATAATATCAATCTCAACATAAACATCTCGTAATTCCAACGAAGGTAAGACTTATTTCATTTTTCTAGATGTTTGAAAAGATACCCGTCTA	adeliensis_unique
centroid_16021_0001	ATTTATTTAGCTCTATGAATATTTAAGCTACGCTGTGATAATTAGAAGCAATTATACTTTATAATATACGCTTAAAAAAGCATGATTTTCAAATGATCTAACGAGTAGATATTTATTTAT	adeliensis_unique
centroid_16050_0012	GATGTTATGGAAACATGCTCGCTAGAAAACTTATCTTACCTTGCTTGGTCTCCACTTAATATGGGTGTTTTAAGTGGTAAATACTTAGGAGGTAATAGACCAGATGGCACTAGACTTTCA	adeliensis_unique
centroid_16067_0008	ATACCAAACTATCATAATCATGCAGATGAAATGAGCCCAAAAGAATACATAAGCAGACTAAAAAGGCAGGAAATACATGATCCCGTTTTGCGTTTTCAACTAAGCAATGACTTTCAGCCG	adeliensis_unique
centroid_16046_0020	GGTAAAACTTATGAGTTTAAAATTCAGAATGAAACAGGTATGTCTCACCCCATACATATCCATGGGCATGTATTTAAGGTAGTCAAAGTCAATGGTAAGCCAATAGATGACGGTGTAATA	adeliensis_unique
centroid_16035_0004	AATCATTCATTTAATAAAATATATGGTTAATATTTTGCCATCCAATAAGATTGTTAGCATAATACCAACCATGAAACAATCCACAAGCAATCACCTAAAAGAGATTTTTTGAGCGACTTA	adeliensis_unique
centroid_16045_0002	GATTCAGTTGATGATTTATTTGATGAGATTTTACCAGAGCTTAGAGCCGATAAGCTTGATATAGCTGATGGTATCTGTGAAATAGAACTAGCTCGCGTTGCTAAAAAAAGAGCATCTAAA	adeliensis_unique
centroid_16043_0005	ATAATCTCTGCTAGTAGCGGGCATATTGCATTAAGAGAAGCCGGAGCAATTGAAGCTACAGGACATAAAATTATCTCTGTTGCTTCTGAAGATGGTAAGTTGACTCCCGATGACATTAAA	adeliensis_unique
centroid_15820_0007	AGCCTTATTAGAAAAACTATTTATAACAATATACTACTTATTGGTTTAGCAGATGAACAGCAGTGGATTTTTGAAAAAGCTGAAAGCTCTAAATTACCTAAAGAAAAATTAGGTGGATAT	adeliensis_unique
centroid_15817_0020	ATAAATACACTTCAGCAGGCATTTCAAGAAGTTGATGATAATCTTTCTGCTCGAGATGCTGATGAAAAAAATTACAAAAAGCAAGTAAACTCATTAGACTCCACAGTAATACAAAGACAA	adeliensis_unique
centroid_15817_0007	AATTCTAGTACTAGTATCCCTGGCTTAAGTATACCTAATTCTCAAACAGCTGGTGGCGGACTAGTTGGGATTATTCCAAGTTATACGATAAACATTGCTAGACAGTTTAAGCTTGGCGAA	adeliensis_unique
centroid_15822_0018	ATAGTGGATACTTATACAGAAACTCTTATGGATAACACTCTTTTTGCAATTAAATCATTAATTGATGAGTACCCAAGAATTATTGCGAAAAATATTATGATAGAAGCGTATAAAAATGAT	adeliensis_unique
centroid_15822_0016	ATAGCAAAACTAGATTTAGGAAATATAGGAGATACTAAGTTTGATTTACCAGTATACGCTACAAACTATAGCTTCTATGAACCTAAAAAAGTCACTATAACTACAGATAGTAAAAAAACC	adeliensis_unique
centroid_15820_0018	AATGTACTGAAGGGTGATATGTCTATAGTTGGTCCTCGTCCTGAAAGGCAACAACTTATAGAAGAGTTTACAAAAGATACTCCAGAGTTTTCTTATAGAACAAAAGTAAAAGCAGGAATT	adeliensis_unique
centroid_15816_0015	ATAAATAAAACAGACTTGTTAGGAAATGAAGTTGAGGAGAAGTGTGCTGAGTTTGTTAAGGAAATAGGCTATGACGACAAATACTTTACAATATCTGCGGCAATGAGACAAAATACAGAG	adeliensis_unique
centroid_15809_0012	TACATGAACTATATCGCAAAAGGCGTAAAAGAAGTACTACCTAATATGCCTGTGATGTTTTTCACAAAAGGTGGAGCAAACTTTTATGGTGAATATGCAGATGCAAGTTGTGATGGTGTA	adeliensis_unique
centroid_15809_0006	ACAGATGCTGATTTTGAAAAGCTATTATCTGTAGAGGATAGTGCTGGTAAGCTTGATTATGTATACAACGCTGTTAAAACCACAAAATCTGCAATAGATATACCGCTTATTGGTTTTACA	adeliensis_unique
centroid_15808_0010	AATCAAAAACTATCAAGAATTAGTTTAGATAATCATACCTTCGATGATGATGCTTTGGTTTATAGCGGCTTTTCAGGTAAAAAAATCCGACTTGCTGAAAAGGGTTCTAACCGATATATT	adeliensis_unique
centroid_15814_0006	TTTAATACTAGCCCACTATTTATACCTGTAATTAACTTTATATTTTTCAAAAGAAAAATTAGTTATTATAGCTTTATTTGCATACTATTTAGCTTCTTTGGTATCTATCTAATTTTAGGC	adeliensis_unique
centroid_15813_0005	ATGATAGCTACAAGTCTGCTTTTTATTATTGGTACCTTAGTTGCAGCATTTGCACCAAATATAGAAATACTAGCATTTGGTAGGTTCTTACTTGGATCAGCAATTGGTGTAGCATCTTAT	adeliensis_unique
centroid_15811_0006	TTTAGTCTATTCCTCCAAGAAACTATGAAATCCTGCGTTGATTCAATACCTAAAGCACTTTTAGAAAATAAAGAAAAGCTTCTAACATCAGGTACTAGTTGGTCAAATATAAGCTACGCA	adeliensis_unique
centroid_15831_0008	ATATCCATCAAGCTACTAGATGAGTATTTTGAAGGCCTCCCTAAACAATTTAAGATTAATTCCGAAACAGATAAAATGCTTTCTGGACATATTATCTCAGTCAGAGATATCCAGAATAAA	adeliensis_unique
centroid_15829_0020	TTTGCTGAATGGATTGACCATATACTTGAGATAACCACAGAAACAATTAAGTTGATTGGCTCAGATAAATGTCTAGAATTAGCATTTCAAGAAAATCAACATCTTAATAATAGTCTCAAT	adeliensis_unique
centroid_15829_0019	ACTAGGCGCTTTGATGCTTTAAAACTTTGTATGGCTCTAAAATGTTGTGGTACTAAAAACTTTGCTGAATGGATTGACCATATACTTGAGATAACCACAGAAACAATTAAGTTGATTGGC	adeliensis_unique
centroid_15835_0005	TCAAACTATAGAAGCTTATGCTATGCTCTTTTCTATGACAGAATCCCAACAGATAGTCAAAAACAGAAATTTAGAGAAGAAATAGTCGCTAAAATGCCTGTATGTAAGCATATCAAAACA	adeliensis_unique
centroid_15832_0012	GAGGGAGGAGCATACTCTATATGGATGGCAAAATGCCTAGAGAATAAATCTAACTGCCCACAAGTTAGTAATCTAGACAATCTATATTCTTACAAAGCAGCATCAGGATTATCAGGTGCC	adeliensis_unique
centroid_15832_0011	AAGAAAAGGTATTCTCTTGATGATAATCAAAAACTAAGCGTATATTCAGTAGGTTATTCCGAGGGAGGAGCATACTCTATATGGATGGCAAAATGCCTAGAGAATAAATCTAACTGCCCA	adeliensis_unique
centroid_15829_0007	CCTATAGCTACTTATATTGAGCAAAGTACGACTAATTGGCTCAATTCTCTTATATATAAAAGTGAAGATATTGCTGATGGAGTCTTTACTAGTGGTGGCACACAATCAAATTTGATGGGG	adeliensis_unique
centroid_15825_0008	AGTTTTACTAAAAAGATAGAGGAAACAACTTCTAATGAAGAACTGTCTGCTGTGTTATATACACCAGCAATCAAAGAACAGCATAGCGATGAACTAGATAAAATGAAGAGTTGGTTTGAT	adeliensis_unique
centroid_15825_0003	TATTTCAAGAGTAATTACCATAATGTCGCAATTGATTTGAGAGGTTATGGTAATTCTAGTGCATTACCTGATAATTATGATTCTATTACAGATGTATATGTTGAAGATATTAAACAGTGC	adeliensis_unique
centroid_15825_0001	ATGAAAAGCATTAAGCTGAAAAATGGACATTTATATTATCAAGAATGTGGTAGTGGACCAGCTATGTTATGGATTCACGGTTTGCCATTAAACTCAGATAGCTGGTTTGCACAGTTTGAG	adeliensis_unique
centroid_15828_0004	GGGGTTGCGACATTTGTTGTTTCAGGATTTTTTGAGTATGTTGTGTATGTGTTTCCAGTTTTTTGGTTATATGCAATCTTTAAGCTATCTCAATATGAAAGGAATAAAATAAGTACATTA	adeliensis_unique
centroid_15826_0007	ATAGCACTATCTACAGATAAAGCCGCTAACCCCATAAACCTATATGGTGCCACTAAGCTAGCATCAGATAAGTTATTTGTAGCCGCTAATAATATGGTTGGTAATAAAGATATTAGGTTT	adeliensis_unique
centroid_15825_0010	GAAATGTTAGCTAAGGCAAAAAAAGAAACTATCCTAGCATTCTTTAATAATATTGCTCTTGATGATGATAGAGCTTTACTTCCAAATATAACAACTCCAACTTTAATTATAAATAGTGTA	adeliensis_unique
centroid_15773_0010	AGAGATATTAACGAATTGATTTTTGGCAACATTCTCGATGATAAACATAAGAAAATTTTTATAAAATGGTTACAAGATAATAATACAGGCAAAAACAGAATTGCTCTTAATGCTCCAAAG	adeliensis_unique
centroid_15804_0010	GGTTACTCGTTACTTAGAATGAGTGAAAATAAAGATTTTTTTAACGATATTTATGACTTATTAAATGATTTTGATGTACCAATAGAAGGTCTGCATACTGAGACAGGTCCAGGTGTGATT	adeliensis_unique
centroid_15804_0005	AAGCACACAGGTTGGCATACCGGTTTCCATGATGATGATGCATTTATTGATCCGGATACTTTTAGAACTGTACCTTGGGACAATGATGTACCGTTCTTTTTAGCAGATTTTTCAGATAAA	adeliensis_unique
centroid_15804_0002	TTAGATAAAGTCAAAAATAACTCTAACCCTAAAGTTAAGCTGGCAGTCACAGATATAGATGGCGTCTTGAGAGGGAAATATATTCATAAAGATAAATTTGCTAGTGCACTAGACAACGGT	adeliensis_unique
centroid_15806_0014	GTCAAAGAAAATCAAAAAATTGGTAAATTAATAGACCCTTTTGGTAATAATGAACCTGTAGCATTAAGATCTCCAATCGATGGGATAATTGTTGGTATAAATAACTATCCTCTTATCAAA	adeliensis_unique
centroid_15806_0011	TTTAATGAAGAAGCTATAAACATTGGTGTTTCTGGTGTTAAAAATGTATTTAGAAAGCTTGAAGTACTTGATGATGAAGAATATAAACAGCTAGTCAAACCAGTCGTATCTGAAGATACA	adeliensis_unique
centroid_15805_0007	ATACCTAAAAACTGTAATAAACTTGATTATGAAAATGAGCTAGCTGTAATTATTGGTAAACCCGCAAAAAACATATCTAAAAATGAAGCTTTAGAGCATATTTTAGGATACTGTATTGGT	adeliensis_unique
centroid_15866_0013	GATTATATCAAAGATAGCTCCGGTAAGATTCAATATTTTGGGGTGAATTTACAAGGTTTAAGAAAGTTAGCCAAAGCTGGTGATGGGAAGCTTATCACTTTAACCGCTAATAATAATGAT	adeliensis_unique
centroid_15866_0011	GACTCTACACCAACAGGTAAGGCTATAGAACAGGCGACTAAACTAGCTCAAAAAGGTATAACTGTTGATGTGTATGCTATTGGTACACCAAAGGGTGGCATTGCTAAAGATAAAGATGGG	adeliensis_unique
centroid_15862_0022	ATTCGAAGAGTTCGTAATCAACTAGAATATGGAATGATTGGTATTAATACAGGAGTGATTTCGTCAGAAAAAGCACCGTTTGGAGGGGTTAAAGAGTCAGGTCTTGGTAGAGAAGGCTCT	adeliensis_unique
centroid_15862_0020	GAGACTTTTGGTCCTCTAATAGCTATATTTGAATTCGAAAATGAAGAAGAAGCTGTCGAGCGAGCAAATAACACCAATTATGGATTAGCTAGCTATTTCTTTAGTGAAGATATGGCACAA	adeliensis_unique
centroid_15866_0003	GACCCACATTTACTTGAACATATAATTATCGGTAAAAGCTCAAAAGGTAAAAAACCATTGTTGCCAATATTTTTTCTTATAATTTGGAGTTTGTCGGTAGTAGCATTAGCTGGACCTAGT	adeliensis_unique
centroid_15863_0006	ATAATGGTTTGGACAACAACACACTCTCTTAGCCCTTATAAAGCCTTAGAGTCAAATAAAAAACCTCTTGAGATTGATGTTGTAGCATTGGACTGGAAATGGATGTTTATATATCCTGAG	adeliensis_unique
centroid_15863_0004	TGGTTCGCTTGGCGCTACCGTGAAGGTGCAAATGCTAAGTATAGACCAGAGTGGACTCACAGTACAGCGCTAGAAGTTGTATGTTGGGGTATACCTGCTGTGCTTATCTTAATATTAGGC	adeliensis_unique
centroid_15905_0014	GCTTATGAAATGGGTTATATATCTAAACAACATTTATTAGAGCTTGCCCAACCACTTAAAAAGAATCAGTATGGACAATACTTAATTAAAAGAGCTAGTGAAGGTGTTGTTAAAAGATGA	adeliensis_unique
centroid_15905_0004	TTTAAAAATTTATTGGGTGATGGCTCAGATCTTGGGATTAATTTAGAGTATATAGTACAACCAAGCCCAGATGGTCTTGCTCAAGCCTTTATACTAGCGGAAGATTTTCTCGATGGTGAT	adeliensis_unique
centroid_15904_0002	TTCGCTGCTGATGCAGTAGCTGATACTGATACTAGTATGACAACTGATGTATCATCTACAATGGATAAGCCAGAGGCTTCTAGTGTTAGTGATAATTCTATTATTACTCCATTTGCTAGC	adeliensis_unique
centroid_15914_0005	AGCCAGCAAAAACCGATTAGTTATAAGAGATATATTATCGGAATGATAATGTTTTTTAGTAGTTTAGTTTATCCAACCATTTCAATGGAGCTTATATTATTGTTTGATAAAGCTAGACAG	adeliensis_unique
centroid_15909_0037	AAAGCTATCAACAATCTTGATATTAGTATTTTGCAAAATGTAAATATATTTGATGTATATCAAGATGATGCAAATCCGCGTAAGAGCTTAGCTATTAGTATGCTTTTCCAAGATAACGCT	adeliensis_unique
centroid_15903_0001	ATGAAATTACGAACCATTTTTATTAGTTTATTACCACTTTTAGCAGGTGAAGTTTATGCAAAAAATAGTTCTTATACTTGCAATAACGAGATTCTAAAAACCCCTTTGACTTCTAGTGAA	adeliensis_unique
centroid_15902_0001	ATGTTTAAAGTTGGAAAAAGTTTAGTAATATTTTTATTTGTATTGTTTATTTGTAATATAGCTTTTGCTGTTACAAGCTCTCAAATAAATGAGGCGACCACTACTCTTCACGAAAGAGTA	adeliensis_unique
centroid_15900_0001	ATGTCTGAATTAGTTGTTAGTGGTGCTATATGTAACTGCACATTTGGAGCTACACCAGCTTCATTGATTGTATCTTCAAATTTAACATCGAAAGTAAAGAAGCTTCCTATTGCTTCAGTA	adeliensis_unique
centroid_15898_0001	ATGAAAAATAATTTTTTGAAGATTTTTGTTTTTTCGATACTGATATTTAGTTTATTTTCTTGTGCAACTAGACAGAAATATGTAGAACAACAGAAAGCTTGGATTGGTCAAAGTTTTAGT	adeliensis_unique
centroid_15902_0021	ATGATATTAGGGGGGTATCCTAATCTAGGGATGTCTGTATCATTTGATTTATATCAGACTTTTTTCTGGGCAGCTCATATTTATGTGTTTTATAAAGTAGTGATAGTTTTATTGGATCTT	adeliensis_unique
centroid_15902_0020	TTCGTTACTTATATTGTTAGATATTTTGTTGTAGTATCTTTAGTTTTTTGTATTATTATGATGATATTAGGGGGGTATCCTAATCTAGGGATGTCTGTATCATTTGATTTATATCAGACT	adeliensis_unique
centroid_15902_0008	AAAGATACAGATATTAATATTGAGTATGCTTTAGATGATATTTCAAGATATAGAAATAAGCTAAGAAATGATTTTAAGTTTAATCAAAGTACAGTTTTATGGCAACCTAATAGTTGGACT	adeliensis_unique
centroid_15862_0015	CAAGTTTGTGTTGCACCAAATAGAGTGTTTGTTCATAAAAGTATCAAAAAAGAGTTTGTAGCTAAGCTTAAAGCTGAAGTTGCTAGCCTTAAACTAGGTAATGGTCTAGATGAAGGTGTA	adeliensis_unique
centroid_15848_0017	GCGATGTCTGTTTTCGATAATATAAACTATATAGTCCCTGAATTTTTTTATAACTTTATAGAATGGTCATCTCTCATGCAAAAAAGGGATGAGTCATACGCATTTTCATTATTGAGGATA	adeliensis_unique
centroid_15847_0001	ATTATCGTTCAAAAAAATAAATAGACTTTAAACATAAACCATGGTGCTATTTAAATCAAGTATCCATATTAAAATTTTATTTTCCTTTACACTTTTATATTAAAAATCAACCAACCTAAC	adeliensis_unique
centroid_15846_0007	GACGCTATCATGATGCATCGCATCTCACATGCATTAGATAATTTAAATATCCCAATATTACCAAGAATGATATCAAAAAAAACACATGAAAAAACAAGTATAGACATACATCCAAAAGCA	adeliensis_unique
centroid_15852_0006	AAACGACCTCCTATGGAGTTAACTTGGGCTTTAATTTTAAATTTATCAAGATATATAACAGCTGAGTCTAATGCTGTTAAAAACTATGGTCCTTGGCAGTCAACACTTGGTACTAGTTTA	adeliensis_unique
centroid_15852_0001	ATGAACTGTGTTATATTGGATGATTATCAAAATGTTTCTTTAAAATCGGCTAATTGGAATGAATTGAAAAATATATCTGTGAGCAATTTAAATCAACATTTAGTAGGAAATGAACTTGTA	adeliensis_unique
centroid_15835_0009	AATGTTGCAGCGAAAATGGCAACTATGGCTGCAATGGCTTATAGACATAATCGTGGTGAAAAATTTTTAGAGCCAAGAGAAGACTATGGCTATGCTGAAAACTTCTTATACATGATGTTT	adeliensis_unique
centroid_15840_0006	AATGATGATCTAAGCATAATTTATAATGACCCGCGTAAATTTGGCTACTGGCTCATTAATCAAAACTCTTCTCCTTTAGAGCATAAGGTTTTGGCTACTCATGGGGTCGAACCTCTAACT	adeliensis_unique
centroid_15860_0015	TATATAATAGCTAACCAGTATGATCTACCTGAACAAGTTAATATTCAAACATTTGTAGTTGTATTCACAACAATACTTAGCTTTTTAAGTGTAAATATGTGGATGTATTTTATAAAATAG	adeliensis_unique
centroid_15860_0003	TATATTCTTTTACCATTACAGCTTTTTTTAAGTTGTTATCGTACAGACACCTCAACTCTTAGCTTTAATTATGGTCTTGCTTATGTTGGCAGTATGCTAGTTATGGCTACTTTCACTTTT	adeliensis_unique
centroid_15858_0007	ATTATGCGTAAACAAGGCTCTGGGAAGATTATTCAACATAGCTCTGTTCTTGGACTTATTTCTATGAAATATCGTGGTGCTTATAATGCAAGTAAATACGCTATCGAAGGTATCGCCGAT	adeliensis_unique
centroid_15861_0008	GAATCGTTTTTCACAATACTTAAAGATAATAATATGATAGCTTCGACATCGAATTTTGAATTAGATAATAATCCTGTCTCAGACAATGATTGGGATAGAATCGGTAATGATAGTGAGTTT	adeliensis_unique
centroid_15861_0007	ATAGTTTCTGGTACAGATATATCAGAATCAGATGTCCCTAGTCATTGTTTGTATGGTGCAGAATCGTTTTTCACAATACTTAAAGATAATAATATGATAGCTTCGACATCGAATTTTGAA	adeliensis_unique
centroid_15858_0002	GCTAAATACCTAAAAAACCTAGGGCATAAAGTTTTTGCCTCTGTAAGACAAAATAAAGATTTTGAAATGCTGAAAGAAGAGGGCTTTGATGTATATCTTGTTGATGTTACAAATTATCAG	adeliensis_unique
centroid_15856_0002	GCACAGAAAGGCCAAACTATAATCAGTAAAAATTATGATGAATTTTGTGGTGGAAAAGGTGCTAATCAAGCCGTAGCCGCTAAAAGACTCGGTGCTGAAGTAAGTTTTATAGCAAAACTA	adeliensis_unique
centroid_15856_0009	AATCCAGCTCCAGCTCAAACACTTCCAGATAATTTACTAAAAAAAGTAGATATTATAACCCCAAATGAAACTGAAGCATCCATTATAGCTGGGGTAGAAATTACAGATCTAACTTCTGCT	adeliensis_unique
centroid_15856_0005	TCCACCATACAAAAAAGCTCTGAATCTAAAACAGGCCTAGCTTTTATAACAGTTGATGATTTTGGTCAAAATATAATCAATGTTGTTATGGGTGCAAATGCTGAAGTCGATAAAGAAATC	adeliensis_unique
centroid_15856_0004	GGCGATGATAGCTTTGGCAATAGTCTCCTAAACTTCTATAAAAACACAGGTCTAAACACATCCACCATACAAAAAAGCTCTGAATCTAAAACAGGCCTAGCTTTTATAACAGTTGATGAT	adeliensis_unique
centroid_14662_0001	GTTTCGCGAAGTAACGAAATGTTAAGTTATTATATTATCATTGTCAAATAAAAAGCAGCATATTCTAACGAAATTATTTTTTATTAAGATATTTTGAGTTAATAATACTGGAGCTTGCAG	adeliensis_unique
centroid_14239_0006	TTCTCTCTTCATCCAAGTCTAACACCTACAAACAGAATATATAATGATGGTTCGTTATACATGTTAGAAATTGAAAAAAATAATGGTTCACTAAAATATATAGAATATCGTATACAAAAA	adeliensis_unique
centroid_14237_0017	ATCAACCTAAACAGTAGTCAACTACATATTGGTATGAACAAAAATAAATCTGTAGTGAAACCAAAAACGGCTGCTACACTTGGTGAACAAATACAAAGTCAACCATCTAATATAAAATAG	adeliensis_unique
centroid_14240_0012	AGTAATTTTGTTTCATTAGCTCTTTATAAAAATATTCTCGGAGTAGTAGATAATGATGCAAATATTAAATTAGCAGCTTTCAAAAGTGTTTTTTATAATATAGTTATTTCAATAATTTTT	adeliensis_unique
centroid_14237_0016	GTGCTACTTAATGATGTAAGCTTAGGTTTCGAAATGTGGCGCAGATATAATGGCTTCCCTATCAACCTAAACAGTAGTCAACTACATATTGGTATGAACAAAAATAAATCTGTAGTGAAA	adeliensis_unique
centroid_14230_0003	GGTTGCGGAACAGGTCGTTTAACCAGCGATATCTCTAAAAAAGCAAAAAAGGTCTATGGAGTAGACTATTCACAAGCAATGATTGATAGTGCTAGAAAAAATTTTGAAGATATTGAGTTT	adeliensis_unique
centroid_14232_0010	AGTAACACAGTTGTTGAACAATTAGCATCAAGCTCAGCTACACTTACAGAAAACGAGCGTGAGATGGGTGTTTGTTTAGTTAATATGGGCGCAGATACAACTAGTTTTTCGGTGTTTATA	adeliensis_unique
centroid_14232_0004	GCAGCTTTAGATGAAGCAAAAAATATAGCTGGAGTCGAAATAAAAGAAATTACATTAGGAGTTGGTGGACCAACTATTTCTAGTTTTAATTCATACGGGTTAGCAGCTGTTGAAAATAGT	adeliensis_unique
centroid_14230_0004	GTAGACTATTCACAAGCAATGATTGATAGTGCTAGAAAAAATTTTGAAGATATTGAGTTTAGTGTAGCAGATGCCCAATTAAACTTGGATTACCCAGATCAAACATTTGATGCTGTATTT	adeliensis_unique
centroid_14225_0006	GAAGATGTTAGCCACTCTATAGAAAACAGTAGCAATACTAAAAGAAACTTTATAGCACATATACATAAAAACTTCATTGGAATAGAAACGCTTAAAGCGCTATATCTAAATAATTTTGAT	adeliensis_unique
centroid_14214_0004	AAAAATCTTGATATAAACTTTTTGGCAGCGGCTGTTATGATTGTTACAGGTGTTGTATTTGCACCTATTGGTACTTATGTATCTCAATCAATAGCAGATGAAACCCTTATGACCAGCTTC	adeliensis_unique
centroid_14211_0021	CTTCAAGGAGGTTGGTCAGCAACAACTCATAAAGAGGATTTTAATGGTGATGGTAATAATGTAAACACCGGAGCTTGGTATACTGGTCTTGCCTATGCTTTAAACCTTGGTGGTAGAAAC	adeliensis_unique
centroid_14215_0008	TCTCCAACACTAAAAGAGCTTGAGGGCTTTGAACCTCAATGGGTAATGATGCATTCTCCAGAGACGGTCTTAGAAAATTATAAAGAACTGGGTATTAATTCATCAAAAATTATTGCAACA	adeliensis_unique
centroid_14214_0005	GCACCTATTGGTACTTATGTATCTCAATCAATAGCAGATGAAACCCTTATGACCAGCTTCTCTATGCTGATGGTAATAATTGGTGTTTGGAGTCTAATTAAATCAAGGTTTATGCCAAAT	adeliensis_unique
centroid_14211_0008	GGTACTGCAGCAATCACAACCAAAGGTGAAGTTACATATTTAGGTTCTTATTCAGGAAATAACACAATCCCAATAGGAATGATCTCAAGTAACTTATTTGCATCGACTCTACTTGGACAA	adeliensis_unique
centroid_14209_0008	ATGATTTTTATAGGCATAAAGAGCCAAAAGCTACTAGTAAGAGTTTCATCTTTCTTGGTTTGTGCACTAGTAATAGCTGTTATTTTAGCTTCGATATTTCTAATACCTTTATGGTCATTA	adeliensis_unique
centroid_14209_0005	TTGGGAAGCAGATGGTCATTTTTCTTGGGGATGCTCTACTTCCTGATGATGGTCATTTGGACCGTAATTTACGCCGAAGTTGTTGCTAAATCATTAGCAGCATATCTATATATCTTCAAA	adeliensis_unique
centroid_14205_0003	ACTATAGATGAAAATGGTAAGCTTAAGTTTTTTATTAGTACAACAATCAAGAGTTGTAATGAAGATAAGAGTTTGTGTCACTATGTTAGTGAGCTTAAAGATTCATCAAATACTAAAGTT	adeliensis_unique
centroid_14209_0014	TCACTTGTAATTCCTAAGGAATTTGCACAGGAGGCTGCAGCAGGAAATCAGTCTGCTTTTGTACTACTAGAGCAGCATGGATTATCAAGTGTAGTTTTACATGTTTGTGGGGTTGTTATA	adeliensis_unique
centroid_14209_0013	ACGATGAAAATAGCATTCATCTTATTGGTTAGTTTGATAGGCTTTTATATACTTTCATTTTCACTTGTAATTCCTAAGGAATTTGCACAGGAGGCTGCAGCAGGAAATCAGTCTGCTTTT	adeliensis_unique
centroid_14223_0002	GTAAATCAATGTCAAATGAACGATATTATGCTTTTATCTGTGTCTATGTGTATTCCTTCATATAAAAAGATACAAGCTCTTGCTAAAAAATATGATTTTATTATACCTTCTTTTGGGGTT	adeliensis_unique
centroid_14220_0004	ATGCTAGTTGAAAATACCGCAAACTATAACTATGAATCATCAGCTATTTTATCGACAAATATTGATAAAGCTAATATCAAAATAGATGAAAAAGATAAGACTATAACGTTAAGAGTTAAG	adeliensis_unique
centroid_14219_0018	TATAAAGAACTAAAACCATCAATTGTAGTTACTGGTGATAATGTAAAAGAAACAAGAGAGTTAGTAAACACTATATTCCATGATAATAACCAAACAAAGATAGTGTCTAGTAATCCATAA	adeliensis_unique
centroid_14225_0004	AAAATGAACTGGTGGCTAAAAGAGTTAAATAACCTCAAATCGAACAAAACAATATCATCACCTCAGTTAAAGAAATTAGAAAGTGCTTTTAATAACAATACTCTTTATGATTACCTAATA	adeliensis_unique
centroid_14224_0001	ATGCTAAATAAAATAATCTCTAAAACATTAATCGCTTTTTTATTACTTATTCCTATTAGTGCTTTTACAAATGGGCATACACAGTATAGTATATTTTTGATACCCGATAAAAATGCTGAG	adeliensis_unique
centroid_14223_0004	CACCCGTGGAAAGCAGATAAGTATGTCAATGAGTTAGATAGTTTAGATGAGTATTTGAATGAAGCAAATTATATTGGTGAGATAGGCTTAGATAAGAAGTTTTTGAAATATGCAGCTCCT	adeliensis_unique
centroid_14219_0012	GGCAATAAAAAGATATTTATCTATCAGCTTGCTCCTGCAAACTGGGTTGATCTTATTGAGCATGGAGCATCAAAGAAAGTAAAAGAAGAAATAGTTTTTCGTGATTTGAAGTTATTAAAA	adeliensis_unique
centroid_14215_0017	TATCTGACTTTTCCTAGGGAAAATTTCAGTAATACGGTAACAGCAACTAATGAGCCAGATACGATAATTTTCCTGGTTAAAGACGCACAAGGAGTTTTACCTAGAGTTTCAAAGCTAAGT	adeliensis_unique
centroid_14215_0012	GCTGTAAGTGTTGATGAGCAAGCAAAAAGTACTATGTTTTTTGGATTATCGGGCAGTGGAAAGGCGACTCTAGCTCTTGATAATGAGAAGAGTCTGGTTACTAATGAAGCCGTATCCTGG	adeliensis_unique
centroid_14218_0003	ATTGATGTTTTGGAAGCTGGGTTTCCATCGGCTAGCAAGACTGATTATGAAATAGTAAATACTATATCTAAACGAATGACAGAAAAAAAATCAGATATGATTGTTGCTGGATTGTGTCAG	adeliensis_unique
centroid_15353_0015	AAACAAGGCTGGTCAATATTTATGATAATGCTAGTGCTATTTGTATCATCACTTCTAATTATGACAGTATCTGAGCTACATGGCTGGGGATTATCGCACAACTCAAATTTACAAGATACT	adeliensis_unique
centroid_15353_0009	CATGAAAGTACTACTGTGGGTAATTTCTGGTCTGATTTGAGTAAGTCTACATTTTGGATACTATTGCCGATAGCTTTTATCTTAGCTGTGATTTATATGTCACAAGGGATTCCTCAAAAC	adeliensis_unique
centroid_15353_0021	GTATTCGTTGGTTCATTAATGATTGGTCGCGCTCCGAGCTTTTTAGGTAAACGCATAGACACCGTAGATATGAAGTGGGTTATGATTGGATTACTTGTATCTCCATGTTGTGTGCTTGTA	adeliensis_unique
centroid_15351_0010	CAAAATGATGAGCAAACACAGGCTATACGAGAGTTAAATAATTTTATTAAAAATGATAAAAGAGTAGAAAATTGTATTATATCTATAGGTGATGGGATAAACCTCGTTAGAAAACTATAA	adeliensis_unique
centroid_15350_0006	GTACTTGATGGAGATTGGTTTTATAGTGTTTCAGAAAATTTCCATCCATTTCATAACTATATCCGTTCACTGAGTAATTACGAGTTTACTGAGAAAGAGATTGAGCAAAAAGGAATAACA	adeliensis_unique
centroid_15350_0003	TCAGCAAGACCAATAAGAGATATGTTGCCATTGCTTCCGGTCAAATATCATAAGTGTTTATTGATAGGTTGTAATGGGGGTATTAGCTATAAAGGTGGGGATTTTTTGAGTATAGCCTAT	adeliensis_unique
centroid_15348_0003	GAAAAGCTCAATGCCGACAACATTATCGTTGTAACTGGCCACTTAAAAGAACAAGTTGAAGTTGCCTTATCCGGACACAACATAACATTTGTTCATCAAACAGAGCAGCTCGGAACAGGT	adeliensis_unique
centroid_15366_0022	GATGATAATTATTATTATACTCATGTATATCGAGCTGGTTCCTTAAATACTACCGCAATCATAGCTCAAGGTGTTTCAGGAACTATACAAAAGCTTATTCCAAAGTTTGGAGCACTATTT	adeliensis_unique
centroid_15366_0018	ACTAAAGTGTTTATGGTCGTACCGGATGAAGCTTTTACTTTAGAAGCATTAAATGCTAGAAGGCCTTTAGTCTTTTTTCAAGATGATGGTGTTACAAAAGTTATCCAGTTTAATACACAT	adeliensis_unique
centroid_15363_0022	CCTCAAGTGCTTGGATTTGTTGAACTATTTTTAGTATTATTTAGTTTGAGCCTTAGTATTGGGGTTATATGTTTAACAATAACTAAGTTTCAAATGCATGGTTTTGGATACTGCCTTGGA	adeliensis_unique
centroid_15369_0009	TCAAAAATGGCTATAAATGTTGCAGATAAGTTTAATAAAAAGGGTATTTTTGATAACGAAAATGATTCTTACGAAAAAATTGAGCAATACATAAAAGAAAATTTTGAAAATCATGAAATA	adeliensis_unique
centroid_15368_0009	GTTGAACTAATCCCTGATTTGACAGATTTTAAACTTGATGTAATAAATATAATCAATTACGTAGAAACTTTATACAATACTCAAAAAACATCCGGAAAACTTACTCATGAGACTTATCCA	adeliensis_unique
centroid_15367_0007	TTACAAAATGCCAGCCAAAATCAGCTAAATCAGTATAGCTTTGATAACTTGATGGTAGATGTCAGTGATAGAAAAGTGCTAATAGATGGTGAGCAAATTCACTTATCAAAAAAAGAGTTT	adeliensis_unique
centroid_15363_0020	ATGCTTGTACTATCTCAATTATTTGCAGGAATTCCTAAGTCTACGATATTAGTTAGAAATGTGTTAGTTGGTGTTTTCATAAGCGCTCCAATTGCTATAATCATAAAACTATTCTTGATG	adeliensis_unique
centroid_15360_0010	CTTATTGATTATCAAAGGCTTAATCATGTCCCTCAGGGTGGTGAAAATAAAAATTTCTCTTATAATGTTGATGGGTATGTAGCTTCAACGATGTCTAAGTGGGTGAGTGCCTTAGTTGGT	adeliensis_unique
centroid_15359_0007	GATGATTTTTATGGCGATAGTAAGCTGCAAGCTGAAAATAGCTTAAAAACTCTTGAAGGTAGTGAGTTTAAAGTCGCTATTGTTAGACCACCAATGATATATGGTGAAGGCTCGAAAGGT	adeliensis_unique
centroid_15358_0008	AATATAGGTATCGGAGGTTCTGATTTAGGTCCTAAGATGGTTGCAAGAGCACTAAAACCATATCACACAGATTTAAATATTCACTTTGTTTCAAATGTTGATGCAGATTCTCTTTTGCAA	adeliensis_unique
centroid_15363_0015	TCCTTAGGTACAAATATAAAAGATAAAATAAAAGATCTAAAGATAAGCTTAAAGGATTATAGTCAACCTATAATAATTAGAAACATATATCTAGCTTTAATTAAATTCCTTATTGCGTAT	adeliensis_unique
centroid_15363_0006	TCAGTCATTTTAACAGGAATAAACCATTCTAACTTTATATATGGACTAGCCTTAGGAAATATAACAGCTATCTTAGTTGTTTTTTATTCAGTCAGTGATCAGAATATTACAGCAACAGGA	adeliensis_unique
centroid_15363_0003	GCTGTCATTGGAGCTGTATTTCTCCAACTAAGACCTGAAGCTGGTTTTGTAATAGAAAAAGCTTTATGCCTTATTATTGCAACTCTAACAGGTGCTATTATCGGCTCTGCAATTGTAGTT	adeliensis_unique
centroid_15146_0002	ATAAGTAAATTATTTAAGAGTATTTTTTAAAAGTTGTTAAGCTATATATATTAGCATATATCAAAATCATAGCATTGTAGAATAGATTAAAAATAATTGCTTTACGAATCTCTTTTAGTT	adeliensis_unique
centroid_15293_0001	AAGCTTACTCATTGTTTTTGCTTTTTATATTTAAAAGCAAGTAATTAAAGTGTTCTTATACTATACTAAATATTGCATGCGAAAAAAAATAATTTGAATTCTATGATGATAACTTTAAGT	adeliensis_unique
centroid_15280_0002	CCAGCTTTTGGATAAGATTATCTGTCAGTAGATATACTTACAAGCCATAGAGCAAAACTATAGATATATCAGAGGTAGATGGTTAACTGATGAAATTTGGAGATTGTTTGAGTTTTCTAT	adeliensis_unique
centroid_15336_0002	AAAAAAGATAACTAACTAAAACATAGATAAAACAGTGCTATTCTTTTATCAAGGACTGTTGATTTAAGACTTTTCAATGATATATTAGTAGCTTTTTGTAATACCCATGCTGACAGGTAT	adeliensis_unique
centroid_15304_0003	CCTCTTATAACATAGATAAGACATAGTCTTCTACTTACAAGCTCTCTATGTTCTCTTAAAGACCGTTCGAAGTAGAAAAATATTATATTTTTTAAACGCGCCACAACGAAGTGACACTAG	adeliensis_unique
centroid_15397_0002	CAAGCTGCTAATCAAGGTTACAATATTGGACTACATTACCACAAAAATTCAAATGAGATAGATACCTTAGTTAAGCAAATAAGTAATATTGGTGTAAAAGCTGAAGTATTTCAGGCAGAT	adeliensis_unique
centroid_15396_0008	GATATAAAAAGCCCATTTCCTGAATTTTTTTATGATAGAGATGATTTATATTATGAAAAAAATAAAGAAGACTTTTTAATATATGATCCTCAGGTAATAGAAAAGAAATTAATTAAATTT	adeliensis_unique
centroid_15395_0003	ATTCTTTTTGCTATTAAAGGGACTTATTCTTTGGTTCTCTTACAGTGTGTATATGTTATATTTTTTAGCTACGGTTGGTATAAGTGGCATACACAAGGTATTGATAAGGGCGATCAAGTC	adeliensis_unique
centroid_15398_0008	AATGATAAGGAGCTGATTAAAGCTACAGAAGAAAACTTATCTGAACAGGGTATTTACTATGACCAGATACTTTTTACAAACAAAAATCAAGAAAATCATAATGATAAAAACCCTCGCTTT	adeliensis_unique
centroid_15397_0007	AAGAGTGCCATAAAATACATGTCGAAAAAACATGGTAATAATGGCGGTAAGATCATCAACATCTCTTCAGCTGCTTCAAGACTTGGATCTGCTAATGAATATATTGATTATGCTTGTACA	adeliensis_unique
centroid_15385_0005	ATTGTAAATACAGAGCTAGCAATTCGTTATGGTGATTTTGTTGGTGGACATGGTGTACAGGGTCATGTTGATGAGCAAGGAACTATTAACAGTATCAAAGATGTTGGAGGTGCTTGGTTA	adeliensis_unique
centroid_15385_0002	GTTAAGACTTTTTACATAGCTTTTGATAATTGTAGTAATTGTAATATTGGTGATAGTGTAGCAATCAATGGTACATGTTTAACGGTAACAACAATTAATGCTGAACAGGCTATTGCAAGT	adeliensis_unique
centroid_15387_0004	ACAGCTAGCGATAAAGCAACAGGGGCAGCTTGTGTCATAGAAGCAAATATAGTTCCAGGATCTATAAACCCTACTGTAAGTTTACTTTTAGGGGTTTTAATGGATTCAGCTACTAAATCT	adeliensis_unique
centroid_15403_0007	CTAACTCAGGCTGAAGCAGTTGCAGATATTATCAACGCTTCATCTGAAATAGCTGCAAAGTCTGCAGCAAAATCATTACAGGGTGATTTTTCAAAAGAAATAAATTCCTTATTAGAAAAA	adeliensis_unique
centroid_15402_0009	AGACATAAAGGGTATCCAACTAAAGAGCATCTAGCTAATATTAAAAAATTTGGCATTATAGATATATATAGAAAAAGTTATAAACCCATATTTGAGCTACTAGAAAAAAATAAATTATAA	adeliensis_unique
centroid_15404_0003	TTCACATTACGAACTCCAAATGCTTTTGATGTGATAGAGCAAATTAAAAAAGAAAATAGAGATTTTGTAATAGGAATTGGAACTATTGTGACTATAGAGCAGTTTCGTAAGGCAAGATTT	adeliensis_unique
centroid_15403_0013	ATTGTCACCTCTATTGCAGGAACTACTCGTGATATAGTTAAAGAACATATTCAAATAGATGGTGTGCCAATGCACATTATAGATACTGCTGGGCTTAGAAATAGTGATGACTTAATTGAA	adeliensis_unique
centroid_15402_0006	AATAAACTGCCAAAATGGGACTATACTTCTGAGGCTATAGTAAAGGGTGATTCAAAGGTTCAAGAAATATCTGCAGGATCAATATTGGCGAAAGTTTATCGAGATAACATCTGTTTGTTA	adeliensis_unique
centroid_15402_0004	ATAGTGGAGATTTCACCAGCAGAAATAGATAAGTTAAACATTCTTCAAGCTACACTAACAGGCATGAAAAGAGTTGCTGATAATCTAAAGGGGCAGTTCGATAAAGTGCTAGTTGATGGT	adeliensis_unique
centroid_15402_0001	GTGATAATCCTAGGTATAGATGAAGCAGGCAGGGGACCTTTATCTGGCCCTGTAGTAGTTGCAGGTGTTATTTTGAACCCAGATGAACCAATAGATGGCCTTGGAGATTCTAAAAAACTA	adeliensis_unique
centroid_15400_0016	GAGTCTAAACCTGCAACATCAACTCAAAATACTGTAAACCAGTATGAAGTTGATAATTCAAATGCCCATGCATCACCTGCAGTTAGAAAGCTTGCAAGAATCTTGAATGTAAACCTAAGC	adeliensis_unique
centroid_15384_0008	TTAGTTAACAGGTTATTAAACCAAAAAGATGATTTAGATAATATAAAAAAACAATTGCCTTTAGATGCAGCAATTTCCTATAAAATAATAGCTAAGGAGAAGGGTGAGAATGATGAGTAG	adeliensis_unique
centroid_15375_0015	GAATCTCTAAAGCAGGAAGGTTATGCACAAGAAGATGATGGTGCTTGGGTTGTTGATACCGGTATTGAAAATATACCTCCTTTAATCTTAATAAAACGAGATGGCGGTGTGATGTATGGG	adeliensis_unique
centroid_15374_0001	TTGCACTCTTCTATAGATGTGAGTATCTATCTTTCTTTTTTTCAACTTGCTTGGTTAATCTTTAGCTTAACTTTTGCTATTAAAATTATTGATTTTAGAAGATCTGCTTGGGTTTTCTAC	adeliensis_unique
centroid_15373_0013	GTTCTTAAGCAAGAGCTAGCTCAGGATGATGACTCTATCGAAACCGATAAAGCTGTACTTGGTGTTCTTGGTCTTGATAGTTCTGATGCAGAGAATCAAGTAGCTTCAAATCGTAAGGTT	adeliensis_unique
centroid_15377_0001	GTGATTAGGATTTCAGATAATATTTGTTTAGAAAAACTTTCATTAACTGATGCAGATAAAATTTTTCAATTGGTTGAAGAAAATAGAGAGACACTTCATTATCTAGACTGGGTTAGTAAT	adeliensis_unique
centroid_15375_0026	CAACTGCAATTATTACAATTTCCTATTGCTGTTGCTAAAGCTTATGAAAATTCACAGCCGCATTTTATTTGTGAATATGCATATTCACTAGCGAATGCTTTTAATAAATTTTACGTAAAC	adeliensis_unique
centroid_15375_0024	TATACAGCAGTAAGAGCAAAGTCTATTTTGCGTAAAGTTTTTGGTGATGATTGTAATCTTAGTGATGTAATCTCTAGCAACACTATAAGAGCCGCAACTACTGAACAAGAAGAAAAGCTT	adeliensis_unique
centroid_15372_0020	TTAAGTGTGCTTATATGCACACCTTTAGGCATTTGGATTGGTTTATCTGCAAACCGAACAAAAAAGATTCAACCTATAATTCAAGTTTGTGCTGCAATACCCCAACCAATTTTTTTCCCT	adeliensis_unique
centroid_15371_0004	ACCGGTGCAGCAACTACTCTTAACGTCCACCTCGTTGCTCCGATTCTTGTTTTAGCAGCTGTATTAGGAGATTCTTGCAACTACTTCTTAGGTAGACTTATTGGTAAAAGAATATTTAAG	adeliensis_unique
centroid_15371_0002	TACATTAACATTCTTGGTGACTGGACTTATTTACTGCTTTTTGCAGTTATTTTTTGTGAAACAGGATTTGTAATTACTCCCTTCCTTCCAGGAGATTCACTTTTATTTGCCATTGGATTA	adeliensis_unique
centroid_15373_0003	ATGTATGCATTCAACGACTCAGCATATGAAACACTTACGCCCTTAGCACATGGTTACGATAATGTGGTACCTGATTCTGTACAGAGTGGAATCTTTAACATTATGAATAACCTTAGAGAG	adeliensis_unique
centroid_15372_0026	GGAGCATGGAACTCAGCAATTGCTGCTGAAGTTGTAATCTGGGGCTCTGAAACTATAAAAGTTGATGGTATCGGTGCTCTTGTTTCAACAACAACCTCAAATAATCAGATTCATCAAGCA	adeliensis_unique
centroid_15381_0019	CTTATGTTTGCGGGAGATAAGCTTTACGATATAAGTGCTCTTTCAGAGGGTGAAAAAGTTGATAAAGTAGAACCTACTATTTTGAAAGGTTCTACAACTAATACGCCGATAGTAGTTAAA	adeliensis_unique
centroid_15381_0015	GTATCGGCTAAGTGGTATTTTAATGAAGATCAAAATGGCCCAAGATTAGTTGTTGCTGCTGGCGAGCAGTCTAAAAAAAATGAAGCTAAGGTAAAAATTCTTGATATTAGCTATGATGAA	adeliensis_unique
centroid_15384_0005	TGCATTGATTCAAAACAAGGGGTCCTTAAAGTTGGTTTTAAGATTGACTCCATAAAGTCTTTTAATCCAAATAAAATTGCAGAAAATATTCCAGAGCTGACTAATCTAATACAATTAAAA	adeliensis_unique
centroid_15383_0015	GGTGTTGATGAGACTGGTGTCGTAGCATCTGTTGATAATGCTAGAGCATCGGAGCTTAATCTTGATTTATCACACTTAAAAGTTGGTCAAACAGTTGTGCTTGTAGACCCTAGATACTTT	adeliensis_unique
centroid_15381_0005	GATGGTTATGTTTTTCATAATGTGCTTGTGTCTAGTGAACCATCACTTTATAAGACTAATTCAGATGCATCTTTATATAATGCTCAGCCGCATGTTATAAACTTTATAGTAAATCACAGA	adeliensis_unique
centroid_15379_0029	GCAAAAGATGGTAGTTTTATTATATGTATTTATAACTTTACTCCTGTTGTCTATTATGATTATAGGATTGGTGTGCCAAAAGCTGGATCTTATGAAGAGATTTTTAATACTGATTGCTCA	adeliensis_unique
centroid_15381_0004	ATTGGTGATGAAATAGATAATTTACCAGACTCTGATTATACAATAGGTATACATGAGGTTGATGGTTATGTTTTTCATAATGTGCTTGTGTCTAGTGAACCATCACTTTATAAGACTAAT	adeliensis_unique
centroid_15380_0033	TTTATCGAAGAGTTACCAGATACTGATCTGCATTGGGTTGGTGGTGCAAAAGAAAACCCTGAAGCTCGTAAAGAGAGCTCAAAGCAAAGTTTATCTGCGTTGAAGGATATGTTTGGGTGA	adeliensis_unique
centroid_15380_0001	ATGCTAGATAGATTAAATCCTGAGCAACAAAATGCTGTAAGATACATTGGTTCACCATTGCTTGTGCTAGCAGGGGCTGGAAGTGGTAAAACTAGTGTGATTATTGAGAAAATATCCTAT	adeliensis_unique
centroid_14843_0001	GAGATCACACTAGTCTATTCTTACAACTTTTCTATTGTTCAAATGTATAACATGCTACTATATTGATAATAATATGGTGGCTTTTTTCAGGTGTAAAAAGTTAATAGATGTATTATAATT	adeliensis_unique
centroid_14860_0002	TAACAAGATATTAGAAATAATTCAGTTAATAAGGTATAATTATTTAGTATTTTTACTGGTTTTATTTAGCAGTAAAAAATGTTTTAATATTTTTACTGTTAAGCATGTGAGATTAAATAA	adeliensis_unique
centroid_17044_0002	GATAGTGTAAATGTAAAAATACAAGAATTAAAATCAGGTCAATCTAAATGGGCAAAAACTACGCTAACTCATAGACTAGGGTGTATAAAATCTTTTCGTGATGATTTACTGCAAAATATT	adeliensis_unique
centroid_17044_0001	ATGGATATTATAAATCCTGCGACTAACAAAGTTATAACTTCACTTAAATCAGACACTAAAGATAGTGTAAATGTAAAAATACAAGAATTAAAATCAGGTCAATCTAAATGGGCAAAAACT	adeliensis_unique
centroid_17040_0003	GTGTTTTCTCCTGCAGTATTGTGTATTGCGGTAGCGGTGCTTGCTATAACTCAATTATTTGTTCAGCTAGTATACTTCTTGCATTTAAGTACAGATTCAGAAGCTCGTTGGAACTTAGTA	adeliensis_unique
centroid_17045_0009	ACATTTGCTGGACTTTTAGCAATTGCTAATTTTTTCAAAAATAAACGGATTACTGTCATTGCAATAATTGTTGCTGCTATAGTAGGTGTTAGTAGAATACTAATACTTGATCATTTCGCT	adeliensis_unique
centroid_17044_0021	TTGATGAAAAAAATCTCTGCAGGAAATGTTTATATGAACTGTTGTGATAGAGTGTCACCTAACCTACCATGGGCTGGCAGAAAAATGTCTGGTTTGGGGGCTTCACTTTCTAAACATGGT	adeliensis_unique
centroid_17044_0013	GATGTTGATGGTGTTGCTGAAGGTTTAGTTTCAGGAGCTTTTTATAACAATGGTCAAAGCTGTTGTTCAGTTGAAAGAATATATGTGCATGAAAGTCATTATGATAAGTTTGTAAAAGCA	adeliensis_unique
centroid_17034_0003	ATTGATTGTGCCTTATGTGAACCTGAATGTCCTGTAGATGCTATAAAATCAAGTGATGATTTAGGTGATCAAGAAGACATGATTGTTGAGTTAAATCGTGAGTTAGCAGCAGAATGGCCA	adeliensis_unique
centroid_17038_0032	ATATTACGCCTATGGACTGCATCAGCGGATTATAGAAGTGAAATGGCTGTATCTGATGAAATTTTAAAGCGTACTGCGGATACCTATAGAAGATTGCGTAATACTGCAAGATTTTTACTA	adeliensis_unique
centroid_17038_0014	TATAGCCTAGTAAAACTAGAAAATAACTACATAATCCTGGCTGAAAACCTAGTTGAAGCCACTCTAAAAAGGTACGCGATTGAAGATGCTAGTGTAATTGCTACTACAAATGGTGACAAG	adeliensis_unique
centroid_17055_0006	ACAACAGGGGTTTCTGCTAAAGATCGTGCTCAAACTATACAGGTAGCTTCAAAAACCGCAGCTAAAGCTTCCGAGCTAGCTAGACCTGGTCATATATTTCCATTGATAGCTAATGATAAA	adeliensis_unique
centroid_17050_0014	CTACCGATTAAAAACTCAAACAACTCAACTATTGGTATGTTTTATTTATCTGATAGGGATACTGATTATAACCAGGATAATATAGATGATTTATCAGATCTTCTTTGTGTTGTAGCATCT	adeliensis_unique
centroid_17046_0007	AAAATTATAAACTCACCAGTAAGAACTGGGCAGTCTATTACCGCTAGAGACAGCGATGTAATCATTACTGCAAATGTAAATAATGGTGCAGAGATAATAGCTGATGGTAGTGTTATCGTT	adeliensis_unique
centroid_17046_0005	GGGTTTGTTGTTTCAAATCAAGAATTAAAAACACAAATTGCTAAAGCAGGCTATAACATCCTGAAAAACACTAAAATAAAAGATAGCTCCTCGGATTCAGAAACCGAGGCTACTTCTACA	adeliensis_unique
centroid_17032_0011	GTAACCCACAATATCGAAGAAGCTGTTTTAATGGCAGATAGAGTTATTGTACTTGGCAATAACCCTGGCCATATTACATCACAGGTGAATGTTGATATTAGTATGCCCCGTAGAAGCGAA	adeliensis_unique
centroid_17021_0001	ATGACTAAAAATAAAAAAACCGTTGGTTTTATAGGTTGGCGAGGTATGGTTGGCTCTGTACTTATGAACAGAATGGCACAATCTAATGATTTTGAAAAAATCACACCTTTGTTTTTCACG	adeliensis_unique
centroid_17020_0003	CAAATGCTATCAGAAAAGATAGTTACAAAGCTTTTGCAGATGTTAGTATTTACTAATCAGGCAAAGCTATGCGTAGATGTCGGTACATATACAGGGATGTCTGCTATAGCAATGGCAGAA	adeliensis_unique
centroid_17019_0013	GATAATAGTGATTTTCTAAATGCTACATTTAGGCTGCCAGACTTTTTTAAAATTTGTTTAGATTTAGGTGTTAGGTTGATTGTAGTAACAGATGGGTCTAATGGTGTTTATGCTGCCACT	adeliensis_unique
centroid_17021_0006	GCATCTAATTATCGTATGGATGATAATTGCATAATAGCTTTAGATCCTATTAATCTATCAAATATCCAGCAAGCAATAAATGATGGTGTTAAGAACTTTATTGGCGGTAACTGTACAGTT	adeliensis_unique
centroid_17019_0009	TCAGCAGCAAGACTCCCTGAAATTGTTGATTTAGCTACTAAAAGCGACACTAAAATAGCTATAAACCCAGGTTCTTCACAGCTCAGTATTGGTGAAAGTTTTATTAAGGAGTCTATGTCG	adeliensis_unique
centroid_17015_0018	GAAAGTATCAAAAATATGGATTATAATTGTATAGATGATCAAGAAACTTTTAGAATACTTAAAAGTGAGGCTCAAAAAAAAGGGGACTCAATTAAAGCTATAGAGTATTATCAGAAAGAA	adeliensis_unique
centroid_17019_0008	CTTCCCGAACAAGCAATTGCAGATAGTGATTTTATATATATAACCTCTTTAAGTCAGTCATCAGCAGCAAGACTCCCTGAAATTGTTGATTTAGCTACTAAAAGCGACACTAAAATAGCT	adeliensis_unique
centroid_17030_0035	TCTATTATGGGCTCTATAAGTAGTTTGAAATCGTTCAAAGAATCATTTAATGAAATCCAAAAAGATGAAATGTTAGATATTGCGTTATCCGAGTCTAAAAGGTTGGATAATTATATCGAT	adeliensis_unique
centroid_17030_0017	AAAATATCTGAAGCGATAACTGAGTATGCAGTTTCGATAGGTGCAACAGATATTGTTATTGGGAAGTCTATAAGACCTAAATGGAAAGATGTGATTTTAGGCTCGGTTGTCTATGATTTA	adeliensis_unique
centroid_17030_0015	TTGATAGCTGTTTTTGTGCAGCGGTCTGACTCGCTTAGCAAAGTAAGTTTTGGCTTGATTAGACGCTATAAGTTATTAGCGAATAGTCTTGGTTATAATATCGACCATATCCTTGGTGAT	adeliensis_unique
centroid_17032_0006	TTAGAAAATATTTTATTTGGCACAGATGCTCTTGGTATATCAAGAGCAAAAAGTACTCCAAAAGCTTTAGAAATAATTAAAGATATAGGCTTAAATGGCTTTGAAGATCTATACACTAGC	adeliensis_unique
centroid_17030_0039	GATATTGAATTTGATAATTCAAAAGATGAATTTGAGTTTGAATGTGATGAAATGTTATTTAAACAAGTTATGCTAAATTTAGTTGATAATGCTGTAAAGTTCTCAAATTCCGATAACAGT	adeliensis_unique
centroid_17029_0015	GGTAAAATATTTTTCATAGTAATTCACGCATTCTTAATAGTAATATTTTTCTTTTTCACTCTTAGTTTTATGGCTAAAAGTAGTATTACTCTACTTATATTAACAACAATGGTTGTTTAT	adeliensis_unique
centroid_17023_0018	TATATTAATGACTTAAAAGCTAAACTACATAGAAATTGCCAGCTATGGAAAGCATACGGTGTTGATAAATCTATCCCTGAATTTTTAGACAATATTGATTACCATCTTTTAGACACTAAA	adeliensis_unique
centroid_17021_0010	CAAAGTAAAGTTATGAGTGAAAGCTTAAATACTAAAGATGCGCTAGAGCTAGAAAAAAATGTCCGTTCTCAAACAAAAAATGATAACTTCTCTTGTACTCAATTTATGGCTCCAATGGCT	adeliensis_unique
centroid_17021_0008	AGCTTAATGATGTTAGCTATACATGGCTTGCTGAAAGCTCAACTTATTGAGTCTATATCTGTAATGAGCTACCAAGCAGTTTCTGGATCTGGTGCTCGTGCTATGAGTGAACTTTTAGAG	adeliensis_unique
centroid_17029_0008	CCTACAATGGGTTTCTTATGGGGTATTGGGCCAATACTTGGACCAATTATGGGTGGTTTTTTGCAAGAATTATTTGGTTGGAAATCTGGGTTTTACTTTTTTGCTATTATAGTAGGTTTA	adeliensis_unique
centroid_17025_0001	ATGAACAAACTATTTATTATAGGGACTGATACAGAAGTTGGTAAAACATTTGTTTCCGTAAACTTAATCAAAGCTTTTAACTATCTCCATATTAATTCAAAGTGTTTGAAACCTGTAGCC	adeliensis_unique
centroid_16953_0014	CTAGTAATGGTAGTATCTGGACTTATTATTGGTAACAGCAAATTTAAAAGTAGACTATCTAACAGAGAGGTCAAAAAATTCACAGATTTTTGGTTAACAATTGATGAATTATTAAATGCA	adeliensis_unique
centroid_16953_0007	ATTATCCCAATGATTTTAGGCAAACAACTTCCTTATGTTGTATATCTGTTAGTGGGGGCTATAGTTTCCCCTACAGATCCTGTTACAGTATTTGCCGTTTTCAAAAAAAACAAAAATGTT	adeliensis_unique
centroid_16956_0009	CCGGTGATCACAAGTTTAGTTGCATCTGTAAATGTTCATCATACTTTACCATTTGCATTTGCTGCAGTGATGGCTTTTATCAATGTGATTTTTGTTGCAATAGTGATGAAAAAAGATTTA	adeliensis_unique
centroid_16953_0015	AACAGAGAGGTCAAAAAATTCACAGATTTTTGGTTAACAATTGATGAATTATTAAATGCATTTTTATTTGTTTTAGTCGGAATAAAAATATTAGAACTAGATTATTCGAATAAAATACTA	adeliensis_unique
centroid_16953_0005	TTCGCCTCAGCAATGCACCTTAACTTACTAAATCTTAAAAAACACTTTTTAGGTGTTTTGACTCTTTCTAGCATAGGAGTAGTTATCTCAACATTTATCATAGGTACCCTTGGATGGCTA	adeliensis_unique
centroid_16950_0014	AGCTCTACCCTAATTCTTCTAAACCTTCTTATATTTTCACTTATGTGTATACCATCAGGGATCCTTGCTGATAAATATAATCCTTTATCAGTCTTTGTGTTAGGGTCAGTTGGTGTACTA	adeliensis_unique
centroid_16950_0005	AAATCATTTATTCTCACAATTCTTTTAATGGGCTCATCATCATTCCTTATAGCTTTACTACCATCATATAATACTGCGGGGATTATAACCGTTATAGTATTTGTTTTATTAAGGATAATC	adeliensis_unique
centroid_16950_0003	AGTGAAGGATCAGAGGCTTTACAGACTTTATCTGCATTTACTGTTTTTGCAGTTGGTTATTTAGCACGACCTCTTGGTGGAATAATATTTGGTCATATTGGTGATATTTATGGACGCAAA	adeliensis_unique
centroid_16953_0004	CAACTAGATAGTGTTAACTTTAAGGCAGTTGTATTACATGGCATGCTTGGTTACTTGCTTTTCGCCTCAGCAATGCACCTTAACTTACTAAATCTTAAAAAACACTTTTTAGGTGTTTTG	adeliensis_unique
centroid_16953_0003	TCTTTGATACTACTGGTTTTAATAAACTTTAAACCACACTTATTTGACCCTGTTTATAATCAACTAGATAGTGTTAACTTTAAGGCAGTTGTATTACATGGCATGCTTGGTTACTTGCTT	adeliensis_unique
centroid_16953_0001	ATGAGTCACCATAGTTTATTTGTATTACTTTGTATCATTACGGCATTAGCAAGTTATATTAACCTAAAGTATCTTAAACTGCCAAAACCTGTAGGCTTGATAGTTATTAGTGCTGGTTTT	adeliensis_unique
centroid_16963_0014	ATCGCAGGTTTACTATCAGCGGTAGGAATCTCAGGAATGGATAGATTGTTAAAGTTTAATATCGTTGCATTATCTGGTAGAGCTGTTGAATCATCAGGAAGTATAGATTTGTTGTTATTA	adeliensis_unique
centroid_16964_0007	AGAGCTACAATTAGTGATCAATTTAATCTTAAAGAAGCTACAAATATATACAATATTATCTATCCTATTGTTGCAATTTCTCCTGCCATAGCTCCTCTAATAGGAGGATATATTTCAACA	adeliensis_unique
centroid_16963_0027	TTAGCCCAAGCAGATGTAGGTATTGCAATGGCATCGGGCACTTCAGCGGCTAGAGAAGCCGGTAATATGGTTGACCTTGATTCTGACCCTAAGAAGATTATCGAGATTGTCAAAATCGGT	adeliensis_unique
centroid_16956_0015	CAACCTAAACTTTTTACGAAATTTAGTAACTCTAATGTTTTTGTTCCGGCTGCTATTGTTTTAGGTGTGGGAAGTATTCTTGTTGGAGTTATAGGCCCTCAAGAAGGTCAGTGGATTTTA	adeliensis_unique
centroid_16963_0001	ATGAATAAGAAATCTTCAATGCTGTCTAAAGAATTAGTTATTCCAGCAATACTTAAATCATTTACAAAATGTAATCCAAAACAAATGGTTGCTAATCCTGTGATGTTTTGTGTTGAGGTC	adeliensis_unique
centroid_16961_0001	ATGAAACTTAAAAAAATAATTACTATAGCTTTTGGAATTGCAATGATTATTCCTTCTATAGGATTTAGTGAAGACTATAAACAAATGTTAAAGCAAGCCCAAAACCAATATTCTGATCAA	adeliensis_unique
centroid_16958_0003	GCAGTGTCTCAAGCATATGCTTTTGGGTATGCAAATGTTCATCGAGGAGTGTATTTTCTTAGTCAAGAAGCTAGTAATAAATTTGAAAGTGTAAGAACTTTAGTGCAAAAATTTATAAAT	adeliensis_unique
centroid_16933_0002	GACTTCTTTGATAGAGATCTATATTTGGAAAAACAAACTCATCAAGCTTGGTTAAAACTAAAAGAACAAGCTTCGAAAGATGAAGTTAATTTGCATATTGTATCTGGTTTTAGGAGCTAT	adeliensis_unique
centroid_16928_0020	AGAGCGGGAGCACAAGAGGTATGTCAAAACATCGAGAAATTTGGAGTAGAAAGAATTGTATATGTATCTTGTAGTACAGCAACCCTAGCTCGTGATGCTGGAATCTTGGTAAATCAAAAA	adeliensis_unique
centroid_16938_0005	TTATCACTATTTATACTCTCTATAGTAGCTTTATTTAAAGGCTCTGCGTTTAAAGCTGCTTGTTTATTATTTTTTAGTATTTATACAATTTTAAATATTTTATCGTTATTCAGCGGTGCT	adeliensis_unique
centroid_16928_0017	TTTGCAAAGACTGTAATCGGTGTTGAAGGTGAGCAAACAATGGTTAATAGAGCTATTGAAACTGCAAAAAATAACAATGTAAAAAATGCAAAGTTTTACATGGCTAACTTATTTGAAAGC	adeliensis_unique
centroid_16928_0007	ATTCTAGAACCGCTATTATCACAAAATACTGAAGGCTATCGTAACAAAGCTAGATTAGGCGTAAGGTTTGTTACAAAAAAAGGTAGAATTTTAGTTGGTTTTAGAGAAAGAAATGGCAGG	adeliensis_unique
centroid_16928_0004	GGTAAGGTTGTAGAATATATTTCTAAGTCAGCAGAAAGGGTTGAGCCTATTTGTGAGCATTTTGAAATCTGTGGGGGATGTAGCTTACAGCATATGTCATCACAAGCGCAAATTAAGCTT	adeliensis_unique
centroid_16946_0002	GCTAGTGTTCCTATCTACATATTCCTACCAGATTATTATCATACTAGTTTTGGTATAAATCTAACTATACTTAGTATAGTTTTATTTGGCTTACGGATATTTGATGCTATATTAGACCCT	adeliensis_unique
centroid_16945_0005	ATTGAAGGAATAACTAAAACAGACCCTACTGACTTTTATATAAAAATCGAACCAACATCAAAAGATACCTTCTTGATGACTATTAAATTTGGTGAGTTTGGTGATCAAGCAAAATCTTCA	adeliensis_unique
centroid_16945_0003	GTTTACATTATAGAGATGCAAGGTAGTTATAAAGATATATATAACGCTTCTATAGAAACTCTTGGCAATAAAAACAACTATAAATTAGTAGGTTCTACCAATAGCGGTGAAAATGCTCTT	adeliensis_unique
centroid_16948_0006	CTTAACTATGATGGTTTAGGTATTGTTAATGATATAAAAAATAACCATAAAAAAGCATTTTTAAATAAAAAAGTGCTCATAGTAGGTGCAGGTGGAGCCGCAAAAGCTGTAGTTGCTGCA	adeliensis_unique
[truncated: 186,432 more rows]
