# Supplementary material for: Genomic characterization of Francisella tularensis and other diverse Francisella species from complex samples
Source: PLoS One. 2022 Oct 12;17(10):e0273273. doi: 10.1371/journal.pone.0273273 (PMC9555625; doi:10.1371/journal.pone.0273273)
Supplement: S3 Table — Metadata for samples enriched and analyzed in this study. (XLSX) [file pone.0273273.s006.xlsx]

## Sheet: S3_Table
ID	SRA accession	Description of original complex sample	Date/Year of Collection	Geographic Source	Ft-spFTT0376 assay result	Ft-sp.FTS_0772 assay result	# of enrichments	Total sequencing reads	Total Francisella reads	% Francisellaceae reads	# of probes mapping (out of 188431 total)	% of probes mapping	Francisella MAG (Yes/No)	# of Francisella MAGs	Francisella MAG size	# of contigs in Francisella MAG	Species/clade grouping in MAG dendrogram	# of unique sdhA amplicons	Species/clade grouping in sdhA phylogeny	Species/clade-specific phylogenies that include this sample
Dust1	SRR20648767	Dust DNA extract spiked with F. tularensis DNA	2021	Flagstaff, Arizona, USA	Positive	Positive	0	2675740	814	0.000304215	15	7.96047e-05	No	0	NA	NA	NA - no MAG	NA - not examined	NA - not included
Dust2	SRR20648766	Dust1 sample enriched one time	2021	Flagstaff, Arizona, USA	Positive	Positive	1	3325616	1464852	0.440475	19983	0.106049	Yes	1	1647965	346	NA - not included	NA - not examined	NA - not included
Dust3	SRR20648745	Dust1 sample enriched two times	2021	Flagstaff, Arizona, USA	Positive	Positive	2	3891284	2704094	0.69491	19973	0.105996	Yes	1	1747923	780	NA - not included	NA - not examined	NA - not included
F0737	SRR20648731	F. tularensis PCR-positive human lymph node aspirate	2011	Corum, Turkey	Positive	Positive	2	23861334	22678754	0.950439	19834	0.105259	Yes	1	1776375	221	F. tularensis	NA - not examined	NA - not included	F. tularensis
F0738	SRR20648742	F. tularensis PCR-positive human lymph node aspirate	2011	Cankiri, Turkey	Positive	Positive	2	10791373	9932112	0.920375	19562	0.103815	Yes	1	1768835	306	F. tularensis	NA - not examined	NA - not included	F. tularensis
F0739	SRR20648712	F. tularensis PCR-positive human lymph node aspirate	2011	Yozgat, Turkey	Positive	Positive	2	23333900	22598315	0.968476	20039	0.106347	Yes	1	1770912	182	F. tularensis	NA - not examined	NA - not included	F. tularensis
F0741	SRR20648717	F. tularensis PCR-positive human lymph node aspirate	2011	Corum, Turkey	Positive	Positive	2	25149244	21175858	0.842008	19337	0.102621	Yes	1	1748280	632	F. tularensis	NA - not examined	NA - not included	F. tularensis
F0742	SRR20648716	F. tularensis PCR-positive human lymph node aspirate	2011	Corum, Turkey	Positive	Positive	2	39914214	35917454	0.899866	20237	0.107397	Yes	1	1777003	168	F. tularensis	NA - not examined	NA - not included	F. tularensis
F0744	SRR20648715	F. tularensis PCR-positive human lymph node aspirate	2011	Bala, Turkey	Positive	Positive	2	17485202	15511970	0.887148	19804	0.105099	Yes	1	1769703	182	F. tularensis	NA - not examined	NA - not included	F. tularensis
F0745	SRR20648714	F. tularensis PCR-positive human lymph node aspirate	2011	Ankara, Turkey	Positive	Positive	2	45109178	44265328	0.981293	20602	0.109334	Yes	1	1777591	119	F. tularensis	NA - not examined	NA - not included	F. tularensis
F0749	SRR20648765	F. tularensis PCR-positive human lymph node aspirate	2011	Ankara, Turkey	Positive	Positive	2	27439218	26111178	0.951601	20275	0.107599	Yes	1	1773297	154	F. tularensis	NA - not examined	NA - not included	F. tularensis
F1069	SRR20648764	F. tularensis PCR-positive squirrel spleen	1905-07-08	Arizona, USA	Positive	Positive	2	22247276	20629763	0.927294	20710	0.109908	Yes	1	1801662	77	F. tularensis	NA - not examined	NA - not included	F. tularensis
Air01	SRR20648763	Francisella PCR-positive air filter	2018-06-15	Houston, Texas, USA	Negative	Negative	2	14958006	13475608	0.900896	37323	0.198073	Yes	2	1578042; 1777522	539; 211	F. philomiragia (Air01.1), F. novicida (Air01.2)	2	F. orientalis/noatunensis/philomiragia (Air01.1), F. novicida (Air01.2)	F. philomiragia (Air01.1), F. novicida (Air01.2)
Air02	SRR20648762	Francisella PCR-positive air filter	2018-06-16	Houston, Texas, USA	Negative	Negative	2	15966314	13952999	0.873902	32188	0.170821	Yes	1	1569127	896	F. philomiragia	1	F. novicida	F. philomiragia
Air03	SRR20648761	Francisella PCR-positive air filter	2018-06-18	Houston, Texas, USA	Negative	Negative	2	8735004	3325822	0.380746	3037	0.0161173	No	0	NA	NA	NA - no MAG	0	NA - no sdhA amplicon recovered
Air04	SRR20648760	Francisella PCR-positive air filter	2018-06-18	Houston, Texas, USA	Negative	Negative	2	11035844	5781707	0.523903	13128	0.0696701	No	0	NA	NA	NA - no MAG	0	NA - no sdhA amplicon recovered
Air05	SRR20648759	Francisella PCR-positive air filter	2018-06-19	Houston, Texas, USA	Negative	Negative	2	6225194	4816048	0.773638	5619	0.0298199	No	0	NA	NA	NA - no MAG	0	NA - no sdhA amplicon recovered
Air06	SRR20648758	Francisella PCR-positive air filter	2018-06-20	Houston, Texas, USA	Negative	Negative	2	11777790	9663359	0.820473	14756	0.0783098	No	0	NA	NA	NA - no MAG	0	NA - no sdhA amplicon recovered
Air07	SRR20648757	Francisella PCR-positive air filter	2018-06-21	Houston, Texas, USA	Negative	Negative	2	4923989	1260594	0.256011	2665	0.0141431	No	0	NA	NA	NA - no MAG	0	NA - no sdhA amplicon recovered
Air08	SRR20648756	Francisella PCR-positive air filter	2018-06-21	Houston, Texas, USA	Negative	Negative	2	6751532	2459820	0.364335	12505	0.0663638	No	0	NA	NA	NA - no MAG	0	NA - no sdhA amplicon recovered
Air09	SRR20648746	Francisella PCR-positive air filter	2018-06-21	Houston, Texas, USA	Negative	Negative	2	5737252	3544735	0.617845	18236	0.0967781	No	0	NA	NA	NA - no MAG	0	NA - no sdhA amplicon recovered
Air10	SRR20648747	Francisella PCR-positive air filter	2018-06-21	Houston, Texas, USA	Negative	Negative	2	15848590	1508653	0.0951916	1437	0.00762613	No	0	NA	NA	NA - no MAG	0	NA - no sdhA amplicon recovered
Air11	SRR20648748	Francisella PCR-positive air filter	2018-06-21	Houston, Texas, USA	Negative	Negative	2	5771874	2757415	0.477733	17136	0.0909405	No	0	NA	NA	NA - no MAG	0	NA - no sdhA amplicon recovered
Air12	SRR20648749	Francisella PCR-positive air filter	2018-06-21	Houston, Texas, USA	Negative	Negative	2	4882288	3418784	0.700242	25502	0.135339	Yes	1	1668909	1531	F. philomiragia	0	NA - no sdhA amplicon recovered	F. philomiragia
Air13	SRR20648750	Francisella PCR-positive air filter	2018-06-21	Houston, Texas, USA	Negative	Negative	2	10352624	994244	0.0960379	1137	0.00603404	No	0	NA	NA	NA - no MAG	0	NA - no sdhA amplicon recovered
Air14	SRR20648751	Francisella PCR-positive air filter	2018-06-21	Houston, Texas, USA	Negative	Negative	2	14049012	974734	0.069381	1043	0.00553518	No	0	NA	NA	NA - no MAG	0	NA - no sdhA amplicon recovered
Air15	SRR20648752	Francisella PCR-positive air filter	2018-06-30	Houston, Texas, USA	Negative	Negative	2	13072370	10635944	0.81362	14047	0.0745472	No	0	NA	NA	NA - no MAG	0	NA - no sdhA amplicon recovered
Air16	SRR20648753	Francisella PCR-positive air filter	2018-07-01	Houston, Texas, USA	Negative	Negative	2	12799334	10991812	0.85878	10814	0.0573897	No	0	NA	NA	NA - no MAG	0	NA - no sdhA amplicon recovered
Air17	SRR20648754	Francisella PCR-positive air filter	2018-07-02	Houston, Texas, USA	Negative	Negative	2	10135820	7588484	0.74868	5991	0.0317941	No	0	NA	NA	NA - no MAG	0	NA - no sdhA amplicon recovered
Air18	SRR20648755	Francisella PCR-positive air filter	2018-09-21	Houston, Texas, USA	Negative	Negative	2	6046234	3599047	0.595254	23536	0.124905	No	0	NA	NA	NA - no MAG	0	NA - no sdhA amplicon recovered
Air19	SRR20648732	Francisella PCR-positive air filter	2018-09-21	Houston, Texas, USA	Negative	Negative	2	15293732	12130558	0.793172	26084	0.138427	Yes	1	1600514	482	F. opportunistica	2	F. opportunistica (19.1), F. novicida (19.2)	F. opportunistica
Air20	SRR20648733	Francisella PCR-positive air filter	2018-09-21	Houston, Texas, USA	Negative	Negative	2	11058986	9032594	0.816765	21273	0.112895	Yes	1	1756605	1015	F. opportunistica	1	F. opportunistica	F. opportunistica
Air21	SRR20648734	Francisella PCR-positive air filter	2018-09-21	Houston, Texas, USA	Negative	Negative	2	7217490	5136575	0.711684	21036	0.111638	Yes	1	1890102	1195	F. opportunistica	2	F. opportunistica (21.1), F. novicida (21.2)	F. opportunistica
Air22	SRR20648735	Francisella PCR-positive air filter	2018-09-22	Houston, Texas, USA	Negative	Negative	2	13827132	10329970	0.74708	17329	0.0919647	Yes	1	1581010	891	F. opportunistica	1	F. opportunistica	F. opportunistica
Air23	SRR20648736	Francisella PCR-positive air filter	2018-09-22	Houston, Texas, USA	Negative	Negative	2	7868824	6312928	0.802271	25210	0.133789	Yes	1	2348117	865	F. opportunistica	2	F. opportunistica (23.1), F. novicida (23.2)	F. opportunistica
Air24	SRR20648737	Francisella PCR-positive air filter	2018-09-22	Houston, Texas, USA	Negative	Negative	2	6335058	4480871	0.707313	23170	0.122963	No	0	NA	NA	NA - no MAG	1	F. opportunistica
Air25	SRR20648738	Francisella PCR-positive air filter	2018-09-22	Houston, Texas, USA	Negative	Negative	2	8339760	5677675	0.680796	23435	0.124369	Yes	1	1545718	714	F. opportunistica	2	F. opportunistica (25.1), F. novicida (25.2)	F. opportunistica
Air26	SRR20648739	Francisella PCR-positive air filter	2018-09-22	Houston, Texas, USA	Negative	Negative	2	6210064	4864379	0.783306	23809	0.126354	No	0	NA	NA	NA - no MAG	0	NA - no sdhA amplicon recovered
Air27	SRR20648740	Francisella PCR-positive air filter	2018-09-22	Houston, Texas, USA	Negative	Negative	2	5540152	3798685	0.685664	22804	0.12102	No	0	NA	NA	NA - no MAG	1	F. novicida
Air28	SRR20648741	Francisella PCR-positive air filter	2018-09-22	Houston, Texas, USA	Negative	Negative	2	5783952	4804957	0.830739	23159	0.122904	Yes	1	1885207	766	F. opportunistica	1	F. opportunistica	F. opportunistica
Air29	SRR20648743	Francisella PCR-positive air filter	2018-09-22	Houston, Texas, USA	Negative	Negative	2	5117632	3982349	0.778162	23811	0.126365	Yes	1	2161970	866	F. opportunistica	2	F. opportunistica (29.1), F. novicida (29.2)	F. opportunistica
Air30	SRR20648744	Francisella PCR-positive air filter	2018-09-22	Houston, Texas, USA	Negative	Negative	2	12255982	9715898	0.792747	22289	0.118287	Yes	1	1501353	501	F. opportunistica	1	F. opportunistica	F. opportunistica
Air31	SRR20648730	Francisella PCR-positive air filter	2018-09-22	Houston, Texas, USA	Negative	Negative	2	9365468	8097412	0.864603	25321	0.134378	Yes	1	2171201	757	F. opportunistica	2	F. opportunistica (31.1), F. novicida (32.2)	F. opportunistica
Air32	SRR20648729	Francisella PCR-positive air filter	2018-09-22	Houston, Texas, USA	Negative	Negative	2	7815578	6002265	0.767987	24095	0.127872	Yes	1	2010492	785	F. opportunistica	1	F. opportunistica	F. opportunistica
Air33	SRR20648728	Francisella PCR-positive air filter	2018-09-22	Houston, Texas, USA	Negative	Negative	2	15047988	10243997	0.680755	20714	0.109929	Yes	1	1591651	495	F. opportunistica	1	F. opportunistica	F. opportunistica
Air34	SRR20648727	Francisella PCR-positive air filter	2018-09-22	Houston, Texas, USA	Negative	Negative	2	5215464	4289882	0.822531	23457	0.124486	Yes	1	1880496	755	F. opportunistica	2	F. opportunistica (34.1), F. novicida (34.2)	F. opportunistica
Air35	SRR20648726	Francisella PCR-positive air filter	2018-09-22	Houston, Texas, USA	Negative	Negative	2	6775860	5014802	0.740098	24042	0.12759	No	0	NA	NA	NA - no MAG	2	F. opportunistica (35.1), F. novicida (35.2)
Air36	SRR20648725	Francisella PCR-positive air filter	2018-09-22	Houston, Texas, USA	Negative	Negative	2	5871978	4857375	0.827213	29320	0.155601	No	0	NA	NA	NA - no MAG	2	F. sp. LA11-2445 (36.1), F. novicida (36.2)
Air37	SRR20648724	Francisella PCR-positive air filter	2018-09-22	Houston, Texas, USA	Negative	Negative	2	5474452	4594741	0.839306	25822	0.137037	Yes	1	2256752	781	F. opportunistica	2	F. opportunistica (37.1), F. novicida (37.2)	F. opportunistica
Air38	SRR20648713	Francisella PCR-positive air filter	2018-08-30	Miami, Florida, USA	Negative	Negative	2	8026586	2603534	0.324364	942	0.00499918	No	0	NA	NA	NA - no MAG	0	NA - no sdhA amplicon recovered
Air39	SRR20648711	Francisella PCR-positive air filter	2018-09-02	Miami, Florida, USA	Negative	Negative	2	9815426	3142720	0.320182	1999	0.0106087	No	0	NA	NA	NA - no MAG	0	NA - no sdhA amplicon recovered
Air40	SRR20648710	Francisella PCR-positive air filter	2018-09-27	Miami, Florida, USA	Negative	Negative	2	5389103	3883416	0.720605	5506	0.0292202	No	0	NA	NA	NA - no MAG	0	NA - no sdhA amplicon recovered
Air41	SRR20648723	Francisella PCR-positive air filter	2018-10-09	Miami, Florida, USA	Negative	Negative	2	12404286	1036214	0.0835368	908	0.00481874	No	0	NA	NA	NA - no MAG	0	NA - no sdhA amplicon recovered
Air42	SRR20648722	Francisella PCR-positive air filter	2018-11-01	Miami, Florida, USA	Negative	Negative	2	9549074	1906844	0.199689	1059	0.00562009	No	0	NA	NA	NA - no MAG	0	NA - no sdhA amplicon recovered
Air43	SRR20648721	Francisella PCR-positive air filter	2018-11-17	Miami, Florida, USA	Negative	Negative	2	7465018	3020034	0.404558	4963	0.0263386	No	0	NA	NA	NA - no MAG	0	NA - no sdhA amplicon recovered
D.v.0160	SRR20648720	Dermacentor variabilis tick containing a FLE	2010-04-17	Morden, Canada	Negative	Negative	2	443878	304376	0.68572	11111	0.0589659	Yes	1	1453376	483	Francisella-like endosymbiont	NA - not examined	NA - not included	Francisella-like endosymbiont
D.v.0228	SRR20648719	Dermacentor variabilis tick containing a FLE	2011-05-29	Windsor, Canada	Negative	Negative	2	413912	279924	0.676289	10901	0.0578514	Yes	1	1449687	602	Francisella-like endosymbiont	NA - not examined	NA - not included	Francisella-like endosymbiont
D14IT15.2	SRR16203935	Hyalomma rufipes tick containing a FLE	2014-05-01	Capri, Italy	Negative	Negative	2	12086278	9663406	0.799535	12095	0.064188	Yes	1	1369561	647	Francisella-like endosymbiont	NA - not examined	NA - not included	Francisella-like endosymbiont
D14IT20	SRR16203936	Hyalomma rufipes tick containing a FLE	2014-05-01	Capri, Italy	Negative	Negative	2	9996336	7803408	0.780627	12095	0.064188	Yes	1	1613636	764	Francisella-like endosymbiont	NA - not examined	NA - not included	Francisella-like endosymbiont
DALBE3	SRR20648718	Dermacentor albipictus tick cell line containing a FLE	1989	Minnesota, USA	Negative	Negative	2	11685306	9017076	0.771659	11410	0.0605527	Yes	1	1216748	280	Francisella-like endosymbiont	NA - not examined	NA - not included	Francisella-like endosymbiont
