# Supplementary material for: Genomic characterization of Francisella tularensis and other diverse Francisella species from complex samples
Source: PLoS One. 2022 Oct 12;17(10):e0273273. doi: 10.1371/journal.pone.0273273 (PMC9555625; doi:10.1371/journal.pone.0273273)
Supplement: S4 Table — The breadth of coverage at 3x depth for samples across selected probes. (XLSX) [file pone.0273273.s007.xlsx]

## Sheet: S4_Table
Sample	Species and clade-specific probes															68 F. tularensis-specific probes
	allofrancisella (n=2961)	adeliensis (n=20350)	salimarina (n=1)	orientalis (n=75)	noatuensis (n=459)	philomiragia (n=92)	novicida (n=7)	opportunistica (n=2475)	FLE (n=759)	hispaniensis (n=533)	tularensis (n=68)	Clade 1 (n=324)	Clade 2 (n=13)	Clade 4 (n=137)	Clade1-4 (n=474)	1	2	3	4	5	6	7	8	9	10	11	12	13	14	15	16	17	18	19	20	21	22	23	24	25	26	27	28	29	30	31	32	33	34
Dust3	0	0	0	0	0	0	0	0	0.131752	0	100	84.26	0	0.729927	88.24	100	100	100	100	100	100	100	100	100	100	96.6667	100	100	100	100	100	99.1667	100	100	100	100	100	100	100	100	100	100	100	100	100	100	100	98.3333	100
F0737	0	0	0	0	0	0	0	0	0.263505	0	100	86.73	0	0.729927	82.36	100	89.1667	100	100	100	100	100	100	99.1667	100	100	100	95.8333	100	100	100	100	100	100	100	100	100	100	100	97.5	100	100	100	100	100	100	100	100	100
F0738	0	0	0	0	0	0	0	0	0.131752	0	100	86.42	0	0.729927	82.36	100	89.1667	100	100	100	100	100	100	95.8333	100	100	100	99.1667	100	100	100	100	100	100	100	100	100	100	100	98.3333	100	95.8333	100	100	100	100	100	100	100
F0739	0	0	0	0	0	0	0	0	0.131752	0	100	87.65	0	0.729927	82.36	100	89.1667	100	100	100	100	100	100	95.8333	100	100	100	100	100	100	100	100	100	100	100	100	100	100	100	100	100	100	100	100	100	100	100	100	100
F0741	0	0	0	0	0	0	0	0	0.131752	0	100	87.04	0	0.729927	82.36	100	89.1667	100	100	100	100	100	100	98.3333	100	100	100	99.1667	100	100	100	100	100	100	100	100	100	100	100	100	100	100	100	95.8333	100	100	100	100	100
F0742	0	0	0	0	0	0	0	0	0.131752	0	100	87.96	0	0.729927	82.36	100	90	100	100	100	100	100	100	98.3333	100	100	100	97.5	100	100	100	100	100	100	100	100	100	100	100	100	100	100	100	100	100	100	100	100	100
F0744	0	0	0	0	0	0	0	0	0.131752	0	100	86.73	0	0.729927	82.36	100	89.1667	100	100	100	100	100	100	98.3333	100	100	100	99.1667	100	100	100	100	100	100	100	100	100	100	100	100	100	100	100	99.1667	100	100	100	100	100
F0745	0	0	0	0	0	0	0	0	0.263505	0	100	89.19	0	1.45985	82.36	100	90	100	100	100	100	100	100	100	100	100	100	100	100	100	100	100	100	100	100	100	100	100	100	100	100	100	100	100	100	100	100	100	100
F0749	0	0	0	0	0	0	0	0	0.131752	0	100	88.27	0	1.45985	82.36	100	89.1667	100	100	100	100	100	100	98.3333	100	100	100	100	100	100	100	100	100	100	100	100	100	100	100	100	100	100	100	99.1667	100	100	100	100	100
F1069	0	0	0	0	0	0	0	0	0.131752	0	100	87.04	0	0.729927	88.24	100	100	100	100	100	100	100	100	100	100	100	100	100	100	100	100	99.1667	100	100	100	100	100	100	100	100	100	100	100	100	100	100	100	100	100
Air01	0	0.004914	0	0	1.74292	96.7391	100	0.323232	0	0	0	85.1852	92.3077	3.64964	100	0	0	0	0	29.1667	0	0	0	0	0	0	0	0	0	0	0	0	0	0	0	0	0	0	0	0	0	0	0	0	0	0	0	0	0
Air02	0	0.019656	0	5.33333	1.74292	85.8696	57.1429	0.444444	0	0	0	79.321	84.6154	0.729927	82.3529	0	0	0	0	29.1667	0	0	0	0	0	0	0	0	0	0	0	0	0	0	0	0	0	0	0	0	0	0	0	0	0	0	0	0	0
Air03	0.0337724	0.00982801	0	6.66667	0.217865	6.52174	14.2857	0.808081	0	0	0	14.1975	7.69231	0.729927	5.88235	0	0	0	0	0	0	0	0	0	0	0	0	0	0	0	0	0	0	0	0	0	0	0	0	0	0	0	0	0	0	0	0	0	0
Air04	0.439041	0.029484	0	14.6667	2.39651	11.9565	28.5714	2.10101	0	0.93	0	44.7531	53.8462	5.10949	47.0588	0	0	0	0	0	0	0	0	0	0	0	0	0	0	0	0	0	0	0	0	0	0	0	0	0	0	0	0	0	0	0	0	0	0
Air05	0	0.004914	0	0	0.653595	5.43478	14.2857	0.121212	0	0	0	38.5802	0	0.729927	23.5294	0	0	0	0	29.1667	0	0	0	0	0	0	0	0	0	0	0	0	0	0	0	0	0	0	0	0	0	0	0	0	0	0	0	0	0
Air06	0	0.004914	0	1.33333	1.74292	34.7826	57.1429	0.161616	0	0	0	52.4691	23.0769	1.45985	58.8235	0	0	0	0	0	0	0	0	0	0	0	0	0	0	0	0	0	0	0	0	0	0	0	0	0	0	0	0	0	0	0	0	0	0
Air07	0.0337724	0.004914	0	0	0.217865	3.26087	0	0.121212	0	0	0	13.5802	0	0	5.88235	0	0	0	0	0	0	0	0	0	0	0	0	0	0	0	0	0	0	0	0	0	0	0	0	0	0	0	0	0	0	0	0	0	0
Air08	0.0675447	0.004914	0	0	1.30719	39.1304	0	3.51515	0	0	0	29.9383	61.5385	0	64.7059	0	0	0	0	0	0	0	0	0	0	0	0	0	0	0	0	0	0	0	0	0	0	0	0	0	0	0	0	0	0	0	0	0	0
Air09	0.0675447	0.004914	0	0	1.52505	61.9565	42.8571	0.161616	0	0	0	33.642	92.3077	0	52.9412	0	0	0	0	0	0	0	0	0	0	0	0	0	0	0	0	0	0	0	0	0	0	0	0	0	0	0	0	0	0	0	0	0	0
Air10	0.168862	0.004914	0	1.33333	0	0	0	0.161616	0	0	0	5.8642	7.69231	0	0	0	0	0	0	0	0	0	0	0	0	0	0	0	0	0	0	0	0	0	0	0	0	0	0	0	0	0	0	0	0	0	0	0	0
Air11	0.0675447	0.004914	0	0	2.17865	41.3043	57.1429	0.565657	0	0	0	56.4815	53.8462	0.729927	76.4706	0	0	0	0	29.1667	0	0	0	0	0	0	0	0	0	0	0	0	0	0	0	0	0	0	0	0	0	0	0	0	0	0	0	0	0
Air12	0.0675447	0.004914	0	0	2.39651	71.7391	28.5714	0.808081	0	0	0	59.8765	84.6154	2.18978	82.3529	0	0	0	0	0	0	0	0	0	0	0	0	0	0	0	0	0	0	0	0	0	0	0	0	0	0	0	0	0	0	0	0	0	0
Air13	0.0337724	0.004914	0	0	0	1.08696	0	0.040404	0	0	0	4.62963	7.69231	0.729927	0	0	0	0	0	0	0	0	0	0	0	0	0	0	0	0	0	0	0	0	0	0	0	0	0	0	0	0	0	0	0	0	0	0	0
Air14	0.0675447	0.004914	0	0	0	2.17391	0	0.0808081	0	0	0	3.7037	0	0	5.88235	0	0	0	0	0	0	0	0	0	0	0	0	0	0	0	0	0	0	0	0	0	0	0	0	0	0	0	0	0	0	0	0	0	0
Air15	0	0.004914	0	0	1.96078	10.8696	100	0.323232	0	0	0	66.9753	23.0769	2.18978	76.4706	0	0	0	0	0	0	0	0	0	0	0	0	0	0	0	0	0	0	0	0	0	0	0	0	0	0	0	0	0	0	0	0	0	0
Air16	0	0	0	0	0.87146	21.7391	14.2857	0.0808081	0	0	0	40.1235	15.3846	0	76.4706	0	0	0	0	29.1667	0	0	0	0	0	0	0	0	0	0	0	0	0	0	0	0	0	0	0	0	0	0	0	0	0	0	0	0	0
Air17	0	0.004914	0	0	0.43573	20.6522	14.2857	0.20202	0	0	0	21.2963	23.0769	0	23.5294	0	0	0	0	0	0	0	0	0	0	0	0	0	0	0	0	0	0	0	0	0	0	0	0	0	0	0	0	0	0	0	0	0	0
Air18	0.0675447	0.004914	0	0	0.217865	0	28.5714	94.303	0	0.38	0	91.0494	0	8.0292	82.3529	0	0	0	0	29.1667	0	0	0	0	0	0	0	0	0	0	0	0	0	0	0	0	0	0	0	0	0	0	0	0	0	0	0	0	0
Air19	0.0675447	0.02457	0	0	0.217865	0	28.5714	94.4242	0	0.38	0	93.2099	0	18.2482	94.1176	0	0	0	0	29.1667	0	0	0	0	0	0	0	0	0	0	0	0	0	0	0	0	0	0	0	0	0	0	0	0	0	0	0	0	0
Air20	0.0675447	0.00982801	0	1.33333	0.217865	0	28.5714	90.8687	0	0.38	0	87.037	0	12.4088	82.3529	0	0	0	0	0	0	0	0	0	0	0	0	0	0	0	0	0	0	0	0	0	0	0	0	0	0	0	0	0	0	0	0	0	0
Air21	0.0675447	0.034398	0	6.66667	0.43573	0	14.2857	91.0707	0	0.38	0	88.2716	7.69231	5.83942	70.5882	0	0	0	0	0	0	0	0	0	0	0	0	0	0	0	0	0	0	0	0	0	0	0	0	0	0	0	0	0	0	0	0	0	0
Air22	0	0.004914	0	0	0	0	0	93.1717	0	0.19	0	79.321	0	4.37956	58.8235	0	0	0	0	0	0	0	0	0	0	0	0	0	0	0	0	0	0	0	0	0	0	0	0	0	0	0	0	0	0	0	0	0	0
Air23	0.101317	0.019656	0	0	0.87146	0	14.2857	94.1414	0	0.19	0	92.5926	0	7.29927	88.2353	0	0	0	0	29.1667	0	0	0	0	0	0	0	0	0	0	0	0	0	0	0	0	0	0	54.1667	0	0	0	0	0	0	0	0	0	0
Air24	0.101317	0.004914	0	0	1.52505	0	28.5714	92.2424	0	1.5	0	88.5802	0	6.56934	76.4706	0	0	0	0	0	0	0	0	0	0	0	0	0	0	0	0	0	0	0	0	0	0	0	0	0	0	0	0	0	0	0	0	0	0
Air25	0.0675447	0.004914	0	0	0.87146	0	14.2857	90.3434	0	0.56	0	88.8889	0	7.29927	88.2353	0	0	0	0	29.1667	0	0	0	0	0	0	0	0	0	0	0	0	0	0	0	0	0	0	0	0	0	0	0	0	0	0	0	0	0
Air26	0.0337724	0.02457	0	0	0.217865	0	28.5714	94.9495	0	0.38	0	89.1975	7.69231	3.64964	88.2353	0	0	0	0	29.1667	0	0	0	0	0	0	0	0	0	0	0	0	0	0	0	0	0	0	0	0	0	0	0	0	0	0	0	0	0
Air27	0	0.004914	0	0	0	0	14.2857	93.8182	0	0.38	0	87.963	0	5.83942	76.4706	0	0	0	0	0	0	0	0	0	0	0	0	0	0	0	0	0	0	0	0	0	0	0	0	0	0	0	0	0	0	0	0	0	0
Air28	0.0675447	0.00982801	0	0	0.217865	0	28.5714	91.1919	0	0.38	0	90.7407	0	9.48905	94.1176	0	0	0	0	29.1667	0	0	0	0	0	0	0	0	0	0	0	0	0	0	0	0	0	0	0	0	0	0	0	0	0	0	0	0	0
Air29	0.0675447	0.004914	0	0	0	0	28.5714	91.596	0	0.38	0	90.7407	0	8.75912	82.3529	0	0	0	0	29.1667	0	0	0	0	0	0	0	0	0	0	0	0	0	0	0	0	0	0	0	0	0	0	0	0	0	0	0	0	0
Air30	0.0337724	0.014742	0	0	0	0	0	93.3737	0	0.38	0	88.8889	0	5.10949	88.2353	0	0	0	0	0	0	0	0	0	0	0	0	0	0	0	0	0	0	0	0	0	0	0	0	0	0	0	0	0	0	0	0	0	0
Air31	0.101317	0.00982801	0	0	0	0	28.5714	94.4646	0	0.38	0	91.0494	0	13.1387	94.1176	0	0	0	0	29.1667	0	0	0	0	0	0	0	0	0	0	0	0	0	0	0	0	0	0	0	0	0	0	0	0	0	0	0	0	0
Air32	0.0337724	0.004914	0	0	0.217865	0	14.2857	93.3737	0	0.38	0	91.358	0	7.29927	82.3529	0	0	0	0	29.1667	0	0	0	0	0	0	0	0	0	0	0	0	0	0	0	0	0	0	0	0	0	0	0	0	0	0	0	0	0
Air33	0.101317	0.00982801	0	0	0	0	14.2857	93.3737	0	0.38	0	84.8765	0	9.48905	70.5882	0	0	0	0	0	0	0	0	0	0	0	0	0	0	0	0	0	0	0	0	0	0	0	0	0	0	0	0	0	0	0	0	0	0
Air34	0.0337724	0.019656	0	0	0	0	14.2857	91.6768	0	0.38	0	92.5926	0	12.4088	88.2353	0	0	0	0	0	0	0	0	0	0	0	0	0	0	0	0	0	0	0	0	0	0	0	0	0	0	0	0	0	0	0	0	0	0
Air35	0.0675447	0.044226	0	0	0.217865	3.26087	28.5714	94.6263	0	0.38	0	87.963	0	13.1387	88.2353	0	0	0	0	29.1667	0	0	0	0	0	0	0	0	0	0	0	0	0	0	0	0	0	0	0	0	0	0	0	0	0	0	0	0	0
Air36	0.0675447	0.019656	0	0	1.30719	1.08696	14.2857	94.9091	0	0.38	0	93.5185	15.3846	49.635	94.1176	0	0	0	0	29.1667	0	0	0	0	0	0	0	0	0	0	0	0	0	0	0	0	0	0	0	0	0	0	0	0	0	0	0	0	0
Air37	0.0675447	0.014742	0	1.33333	0	0	28.5714	92.9293	0	0.38	0	92.284	0	13.1387	94.1176	0	0	0	0	29.1667	0	0	0	0	0	0	0	0	0	0	0	0	0	0	0	0	0	0	0	0	0	0	0	0	0	0	0	0	0
Air38	0.101317	0	0	0	0.217865	0	0	0.606061	0	0	0	5.24691	0	0.729927	0	0	0	0	0	0	0	0	0	0	0	0	0	0	0	0	0	0	0	30	0	0	0	0	0	0	0	0	0	0	0	0	0	0	0
Air39	0.0675447	0.004914	0	0	0.217865	0	0	0.161616	0.131752	0	0	13.8889	7.69231	0.729927	0	0	0	0	0	0	0	0	0	0	0	0	0	0	0	0	0	0	0	0	0	0	0	0	0	0	0	0	0	0	0	0	0	0	0
Air40	1.41844	0.014742	0	0	0	0	0	0.484848	0	0	0	38.8889	0	2.18978	23.5294	0	0	0	0	0	0	0	0	0	0	0	0	0	0	0	0	0	0	0	0	0	0	0	0	0	0	0	0	0	0	0	0	0	0
Air41	0.0675447	0.004914	0	0	0	0	0	0.282828	0	0	0	4.01235	0	0	0	78.3333	0	0	0	0	0	0	0	0	0	0	0	0	0	0	0	0	0	0	0	0	0	0	0	0	0	0	0	0	0	0	0	0	0
Air42	0	0.004914	0	0	0.217865	0	0	0.242424	0	0	0	6.48148	0	1.45985	5.88235	0	0	0	0	0	0	0	0	0	0	0	0	0	0	0	0	0	0	0	0	0	0	0	0	0	0	0	0	0	0	0	0	0	0
Air43	0.0337724	0.004914	0	0	0	0	0	0	0	0	0	37.3457	0	4.37956	5.88235	0	0	0	0	29.1667	0	0	0	0	0	0	0	0	0	0	0	0	0	0	0	0	0	0	0	0	0	0	0	0	0	0	0	0	0
D.v.0160	0	0	0	0	0	0	0	0.20202	73.6495	0	0	63.89	0	0.729927	58.8	0	0	0	0	0	0	0	0	0	0	0	0	0	0	0	0	0	0	0	0	0	0	0	0	0	0	0	0	0	0	0	0	0	0
D.v.0228	0	0	0	0	0	0	0	0.161616	72.332	0	0	63.89	0	0.729927	58.8	0	0	0	0	0	0	0	0	0	0	0	0	0	0	0	0	0	0	0	0	0	0	0	0	0	0	0	0	0	0	0	0	0	0
D14IT15.2	0.0337724	0	0	0	0	0	0	0.040404	74.3083	0	0	61.73	0	0	41.18	0	0	0	0	0	0	0	0	0	0	0	0	0	0	0	0	0	0	0	0	0	0	0	0	0	0	0	0	0	0	0	0	0	0
D14IT20	0.0337724	0	0	0	0	0	0	0.040404	73.7813	0	0	62.04	0	0.729927	41.18	0	0	0	0	0	0	0	0	0	0	0	0	0	0	0	0	0	0	0	0	0	0	0	0	0	0	0	0	0	0	0	0	0	0
DALBE3	0.0337724	0	0	0	0	0	0	0.363636	78.1291	0	0	51.5432	0	0	56.25	0	0	0	0	0	0	0	0	0	0	0	0	0	0	0	0	0	0	0	0	0	0	0	0	0	0	0	0	0	0	0	0	0	0
[truncated: 34 more columns]
