# Supplementary material for: Genomic characterization of Francisella tularensis and other diverse Francisella species from complex samples
Source: PLoS One. 2022 Oct 12;17(10):e0273273. doi: 10.1371/journal.pone.0273273 (PMC9555625; doi:10.1371/journal.pone.0273273)
Supplement: S5 Table — Breadth of coverage at 3x depth for all enriched samples containing F. tularensis against locus tags in F. tularensis. Annotation was provided if a premature stop codon was gained, if there was a frameshift mutation, if a truncation in the gene was observed, or if the gene appeared to be intact, all based on Snippy annotations. (XLSX) [file pone.0273273.s008.xlsx]

## Sheet: S5_Table
	Enrichment
F. tularensis locus tag	F0737	F0738	F0739	F0741	F0742	F0744	F0745	F0749	F1069
FTT_1344	100	100	100	100	100	100	100	100	100
FTT_1345	100	100	100	100	100	100	100	100	100
FTT_1346	100	100	100	100	100	100	100	100	100
FTT_1347	100	100	100	100	100	100	100	100	100
FTT_1348	100	100	100	97.9203	100	100	100	100	100
FTT_1349	100	100	100	100	100	100	100	100	100
FTT_1350	100	100	100	100	100	100	100	100	100
FTT_1351	100	100	100	100	100	100	100	100	100
FTT_1352	100	100	100	100	100	100	100	100	100
FTT_1353	100	100	100	100	100	100	100	100	100
FTT_1354	100	100	100	100	100	100	100	100	100
FTT_1355	100	81.0764	100	91.8403	100	100	100	100	100
FTT_1356c	100	100	100	97.5124	100	100	100	100	100
FTT_1357c	100	100	100	100	100	100	100	100	100
FTT_1358c	100	100	100	100	100	100	100	100	100
FTT_1359c	100	100	100	100	100	100	100	100	100
