# Supplementary material for: Genomic characterization of Francisella tularensis and other diverse Francisella species from complex samples
Source: PLoS One. 2022 Oct 12;17(10):e0273273. doi: 10.1371/journal.pone.0273273 (PMC9555625; doi:10.1371/journal.pone.0273273)
Supplement: S6 Table — Breadth of coverage at 3x depth for all FLE samples against locus tags in F. persica. Annotation was provided if a premature stop codon was gained, if there was a frameshift mutation, if a truncation in the gene was observed, or if the gene appeared to be intact, all based on Snippy annotations. (XLSX) [file pone.0273273.s009.xlsx]

## Sheet: S6_Table
F. persica locus tag	F. persicab	FLE_Amb	FLE-Ama	DALBE3b	DALBE3a	Dv0160b	Dv0160a	Dv0228b	Dv0228a	FLE_Om (Gerhart)b	FLE_Om (Gerhart)a	FLE-Om (Duron)b	FLE-Om (Duron)a	D14IT15.2b	D14IT15.2a	D14IT20b	D14IT20a	FLE-Hm-Itb	FLE-Hm-Ita	FLE-Hm-ESPb	FLE-Hm-ESPb	FLE-Hm-Ilb	FLE-Hm-Ila	NMGha432b	NMGha432a	XJHA498b	XJHA498a	Notes
FSC845_RS04185	100	39.9513	stop gained	99.9594	frameshift	99.594	intact	86.6423	intact	99.7564	stop gained	99.8376	stop gained	76.1673	stop gained	76.5733	stop gained	76.5327	stop gained	76.4109	stop gained	76.8575	stop gained	99.391	stop gained	99.391	stop gained	Homolog to pdpA in F. tularensis (FTT_1344)
FSC845_RS04180	100	94.2161	stop gained	100	stop gained	83.3486	intact	80.274	intact	99.6347	stop gained	99.6347	stop gained	83.2268	stop gained	83.9574	stop gained	81.583	stop gained	81.5221	stop gained	81.4916	stop gained	99.4825	stop gained	99.3303	stop gained	Homolog to pdpB in F. tularensis (FTT_1345)
FSC845_RS04175	100	99.1935	stop gained	100	intact	94.3548	intact	100	intact	99.4624	frameshift	99.1935	frameshift	100	frameshift	100	stop gained	97.8495	stop gained	97.8495	stop gained	97.8495	stop gained	93.5484	frameshift	93.5484	frameshift	Homolog to iglE in F. tularensis (FTT_1346)
FSC845_RS04170	100	99.7967	intact	100	intact	100	intact	100	intact	99.5935	frameshift	99.5935	frameshift	71.1382	frameshift	71.3415	frameshift	61.9919	frameshift	61.7886	frameshift	61.7886	frameshift	99.5935	frameshift	100	frameshift	Homolog to vgrG in F. tularensis (FTT_1347)
FSC845_RS04165	100	95.6246	stop gained	100	frameshift	74.4387	intact	70.9845	intact	99.9424	frameshift	99.9424	frameshift	99.8849	stop gained	99.8849	stop gained	99.7121	stop gained	99.6546	stop gained	99.7121	stop gained	99.4243	frameshift	99.4243	frameshift	Homolog to iglF in F. tularensis (FTT_1348)
FSC845_RS04160	100	98.4674	intact	100	intact	100	intact	99.2337	intact	100	intact	100	intact	100	stop gained	100	stop gained	97.1264	stop gained	97.1264	stop gained	97.1264	stop gained	99.8084	stop gained	100	stop gained	Homolog to iglG in F. tularensis (FTT_1349)
FSC845_RS04155	100	0	#N/A	95.0877	intact	79.5789	intact	73.4737	intact	98.5263	intact	98.4561	intact	99.4386	stop gained	99.0175	stop gained	99.2281	stop gained	99.2982	stop gained	99.2281	stop gained	97.4035	stop gained	97.4035	stop gained	Homolog to iglH in F. tularensis (FTT_1350)
FSC845_RS04150	100	0	#N/A	82.2115	intact	0		0		98.7179	stop gained	98.8782	stop gained	59.6154	truncated	61.6987	truncated	75.9615	frameshift	76.1218	frameshift	75.9615	frameshift	98.8782	intact	98.8782	intact	Homolog to dotU in F. tularensis (FTT_1351)
FSC845_RS04145	100	0	#N/A	98.481	stop gained	44.7257	truncated	45.0633	truncated	99.3249	stop gained	99.4093	stop gained	77.8903	stop gained	73.3333	stop gained	75.6962	stop gained	75.2743	stop gained	76.2025	stop gained	99.4937	stop gained	99.7468	stop gained	Homolog to iglI in F. tularensis (FTT_1352)
FSC845_RS04140	100	75.4902	frameshift	99.5798	frameshift	80.6723	intact	83.1933	intact	99.4398	frameshift	99.5798	frameshift	99.0196	frameshift	99.1597	stop gained	98.8796	stop gained	99.0196	stop gained	99.0196	stop gained	99.7199	frameshift	99.5798	frameshift	Homolog to iglJ in F. tularensis (FTT_1353)
FSC845_RS04135	100	97.0721	stop gained	96.3213	stop gained	73.0731	intact	78.7538	intact	94.8198	stop gained	94.8448	stop gained	66.4164	stop gained	67.7177	stop gained	70.4454	stop gained	70.6707	stop gained	70.7207	stop gained	96.5215	stop gained	96.5966	stop gained	Homolog to pdpC in F. tularensis (FTT_1354)
FSC845_RS04130	100	100	intact	97.079	frameshift	90.378	intact	82.4742	intact	97.5945	frameshift	98.4536	frameshift	97.7663	stop gained	99.6564	stop gained	99.6564	stop gained	99.6564	stop gained	99.6564	stop gained	100	intact	100	intact	Homolog to pdpE in F. tularensis (FTT_1355)
FSC845_RS04125	100	0	#N/A	100	intact	95.25	intact	97.9167	intact	0	#N/A	0	#N/A	0	#N/A	0	#N/A	0		0	#N/A	0	#N/A	0	#N/A	0	#N/A	Homolog to iglD in F. tularensis (FTT_1356c)
FSC845_RS04120	100	0	#N/A	100	intact	100	frameshift	100	frameshift	0	#N/A	0	#N/A	0	#N/A	0	#N/A	0		0	#N/A	0	#N/A	0	#N/A	0	#N/A	Homolog to iglC in F. tularensis (FTT_1357c)
FSC845_RS04115	100	0	#N/A	99.9341	stop gained	98.8142	frameshift	95.7839	frameshift	0	#N/A	0	#N/A	0	#N/A	0	#N/A	0		0	#N/A	0	#N/A	0	#N/A	0	#N/A	Homolog to iglB in F. tularensis (FTT_1358c)
FSC845_RS04110	100	0	#N/A	100	frameshift	80.3704	intact	100	frameshift	0	#N/A	0	#N/A	0	#N/A	0	#N/A	0		0	#N/A	0	#N/A	0	#N/A	0	#N/A	Homolog to iglA in F. tularensis (FTT_1359c)
FSC845_RS04100	100	100	intact	81.2881	stop gained	70.6701	intact	78.8512	frameshift	99.4778	intact	99.4778	intact	100	stop gained	100	stop gained	99.3037	frameshift	99.3908	frameshift	99.3908	frameshift	99.1297	stop gained	99.3037	stop gained	Homolog to anmK in F. tularensis (FTT_1361c)
	aannotation
	bbreadth
