# Supplementary material for: Genomic characterization of Francisella tularensis and other diverse Francisella species from complex samples
Source: PLoS One. 2022 Oct 12;17(10):e0273273. doi: 10.1371/journal.pone.0273273 (PMC9555625; doi:10.1371/journal.pone.0273273)
Supplement: S7 Table — Breadth of coverage at 3x depth across genes associated with the biotin synthesis cluster in F. persica. Annotation was provided if a premature stop codon was gained, if there was a frameshift mutation, or if the gene appeared to be intact, all based on Snippy annotations. (XLSX) [file pone.0273273.s010.xlsx]

## Sheet: S7_Table
F. persica locus_tag	Pseudogene?	F. persicab	FLE_Amb	FLE-Ama	DALBE3b	DALBE3a	Dv0160b	Dv0160a	Dv0228b	Dv0228a	FLE_Om (Gerhart)b	FLE_Om (Gerhart)a	FLE-Om (Duron)b	FLE-Om (Duron)a	D14IT15.2b	D14IT15.2a	D14IT20b	D14IT20a	FLE-Hm-Itb	FLE-Hm-Ita	FLE-Hm-ESPb	FLE-Hm-ESPa	FLE-Hm-Ilb	FLE-Hm-Ila	NMGha432b	NMGha432a	XJHA498b	XJHA498a	F1156b	F1156a	System	Notes
FSC845_RS06195	no	100	100	Intact	100	Intact	99.41	Intact	97.7876	Intact	100	Intact	100	Intact	99.2625	stop gained	99.2625	stop gained	98.9676	stop gained	98.9676	stop gained	99.115	stop gained	100	intact	100	intact	99.2625	stop gained	Biotin synthesis	Homolog to bioD in F. tularensis (FTT_0934c) and F. novicida (FTN_0812)
FSC845_RS06190	no	100	99.458	Intact	99.0515	frameshift	99.187	Intact	91.5989	Intact	99.458	Intact	99.458	Intact	76.5583	stop gained	74.2547	stop gained	81.5718	stop gained	81.5718	stop gained	81.5718	stop gained	99.458	intact	99.458	intact	74.1192	stop gained	Biotin synthesis	Homolog to bioC in F. tularensis (FTT_0935c) and F. novicida (FTN_0813)
FSC845_RS06185	yes	100	99.8217	intact	100	stop gained	89.8396	Intact	84.492	Intact	99.8217	Intact	99.8217	Intact	67.8253	frameshift	64.4385	frameshift	76.2923	frameshift	76.2923	frameshift	76.2923	frameshift	99.8217	intact	99.8217	intact	64.4385	frameshift	Biotin synthesis	Homolog to bioF in F. tularensis (FTT_0936c) and F. novicida (FTN_0814)
FSC845_RS06180	no	100	100	Intact	99.8938	frameshift	100	Intact	100	Intact	100	Intact	100	Intact	100	Intact	100	Intact	100	frameshift	100	frameshift	100	frameshift	100	intact	100	intact	100	Intact	Biotin synthesis	Homolog to bioB in F. tularensis (FTT_0937c) and F. novicida (FTN_0815)
FSC845_RS06175	yes	100	99.7669	frameshift	100	frameshift	99.7669	Intact	99.3007	Intact	99.7669	frameshift	99.7669	frameshift	21.5229	frameshift	20.3574	frameshift	21.4452	stop gained	21.4452	stop gained	21.4452	stop gained	99.7669	frameshift	99.7669	frameshift	20.3574	frameshift	Biotin synthesis	Homolog to bioA in F. tularensis (FTT_0938) and F. novicida (FTN_0816)
FSC845_RS06165	yes	100	98.9142	Intact	100	Intact	98.9142	Intact	98.2628	Intact	100	Intact	100	Intact	100	intact	100	Intact	100	intact	100	intact	100	intact	100	intact	100	intact	100	intact	Biotin synthesis	Homolog to bioJ in F. tularensis (FTT_0941c) and F. novicida (FTN_0818)
	aannotation
	bbreadth
