# Supplementary material for: Genomic characterization of Francisella tularensis and other diverse Francisella species from complex samples
Source: PLoS One. 2022 Oct 12;17(10):e0273273. doi: 10.1371/journal.pone.0273273 (PMC9555625; doi:10.1371/journal.pone.0273273)
Supplement: S8 Table — Breadth of coverage at 3x depth across genes associated with the shikimate synthesis cluster in F. persica. Annotation was provided if a frameshift mutation was observed or if the gene appeared to be intact, all based on Snippy annotations. (XLSX) [file pone.0273273.s011.xlsx]

## Sheet: S8_Table
F. persica locus_tag	Pseudogene?	F. persicab	FLE_Amb	FLE-Ama	DALBE3b	DALBE3a	Dv0160b	Dv0160a	Dv0228b	Dv0228a	FLE_Om (Gerhart)b	FLE_Om (Gerhart)a	FLE-Om (Duron)b	FLE-Om (Duron)a	D14IT15.2b	D14IT15.2a	D14IT20b	D14IT20a	FLE-Hm-Itb	FLE-Hm-Ita	FLE-Hm-ESPb	FLE-Hm-ESPa	FLE-Hm-Ilb	FLE-Hm-Ila	NMGha432b	NMGha432a	XJHA498b	XJHA498a	System	Notes
FSC845_RS05580	no	100	99.1736	Intact	0		97.5422	Intact	96.9278	Intact	99.0817	Intact	99.0817	Intact	98.9247	Intact	98.9247	Intact	97.1534	Intact	97.7043	Intact	97.1534	Intact	99.0817	Intact	99.0817	Intact	Shikimate	Homolog to aroG in F. tularensis (FTT_0963c)
FSC845_RS05050	yes	100	100	Intact	0		99.8845	frameshift	99.8845	Intact	100	Intact	100	Intact	100	Intact	99.9615	Intact	99.6307	Intact	99.6307	Intact	99.6307	Intact	100	Intact	100	Intact	Shikimate	Homolog to aroB in F. tularensis (FTT_1154c)
FSC845_RS03390	no	100	99.5305	Intact	100	Intact	97.4646	Intact	97.2409	Intact	99.5305	Intact	99.5305	Intact	100	Intact	100	Intact	99.5305	Intact	99.5305	Intact	99.5305	Intact	99.5305	Intact	99.5305	Intact	Shikimate	Homolog to aroD in F. tularensis (FTT_0471)
FSC845_RS04560	no	100	98.708	Intact	100	Intact	100	Intact	100	Intact	99.0956	Intact	99.0956	Intact	100	Intact	100	Intact	99.0956	Intact	99.0956	Intact	99.0956	Intact	99.0956	Intact	99.0956	Intact	Shikimate	Homolog to aroE in F. tularensis (FTT_0238)
FSC845_RS05790	no	100	100	Intact	100	Intact	100	Intact	100	Intact	100	Intact	100	Intact	100	Intact	100	Intact	100	Intact	100	Intact	100	Intact	100	Intact	100	Intact	Shikimate	Homolog to aroK in F. tularensis (FTT_1155c)
FSC845_RS02865	no	100	100	Intact	100	frameshift	94.7705	Intact	93.6677	Intact	100	Intact	100	Intact	97.8655	Intact	98.4703	Intact	100	Intact	100	Intact	100	Intact	100	Intact	100	Intact	Shikimate	Homolog to aroA in F. tularensis (FTT_0588)
FSC845_RS04040	no	100	100	Intact	100	Intact	100	Intact	100	Intact	100	Intact	100	Intact	100	Intact	100	Intact	100	Intact	100	Intact	100	Intact	100	Intact	100	Intact	Shikimate	Homolog to aroC in F. tularensis (FTT_0876c)
aannotation
bbreadth
